# Supplementary material for: Genomic evidence of prevalent hybridization throughout the evolutionary history of the fig-wasp pollination mutualism
Source: Nat Commun. 2021 Feb 2;12:718. doi: 10.1038/s41467-021-20957-3 (PMC7854680; doi:10.1038/s41467-021-20957-3)
Supplement: Supplementary file 5 — Supplementary Data 1-3 [file 41467_2021_20957_MOESM5_ESM.zip]

Archive with 3 entries (3 files):
- Supplementary Data_Wang et al. NC/Supplementary data 1. ABBA-BABA D-statistics results.xlsx
- Supplementary Data_Wang et al. NC/Supplementary data 2.BUCKy results on hybridization inference.xlsx
- Supplementary Data_Wang et al. NC/Supplementary Data 3. Geographic distribution of 59 fig species included in Bruun-Lund et al.í»s chloroplast genomic phylogeny.xlsx
