# Supplementary material for: Genomic evidence of prevalent hybridization throughout the evolutionary history of the fig-wasp pollination mutualism
Source: Nat Commun. 2021 Feb 2;12:718. doi: 10.1038/s41467-021-20957-3 (PMC7854680; doi:10.1038/s41467-021-20957-3)
Supplement: Supplementary file 5 — Supplementary Data 1-3 [file 41467_2021_20957_MOESM5_ESM.zip › Supplementary Data_Wang et al. NC/Supplementary data 1. ABBA-BABA D-statistics results.xlsx]

## Sheet: Sdata1 D-stat_full level
Supplementary Data 1: Detailed results of four-taxon ABBA-BABA D-statistics tests for hybridization detected at different phylogenetic levels in Ficus. We tested gene flow hierarchically with four-taxa groups at levels of main clades, subgenera, sections, and species. When ABBA-BABA D-statistics analysis was conducted at higher levels, all species within each taxon (section, subgenus or main clad…
H1	H2	H3	H4	nABBA	nBABA	D	JK-D	V(JK-D)	Z-value	P-value
Gene flow among main Ficus clades or subgenera
Oreosycea	Gynodioecious	Subg. Urostigma	Morus alba	7204.15	8929.98	-0.11	-0.11	0	-10.9	0
Oreosycea	Pharmacosycea	Subg. Urostigma	Morus alba	4193.7	25851.9	-0.72	-0.72	0	-94.29	0
Gynodioecious	Pharmacosycea	Subg. Urostigma	Morus alba	5970.16	27280.2	-0.64	-0.64	0	-102.48	0
Gynodioecious	Pharmacosycea	Oreosycea	Morus alba	9204.2	41014.7	-0.63	-0.63	0	-95.29	0
Oreosycea	Gynodioecious	Pharmacosycea	Morus alba	8954.39	9204.2	-0.01	-0.01	0	-2.12	0.0337
Oreosycea	Pharmacosycea	Gynodioecious	Morus alba	8954.39	41014.7	-0.64	-0.64	0	-98.29	0
Subg. Urostigma	Gynodioecious	Pharmacosycea	Morus alba	71443.7	5970.16	0.85	0.85	0	290.87	0
Subg. Urostigma	Oreosycea	Gynodioecious	Morus alba	89106.2	7204.15	0.85	0.85	0	346.15	0
Subg. Urostigma	Oreosycea	Pharmacosycea	Morus alba	58394	4193.7	0.87	0.87	0	237.74	0
Subg. Urostigma	Gynodioecious	Oreosycea	Morus alba	89106.2	8929.98	0.82	0.82	0	267.97	0
Subg. Urostigma	Pharmacosycea	Oreosycea	Morus alba	58394	25851.9	0.39	0.39	0	52.85	0
Subg. Urostigma	Pharmacosycea	Gynodioecious	Morus alba	71443.7	27280.2	0.45	0.45	0	63.84	0
Gene flow between gynodioecious clades and other clades
Subg. Sycomorus	GTS-clade	CC-clade	Morus alba	20525.3	16562.5	0.11	0.11	0	17.4	0
Subg. Sycomorus	GTS-clade	Oreosycea	Morus alba	22981.5	12677.5	0.29	0.29	0	49.22	0
Subg. Sycomorus	GTS-clade	Pharmacosycea	Morus alba	11047.9	10041.2	0.05	0.05	0	7.1	0
Subg. Sycomorus	GTS-clade	Urostigma	Morus alba	9651.46	9200.48	0.02	0.02	0	2.86	0.0042
Subg. Sycomorus	GTS-clade	Americana	Morus alba	9800.9	9643.54	0.01	0.01	0	0.97	0.3319
Subg. Sycomorus	GTS-clade	Conosycea	Morus alba	7348.24	6862.55	0.03	0.03	0	3.46	0.0005
Subg. Sycomorus	GTS-clade	Galoglychia	Morus alba	28142.5	10673	0.45	0.45	0	77.24	0
Oreosycea	GTS-clade	Galoglychia	Morus alba	28453.4	10128.6	0.47	0.47	0	80.47	0
Oreosycea	Subg. Sycomorus	Galoglychia	Morus alba	15891.9	13842	0.07	0.07	0	9.52	0
CC-clade	GTS-clade	Americana	Morus alba	8251.3	9160.85	-0.05	-0.05	0	-6.19	0
CC-clade	GTS-clade	Conosycea	Morus alba	6139.1	6354.11	-0.02	-0.02	0	-1.62	0.1059
CC-clade	GTS-clade	Galoglychia	Morus alba	24370.7	17976.9	0.15	0.15	0	35.85	0
CC-clade	GTS-clade	Oreosycea	Morus alba	20478.8	14329.8	0.18	0.18	0	34.2	0
CC-clade	GTS-clade	Pharmacosycea	Morus alba	8894.66	9563.77	-0.04	-0.04	0	-4.64	0
CC-clade	GTS-clade	Urostigma	Morus alba	8331.2	8702.93	-0.02	-0.02	0	-2.6	0.0093
CC-clade	Subg. Sycomorus	Oreosycea	Morus alba	13461.8	17322.3	-0.13	-0.13	0	-21.78	0
CC-clade	Subg. Sycomorus	Pharmacosycea	Morus alba	9351.78	11112.2	-0.09	-0.09	0	-10.62	0
CC-clade	Subg. Sycomorus	Urostigma	Morus alba	9028.56	9819.01	-0.04	-0.04	0	-4.58	0
CC-clade	Subg. Sycomorus	Americana	Morus alba	9258.56	10322.2	-0.05	-0.05	0	-6.64	0
CC-clade	Subg. Sycomorus	Conosycea	Morus alba	6656.56	7385.15	-0.05	-0.05	0	-4.49	0
CC-clade	Subg. Sycomorus	Galoglychia	Morus alba	11567.8	22325.2	-0.32	-0.32	0	-53.98	0
CC-clade	Subg.Sycomorus	GTS-clade	Morus alba	19373.9	20525.3	-0.03	-0.03	0	-4.73	0
Gene flow between sections of subgenus Urostigma and other clades
Americana	Conosycea	CC-clade	Morus alba	5179.19	55480.7	-0.83	-0.83	0	-187.94	0
Americana	Conosycea	GTS-clade	Morus alba	5460.14	56205.6	-0.82	-0.82	0	-183.43	0
Americana	Conosycea	Oreosycea	Morus alba	5163.65	51418.1	-0.82	-0.82	0	-178.78	0
Americana	Conosycea	Pharmacosycea	Morus alba	4249.02	48854.8	-0.84	-0.84	0	-179.11	0
Americana	Conosycea	Subg. Sycomorus	Morus alba	5343.44	58653.1	-0.83	-0.83	0	-184.84	0
Americana	Urostigma	CC-clade	Morus alba	20123.5	9174.79	0.37	0.37	0	46.39	0
Americana	Urostigma	GTS-clade	Morus alba	20412	9024.73	0.39	0.39	0	48.88	0
Americana	Urostigma	Oreosycea	Morus alba	19537.4	8806.02	0.38	0.38	0	51.81	0
Americana	Urostigma	Pharmacosycea	Morus alba	15249.5	7558.22	0.34	0.34	0	34.8	0
Americana	Urostigma	Subg. Sycomorus	Morus alba	20547.8	9309.7	0.38	0.38	0	45.16	0
Conosycea	Urostigma	CC-clade	Morus alba	55953.2	6438.88	0.79	0.79	0	189.38	0
Conosycea	Urostigma	GTS-clade	Morus alba	56557	6741.78	0.79	0.79	0	186.53	0
Conosycea	Urostigma	Oreosycea	Morus alba	53184	6708.56	0.78	0.78	0	161.45	0
Conosycea	Urostigma	Pharmacosycea	Morus alba	47007.9	5006.84	0.81	0.81	0	163.86	0
Conosycea	Urostigma	Subg. Sycomorus	Morus alba	57684.9	6642.48	0.79	0.79	0	195.66	0
Galoglychia	Urostigma	CC-clade	Morus alba	13247	25956.1	-0.32	-0.32	0	-50.76	0
Galoglychia	Urostigma	GTS-clade	Morus alba	13069.4	31267.5	-0.41	-0.41	0	-68.25	0
Galoglychia	Urostigma	Oreosycea	Morus alba	14715.1	15371.5	-0.02	-0.02	0	-3.55	0.0004
Galoglychia	Urostigma	Pharmacosycea	Morus alba	11373.4	9572.24	0.09	0.09	0	9.44	0
Galoglychia	Urostigma	Subg. Sycomorus	Morus alba	14530.4	19151.9	-0.14	-0.14	0	-17.9	0
Galoglychia	Americana	CC-clade	Morus alba	6621.49	34135.2	-0.68	-0.68	0	-91.53	0
Galoglychia	Americana	GTS-clade	Morus alba	6267.94	40598	-0.73	-0.73	0	-105.12	0
Galoglychia	Americana	Oreosycea	Morus alba	7804.48	21194.2	-0.46	-0.46	0	-56.96	0
Galoglychia	Americana	Pharmacosycea	Morus alba	6917.81	14122.3	-0.34	-0.34	0	-36.11	0
Galoglychia	Americana	Subg. Sycomorus	Morus alba	7722.68	26296.3	-0.55	-0.55	0	-57.45	0
Galoglychia	Conosycea	CC-clade	Morus alba	5242.9	88494.2	-0.89	-0.89	0	-377.81	0
Galoglychia	Conosycea	GTS-clade	Morus alba	5285.96	97915.7	-0.9	-0.9	0	-405.29	0
Galoglychia	Conosycea	Oreosycea	Morus alba	6748.66	69474.3	-0.82	-0.82	0	-213.6	0
Galoglychia	Conosycea	Pharmacosycea	Morus alba	5124.69	58132.4	-0.84	-0.84	0	-202.81	0
Galoglychia	Conosycea	Subg. Sycomorus	Morus alba	6174.15	81109.9	-0.86	-0.86	0	-301.09	0
Gene flow between species of CC-clade clade and other clades
F. cyrtophylla	F. carica	F. adhatodifolia	Morus alba	5843.95	4575.6	0.12	0.12	0	11.65	0
F. cyrtophylla	F. carica	F. aurea	Morus alba	5672.57	6017.83	-0.03	-0.03	0	-2.86	0.0042
F. cyrtophylla	F. carica	F. cyathistipula	Morus alba	7000.67	20247.4	-0.49	-0.49	0	-73.97	0
F. cyrtophylla	F. carica	F. triloba	Morus alba	9866.86	10659.5	-0.04	-0.04	0	-4.57	0
F .cyrtophylla	F .carica	F. gasparriniana	Morus alba	10833	9173.11	0.08	0.08	0	8.5	0
F. cyrtophylla	F. carica	F. hainanensis	Morus alba	10553.1	9681.57	0.04	0.04	0	4.5	0
F. cyrtophylla	F. carica	F. hispida	Morus alba	10304.8	9582.25	0.04	0.04	0	3.51	0.0004
F. cyrtophylla	F. carica	F. maxima	Morus alba	6160.18	4899.45	0.11	0.11	0	10.79	0
F. cyrtophylla	F. carica	F. microcarpa	Morus alba	4204.58	3961.64	0.03	0.03	0	2.13	0.0335
F. cyrtophylla	F. carica	F. microdictya	Morus alba	10211.7	9107.47	0.06	0.06	0	5.79	0
F. cyrtophylla	F. carica	F. religiosa	Morus alba	6121.7	5206.54	0.08	0.08	0	7.71	0
F. cyrtophylla	F. carica	F. sagittata	Morus alba	9551.86	8873.29	0.04	0.04	0	3.42	0.0006
F. cyrtophylla	F. carica	F. vasculosa	Morus alba	8646.78	10820.1	-0.11	-0.11	0	-14.35	0
Gene flow between species of GTS-clade and other clades
F. gasparriniana	F. sagittata	F. adhatodifolia	Morus alba	5111.93	7171.94	-0.17	-0.17	0	-13.39	0
F. gasparriniana	F. sagittata	F. aurea	Morus alba	5626.96	7243.47	-0.13	-0.13	0	-12.76	0
F. gasparriniana	F. sagittata	F. carica	Morus alba	8270.84	13406.6	-0.24	-0.24	0	-28.27	0
F. gasparriniana	F. sagittata	F. cyathistipula	Morus alba	8431.7	10465.8	-0.11	-0.11	0	-12.68	0
F. gasparriniana	F. sagittata	F. cyrtophylla	Morus alba	8558.99	12624	-0.19	-0.19	0	-22.44	0
F. gasparriniana	F. sagittata	F. hainanensis	Morus alba	10902.7	12076.4	-0.05	-0.05	0	-5.16	0
F. gasparriniana	F. sagittata	F. hispida	Morus alba	11157.8	11889.1	-0.03	-0.03	0	-3.29	0.001
F. gasparriniana	F. sagittata	F. maxima	Morus alba	5372.01	7458.52	-0.16	-0.16	0	-14.35	0
F. gasparriniana	F. sagittata	F. microcarpa	Morus alba	4292.6	5623.1	-0.13	-0.13	0	-9.64	0
F. gasparriniana	F. sagittata	F. microdictya	Morus alba	10515.5	11528	-0.05	-0.05	0	-4.74	0
F. gasparriniana	F. sagittata	F. religiosa	Morus alba	5649.05	7436.23	-0.14	-0.14	0	-13.37	0
F .gasparriniana	F. sagittata	F. vasculosa	Morus alba	15287.8	16632.8	-0.04	-0.04	0	-7.17	0
F. gasparriniana	F. triloba	F. adhatodifolia	Morus alba	5052.38	4745.36	0.03	0.03	0	2.48	0.0132
F. gasparriniana	F. triloba	F. aurea	Morus alba	5463.46	4994.54	0.04	0.04	0	3.77	0.0002
F. gasparriniana	F. triloba	F. carica	Morus alba	9264.83	10886.7	-0.08	-0.08	0	-8.42	0
F. gasparriniana	F. triloba	F. cyathistipula	Morus alba	33733.7	4798.46	0.75	0.75	0	122.77	0
F. gasparriniana	F. triloba	F. cyrtophylla	Morus alba	10676	9994.9	0.03	0.03	0	4.03	0.0001
F. gasparriniana	F. triloba	F. hainanensis	Morus alba	11082.2	10136.9	0.04	0.04	0	5.07	0
F. gasparriniana	F. triloba	F. hispida	Morus alba	10930	9912.97	0.05	0.05	0	6.1	0
F. gasparriniana	F. triloba	F. maxima	Morus alba	5321.67	5052.91	0.03	0.03	0	2.25	0.0245
F. gasparriniana	F. triloba	F. microcarpa	Morus alba	4243.39	3601.93	0.08	0.08	0	5.01	0
F. gasparriniana	F. triloba	F. microdictya	Morus alba	10527.2	9566.55	0.05	0.05	0	5.32	0
F. gasparriniana	F. triloba	F. religiosa	Morus alba	5588.98	5348.97	0.02	0.02	0	1.74	0.0827
F. gasparriniana	F. triloba	F. vasculosa	Morus alba	7868.77	15485.4	-0.33	-0.33	0	-47.07	0
F. sagittata	F. triloba	F. adhatodifolia	Morus alba	7339.77	5002.95	0.19	0.19	0	15.22	0
F. sagittata	F. triloba	F. aurea	Morus alba	7514.6	5412.69	0.16	0.16	0	13.38	0
F. sagittata	F. triloba	F. carica	Morus alba	12360.8	8893.21	0.16	0.16	0	16.98	0
F. sagittata	F. triloba	F. cyathistipula	Morus alba	34790.2	4543.72	0.77	0.77	0	135.67	0
F. sagittata	F. triloba	F. cyrtophylla	Morus alba	13304.3	8589.26	0.22	0.22	0	27.01	0
F. sagittata	F. triloba	F. hainanensis	Morus alba	12645.3	10499.5	0.09	0.09	0	10.13	0
F. sagittata	F. triloba	F. hispida	Morus alba	12364.3	10697.5	0.07	0.07	0	8.66	0
F. sagittata	F. triloba	F. maxima	Morus alba	7571.43	5258.81	0.18	0.18	0	15.79	0
F. sagittata	F. triloba	F. microcarpa	Morus alba	5932.81	4002.64	0.19	0.19	0	14.16	0
F. sagittata	F. triloba	F. microdictya	Morus alba	12077.3	10053.4	0.09	0.09	0	10.9	0
F. sagittata	F. triloba	F. religiosa	Morus alba	7565.15	5548.45	0.15	0.15	0	11.62	0
F. sagittata	F. triloba	F. vasculosa	Morus alba	10188.4	16476.8	-0.24	-0.24	0	-31.44	0
Gene flow between species of section Pharmacosycea and other clades
F. maxima	F. adhatodifolia	F. aurea	Morus alba	943.09	1130.63	-0.09	-0.09	0	-2.61	0.009
F. maxima	F. adhatodifolia	F. carica	Morus alba	990.29	1609.89	-0.24	-0.24	0	-7.75	0
F. maxima	F. adhatodifolia	F. cyathistipula	Morus alba	859.19	1284.48	-0.2	-0.2	0	-5.63	0
F. maxima	F. adhatodifolia	F. cyrtophylla	Morus alba	632.16	1191.87	-0.31	-0.3	0	-5.8	0
F. maxima	F. adhatodifolia	F. triloba	Morus alba	818.69	1339.63	-0.24	-0.24	0	-6.9	0
F. maxima	F. adhatodifolia	F. gasparriniana	Morus alba	719.41	1300.76	-0.29	-0.29	0	-6.99	0
F. maxima	F. adhatodifolia	F. hainanensis	Morus alba	1070.69	1749.82	-0.24	-0.24	0	-8.49	0
F. maxima	F. adhatodifolia	F. hispida	Morus alba	929.54	1665.95	-0.28	-0.28	0	-7.95	0
F. maxima	F. adhatodifolia	F. microcarpa	Morus alba	424.66	807.43	-0.31	-0.3	0	-4.42	0
F. maxima	F. adhatodifolia	F. microdictya	Morus alba	907.83	1512.79	-0.25	-0.25	0	-7.43	0
F. maxima	F. adhatodifolia	F. religiosa	Morus alba	428.65	833.02	-0.32	-0.31	0	-4.84	0
F. maxima	F. adhatodifolia	F. sagittata	Morus alba	579.3	1067.76	-0.3	-0.29	0	-4.91	0
F. maxima	F. adhatodifolia	F. vasculosa	Morus alba	974.91	1619.08	-0.25	-0.25	0	-8.4	0
Gene flow between species of Subg. Sycomorus and other clades
F. microdictya	F. hainanensis	F. adhatodifolia	Morus alba	3772.1	3308.66	0.07	0.07	0	4.05	0.0001
F. microdictya	F. hainanensis	F. aurea	Morus alba	4174.47	3422.3	0.1	0.1	0	5.67	0
F. microdictya	F. hainanensis	F. carica	Morus alba	6640.14	5502.82	0.09	0.09	0	8.1	0
F. microdictya	F. hainanensis	F. cyathistipula	Morus alba	5407.89	4429.7	0.1	0.1	0	8.29	0
F. microdictya	F. hainanensis	F. cyrtophylla	Morus alba	6209.68	4827.52	0.13	0.13	0	9.68	0
F. microdictya	F. hainanensis	F. triloba	Morus alba	6281.85	5259.66	0.09	0.09	0	7.51	0
F. microdictya	F. hainanensis	F. gasparriniana	Morus alba	6299.65	5219.14	0.09	0.09	0	8.64	0
F. microdictya	F. hainanensis	F. maxima	Morus alba	4144.64	3590.38	0.07	0.07	0	4.9	0
F. microdictya	F. hainanensis	F. microcarpa	Morus alba	3071.3	2227.29	0.16	0.16	0	7.29	0
F. microdictya	F. hainanensis	F. religiosa	Morus alba	4067.62	3093.86	0.14	0.14	0	7.47	0
F. microdictya	F. hainanensis	F. sagittata	Morus alba	6014.41	5018.51	0.09	0.09	0	6.89	0
F. microdictya	F. hainanensis	F. vasculosa	Morus alba	5850.43	5035.45	0.07	0.07	0	7.04	0
F. microdictya	F. hispida	F. adhatodifolia	Morus alba	4492.12	5978.8	-0.14	-0.14	0	-10.45	0
F. microdictya	F. hispida	F. aurea	Morus alba	4657.89	6164.84	-0.14	-0.14	0	-10.4	0
F. microdictya	F. hispida	F. carica	Morus alba	6878.93	8883.21	-0.13	-0.13	0	-11.61	0
F. microdictya	F. hispida	F. cyathistipula	Morus alba	6017.6	7446.84	-0.11	-0.11	0	-10.86	0
F. microdictya	F. hispida	F. cyrtophylla	Morus alba	6544.18	8087.62	-0.11	-0.11	0	-9.42	0
F. microdictya	F. hispida	F. triloba	Morus alba	6623.26	8370.14	-0.12	-0.12	0	-10.95	0
F. microdictya	F. hispida	F. gasparriniana	Morus alba	6721.74	8369.02	-0.11	-0.11	0	-9.55	0
F. microdictya	F. hispida	F. maxima	Morus alba	4931.82	6301.69	-0.12	-0.12	0	-9.28	0
F. microdictya	F. hispida	F. microcarpa	Morus alba	3167.98	4517.25	-0.18	-0.18	0	-10.22	0
F. microdictya	F. hispida	F. religiosa	Morus alba	4333.62	5674.65	-0.13	-0.13	0	-8.96	0
F. microdictya	F. hispida	F. sagittata	Morus alba	6902.42	8177.77	-0.08	-0.08	0	-7.94	0
F. microdictya	F. hispida	F. vasculosa	Morus alba	6241.8	8235.06	-0.14	-0.14	0	-13.45	0
F. hainanensis	F. hispida	F. adhatodifolia	Morus alba	4098.94	6081.59	-0.19	-0.19	0	-13.31	0
F. hainanensis	F. hispida	F. aurea	Morus alba	4180.22	6552.3	-0.22	-0.22	0	-15.54	0
F. hainanensis	F. hispida	F. carica	Morus alba	6209.69	9480.36	-0.21	-0.21	0	-19.8	0
F. hainanensis	F. hispida	F. cyathistipula	Morus alba	5502.19	7905.84	-0.18	-0.18	0	-16.03	0
F. hainanensis	F. hispida	F. cyrtophylla	Morus alba	5760.49	8786.7	-0.21	-0.21	0	-17.93	0
F. hainanensis	F. hispida	F. triloba	Morus alba	6067.97	8946.32	-0.19	-0.19	0	-16.42	0
F. hainanensis	F. hispida	F. gasparriniana	Morus alba	6110.55	8959.2	-0.19	-0.19	0	-16.88	0
F. hainanensis	F. hispida	F. maxima	Morus alba	4533.14	6461.15	-0.18	-0.18	0	-12.76	0
F. hainanensis	F. hispida	F. microcarpa	Morus alba	2677.71	4926.92	-0.3	-0.3	0	-14.75	0
F. hainanensis	F. hispida	F. relgiosa	Morus alba	3708.21	6060.71	-0.24	-0.24	0	-17.84	0
F. hainanensis	F. hispida	F. sagittata	Morus alba	6204.59	8578.43	-0.16	-0.16	0	-13.83	0
F. hainanensis	F. hispida	F. vasculosa	Morus alba	5679.63	8576.42	-0.2	-0.2	0	-17.27	0
Gene flow within Subg. Urostigma
F. cyathistipula	F. aurea	F microcarpa	Morus alba	17192.7	4635.46	0.575	0.575	0.0001	52.366	0
F. cyathistipula	F. aurea	F. religiosa	Morus alba	9569.71	11803.4	-0.1	-0.1	0	-11.69	0
F. cyathistipula	F. microcarpa	F. religiosa	Morus alba	9382.93	44843.1	-0.65	-0.65	0	-106.2	0
F. aurea	F. microcarpa	F.religiosa	Morus alba	5608.61	38471.5	-0.75	-0.75	0	-123.07	0
F. aurea	F. microcarpa	F. cyathistipula	Morus alba	4421.73	75496.5	-0.89	-0.89	0	-295.6	0
Gene flow within GTS-clade
F. gasparriniana	F. sagittata	F. triloba	Morus alba	12165.3	13443.9	-0.05	-0.05	0	-5.96	0
F. sagittata	F. triloba	F. gasparriniana	Morus alba	13443.9	13759.1	-0.01	-0.01	0	-1.32	0.1866
F. gasparriniana	F. triloba	F. sagittata	Morus alba	12165.3	13759.1	-0.06	-0.06	0	-6.62	0
Gene flow within Subg. Sycomorus
F. hainanensis	F. hispida	F. microdictya	Morus alba	10625.1	18141.6	-0.26	-0.26	0	-22.77	0
F. microdictya	F. hainanensis	F. hispida	Morus alba	12659.9	10625.1	0.09	0.09	0	8.2	0
F. microdictya	F. hispida	F. hainanensis	Morus alba	12659.9	18141.6	-0.18	-0.18	0	-19.54	0

## Sheet: Sdata S1 appendix_species level
Appendix 6: Results of all species-levels four-taxon ABBA-BABA D-statistics tests.
	H1	H2	H3	H4	nABBA	nBABA	D	JK-D	V(JK-D)	Z-value	P-value
1	F. aurea	F. microcarpa	F. relgiosa	Morus alba	5775.38	38718.2	-0.740395	-0.740404	3.6e-05	-122.708	0
2	F. cyathistipula	F. aurea	F. microcarpa	Morus alba	17192.7	4635.46	0.575277	0.575276	0.000121	52.3663	0
3	F. cyathistipula	F. aurea	F. relgiosa	Morus alba	9396.18	11970.7	-0.120493	-0.120492	8.1e-05	-13.4149	0
4	F. cyathistipula	F. microcarpa	F. relgiosa	Morus alba	9219.99	45111.4	-0.660602	-0.660612	3.7e-05	-108.846	0
5	F. aurea	F. microcarpa	F. adhatodifolia	Morus alba	3976.75	43614.9	-0.83288	-0.832891	2.5e-05	-165.259	0
6	F. aurea	F. microcarpa	F. carica	Morus alba	5019.13	49783	-0.816827	-0.816835	2e-05	-180.862	0
7	F. aurea	F. microcarpa	F. cyathistipula	Morus alba	4635.46	75844.3	-0.884804	-0.884805	9e-06	-295.382	0
8	F. aurea	F. microcarpa	F. cyrtophylla	Morus alba	4669.54	46894.1	-0.818882	-0.818891	2.4e-05	-166.579	0
9	F. aurea	F. microcarpa	F. triloba	Morus alba	4849.2	46151.9	-0.809839	-0.809848	2.4e-05	-167.011	0
10	F. aurea	F. microcarpa	F. gasparriniana	Morus alba	4653.58	46722.5	-0.818843	-0.818852	2.4e-05	-166.975	0
11	F. aurea	F. microcarpa	F. hainanensis	Morus alba	5334.56	52428	-0.815293	-0.815303	2.2e-05	-175.139	0
12	F. aurea	F. microcarpa	F. hispida	Morus alba	5258.51	51808.1	-0.815706	-0.815715	2.3e-05	-171.181	0
13	F. aurea	F. microcarpa	F. maxima	Morus alba	4229.49	45217.5	-0.828928	-0.828939	2.5e-05	-166.074	0
14	F. aurea	F. microcarpa	F. microdictya	Morus alba	5010.08	50557.1	-0.819675	-0.819684	2.3e-05	-169.366	0
15	F. aurea	F. microcarpa	F. sagittata	Morus alba	4914.04	43316.8	-0.796228	-0.796239	3e-05	-145.342	0
16	F. aurea	F. microcarpa	F. vasculosa	Morus alba	5241.29	51602.4	-0.815589	-0.815599	2.1e-05	-178.484	0
17	F. aurea	F. relgiosa	F. adhatodifolia	Morus alba	14233.3	7105.57	0.334027	0.33402	8.9e-05	35.4077	0
18	F. aurea	F. relgiosa	F. carica	Morus alba	19462.3	8226.58	0.405785	0.40578	7.6e-05	46.611	0
19	F. aurea	F. relgiosa	F. cyathistipula	Morus alba	11970.7	35127.4	-0.491668	-0.491665	4.8e-05	-71.0486	0
20	F. aurea	F. relgiosa	F. triloba	Morus alba	18335.5	7902.95	0.397605	0.397603	8e-05	44.5443	0
21	F. aurea	F. relgiosa	F. gasparriniana	Morus alba	18416.7	7771.52	0.406487	0.406481	7e-05	48.668	0
22	F. aurea	F. relgiosa	F. hainanensis	Morus alba	19870.8	8721.58	0.389936	0.389933	7.2e-05	45.9765	0
23	F. aurea	F. relgiosa	F. hispida	Morus alba	19687.3	8859.08	0.379321	0.379317	8.4e-05	41.4173	0
24	F. aurea	F. relgiosa	F. maxima	Morus alba	14883.8	7100.33	0.35405	0.354038	0.000104	34.6424	0
25	F. aurea	F. relgiosa	F. microdictya	Morus alba	19355.2	8486.12	0.390393	0.390388	6.6e-05	48.0266	0
26	F. aurea	F. relgiosa	F. sagittata	Morus alba	18140	8031.33	0.38625	0.386245	6.3e-05	48.6306	0
27	F. aurea	F. relgiosa	F. vasculosa	Morus alba	19674	8712.05	0.386173	0.386171	5.4e-05	52.597	0
28	F. cyathistipula	F. aurea	F. adhatodifolia	Morus alba	6111.06	12993.2	-0.36024	-0.360222	8.8e-05	-38.3193	0
29	F. cyathistipula	F. aurea	F. carica	Morus alba	5938.27	27943.9	-0.649476	-0.649471	6.7e-05	-79.4238	0
30	F. cyathistipula	F. aurea	F. cyrtophylla	Morus alba	5263.91	39054.3	-0.762449	-0.762447	3.7e-05	-125.387	0
31	F. cyathistipula	F. aurea	F. triloba	Morus alba	3768.21	54983	-0.871723	-0.871722	2e-05	-196.122	0
32	F. cyathistipula	F. aurea	F. gasparriniana	Morus alba	5528.66	26675.7	-0.656652	-0.656644	8.5e-05	-71.3151	0
33	F. cyathistipula	F. aurea	F. hainanensis	Morus alba	6985.1	25155.9	-0.565347	-0.565339	9.1e-05	-59.1609	0
34	F. cyathistipula	F. aurea	F. hispida	Morus alba	6982.81	25047.1	-0.563982	-0.563977	8.7e-05	-60.3711	0
35	F. cyathistipula	F. aurea	F. maxima	Morus alba	6284.83	13559.6	-0.366592	-0.366568	0.0001	-36.5846	0
36	F. cyathistipula	F. aurea	F. microdictya	Morus alba	6670.23	24456.7	-0.571417	-0.57141	0.000105	-55.7404	0
37	F. cyathistipula	F. aurea	F. sagittata	Morus alba	5784.3	25910.2	-0.634996	-0.634991	8.8e-05	-67.5102	0
38	F. cyathistipula	F. aurea	F. vasculosa	Morus alba	7567.51	21324.4	-0.476151	-0.476145	6.8e-05	-57.9389	0
39	F. cyathistipula	F. microcarpa	F. adhatodifolia	Morus alba	4532.85	52215	-0.840246	-0.840253	1.9e-05	-194.234	0
40	F. cyathistipula	F. microcarpa	F. carica	Morus alba	4908.8	74983.8	-0.877115	-0.877116	7e-06	-324.528	0
41	F. cyathistipula	F. microcarpa	F. cyrtophylla	Morus alba	4147.08	86383.2	-0.908382	-0.908384	4e-06	-434.923	0
42	F. cyathistipula	F. microcarpa	F. triloba	Morus alba	3456.96	105864	-0.936756	-0.936756	3e-06	-513.703	0
43	F. cyathistipula	F. microcarpa	F. gasparriniana	Morus alba	4619.35	71780.8	-0.879075	-0.879076	8e-06	-309.068	0
44	F. cyathistipula	F. microcarpa	F. hainanensis	Morus alba	5831.61	74051.1	-0.853996	-0.853998	9e-06	-286.211	0
45	F. cyathistipula	F. microcarpa	F. hispida	Morus alba	5651.4	73326.3	-0.856886	-0.856888	9e-06	-287.481	0
46	F. cyathistipula	F. microcarpa	F. maxima	Morus alba	4728.14	54256.4	-0.839682	-0.839689	1.7e-05	-204.924	0
47	F. cyathistipula	F. microcarpa	F. microdictya	Morus alba	5559.92	71489.4	-0.855679	-0.855681	1e-05	-264.91	0
48	F. cyathistipula	F. microcarpa	F. sagittata	Morus alba	4948.24	66675.8	-0.861827	-0.861829	9e-06	-284.148	0
49	F. cyathistipula	F. microcarpa	F. vasculosa	Morus alba	6482.86	69688.8	-0.829783	-0.829789	1.4e-05	-220.088	0
50	F. cyathistipula	F. microdictya	F. adhatodifolia	Morus alba	13590.3	6947.85	0.323419	0.323404	7.6e-05	37.0746	0
51	F. cyathistipula	F. relgiosa	F. adhatodifolia	Morus alba	10328.4	8898.4	0.074375	0.074363	8.5e-05	8.07013	0
52	F. cyathistipula	F. relgiosa	F. carica	Morus alba	12783.4	20746.8	-0.237498	-0.237497	5.8e-05	-31.054	0
53	F. cyathistipula	F. relgiosa	F. cyrtophylla	Morus alba	11066.7	31197.6	-0.47631	-0.476307	3.3e-05	-82.3176	0
54	F. cyathistipula	F. relgiosa	F. triloba	Morus alba	10047.8	44436.2	-0.631166	-0.631166	1.8e-05	-149.647	0
55	F. cyathistipula	F. relgiosa	F. gasparriniana	Morus alba	12116.7	19965.7	-0.24465	-0.244646	6.9e-05	-29.347	0
56	F. cyathistipula	F. relgiosa	F. hainanensis	Morus alba	13827.5	18481.3	-0.14404	-0.14404	7.1e-05	-17.1408	0
57	F. cyathistipula	F. relgiosa	F. hispida	Morus alba	13577.6	18391.6	-0.150583	-0.150583	6.7e-05	-18.3926	0
58	F. cyathistipula	F. relgiosa	F. maxima	Morus alba	10796.6	9115.91	0.084405	0.084391	8.7e-05	9.03927	0
59	F. cyathistipula	F. relgiosa	F. microdictya	Morus alba	13338.3	17928.9	-0.146818	-0.146817	7.1e-05	-17.4373	0
60	F. cyathistipula	F. relgiosa	F. sagittata	Morus alba	12069.6	19776.5	-0.242005	-0.242003	7.3e-05	-28.2431	0
61	F. cyathistipula	F. relgiosa	F. vasculosa	Morus alba	14519.7	15296.1	-0.026042	-0.026043	3.9e-05	-4.18709	2.8e-05
62	F. aurea	F. adhatodifolia	F. carica	Morus alba	21621.5	20016.2	0.038554	0.038551	5.1e-05	5.42497	0
63	F. aurea	F. adhatodifolia	F. cyathistipula	Morus alba	12993.2	51303.3	-0.595836	-0.595835	3.1e-05	-107.601	0
64	F. aurea	F. adhatodifolia	F. cyrtophylla	Morus alba	19771	20155.7	-0.009634	-0.009638	4.9e-05	-1.37038	0.170568
65	F. aurea	F. adhatodifolia	F. triloba	Morus alba	20196.7	19341.6	0.021628	0.021626	4.8e-05	3.12405	0.001784
66	F. aurea	F. adhatodifolia	F. gasparriniana	Morus alba	20281.7	19046	0.031421	0.031422	5.3e-05	4.33505	1.5e-05
67	F. aurea	F. adhatodifolia	F. hainanensis	Morus alba	21552.6	21331.9	0.005148	0.005146	5.7e-05	0.679825	0.496615
68	F. aurea	F. adhatodifolia	F. hispida	Morus alba	21612	21309.5	0.007048	0.007045	6.2e-05	0.893896	0.371378
69	F. aurea	F. adhatodifolia	F. maxima	Morus alba	185662	1130.63	0.987894	0.987894	2e-06	668.17	0
70	F. aurea	F. adhatodifolia	F. microcarpa	Morus alba	3976.75	41342.7	-0.824502	-0.824503	2.6e-05	-162.2	0
71	F. aurea	F. adhatodifolia	F. microdictya	Morus alba	21147	20848.9	0.007097	0.007094	6.1e-05	0.909056	0.363321
72	F. aurea	F. adhatodifolia	F. relgiosa	Morus alba	14233.3	24603	-0.267009	-0.267009	4.9e-05	-38.0728	0
73	F. aurea	F. adhatodifolia	F. sagittata	Morus alba	19611.6	19602	0.000245	0.000244	5.2e-05	0.034131	0.972773
74	F. aurea	F. adhatodifolia	F. vasculosa	Morus alba	20402.2	21693.1	-0.030668	-0.030665	3.9e-05	-4.92952	1e-06
75	F. aurea	F. carica	F. adhatodifolia	Morus alba	21621.5	6805.31	0.521205	0.521194	6.4e-05	65.1017	0
76	F. aurea	F. carica	F. cyathistipula	Morus alba	27943.9	39173.3	-0.16731	-0.167309	3e-05	-30.7616	0
77	F. aurea	F. carica	F. cyrtophylla	Morus alba	53528.4	6017.83	0.797877	0.797878	3e-05	144.806	0
78	F. aurea	F. carica	F. triloba	Morus alba	41549.3	6515.64	0.728882	0.728886	6.2e-05	92.587	0
79	F. aurea	F. carica	F. gasparriniana	Morus alba	43283.7	5975.53	0.757384	0.757385	5e-05	106.779	0
80	F. aurea	F. carica	F. hainanensis	Morus alba	42892.8	7910.54	0.688582	0.688586	7.1e-05	81.7339	0
81	F. aurea	F. carica	F. hispida	Morus alba	41980.1	8048.47	0.678245	0.67825	7.5e-05	78.3613	0
82	F. aurea	F. carica	F. maxima	Morus alba	22588.5	6880.87	0.533015	0.533004	6.8e-05	64.5432	0
83	F. aurea	F. carica	F. microcarpa	Morus alba	5019.13	29455.5	-0.708821	-0.708827	6.2e-05	-89.8692	0
84	F. aurea	F. carica	F. microdictya	Morus alba	41835.3	7580.51	0.693195	0.693199	7.8e-05	78.3006	0
85	F. aurea	F. carica	F. relgiosa	Morus alba	19462.3	13349.2	0.186311	0.186308	8.5e-05	20.2542	0
86	F. aurea	F. carica	F. sagittata	Morus alba	39528.7	6866.47	0.704001	0.704004	6.8e-05	85.2482	0
87	F. aurea	F. carica	F. vasculosa	Morus alba	34770.6	9313.11	0.577481	0.577479	4.6e-05	85.4666	0
88	F. aurea	F. cyrtophylla	F. adhatodifolia	Morus alba	19771	7168.14	0.467828	0.467819	7.5e-05	54.01	0
89	F. aurea	F. cyrtophylla	F. carica	Morus alba	53528.4	5672.57	0.808362	0.808362	3.1e-05	145.041	0
90	F. aurea	F. cyrtophylla	F. cyathistipula	Morus alba	39054.3	36713.4	0.030895	0.030895	2.9e-05	5.76599	0
91	F. aurea	F. cyrtophylla	F. triloba	Morus alba	40775.8	6683.58	0.718345	0.718346	5.8e-05	94.1825	0
92	F. aurea	F. cyrtophylla	F. gasparriniana	Morus alba	40350.3	6496.13	0.722662	0.722663	5.3e-05	99.1682	0
93	F. aurea	F. cyrtophylla	F. hainanensis	Morus alba	40077.1	8015.78	0.666654	0.666657	6.7e-05	81.1569	0
94	F. aurea	F. cyrtophylla	F. hispida	Morus alba	39260.8	8208.69	0.654149	0.654152	7.4e-05	75.9671	0
95	F. aurea	F. cyrtophylla	F. maxima	Morus alba	20580.9	7217.62	0.48072	0.480709	7.9e-05	54.0105	0
96	F. aurea	F. cyrtophylla	F. microcarpa	Morus alba	4669.54	28438.9	-0.717924	-0.717929	6.3e-05	-90.4846	0
97	F. aurea	F. cyrtophylla	F. microdictya	Morus alba	38848.1	7763.5	0.666886	0.666889	7.6e-05	76.3937	0
98	F. aurea	F. cyrtophylla	F. relgiosa	Morus alba	18134.8	13304.4	0.153644	0.153642	8.2e-05	16.9229	0
99	F. aurea	F. cyrtophylla	F. sagittata	Morus alba	37492.4	7143.69	0.679914	0.679916	6.3e-05	85.873	0
100	F. aurea	F. cyrtophylla	F. vasculosa	Morus alba	35594.5	9185.73	0.589741	0.589741	4.2e-05	91.0176	0
101	F. aurea	F. triloba	F. adhatodifolia	Morus alba	20196.7	6604.41	0.507154	0.50715	5.5e-05	68.197	0
102	F. aurea	F. triloba	F. carica	Morus alba	41549.3	6419.19	0.732358	0.732362	4.6e-05	107.827	0
103	F. aurea	F. triloba	F. cyathistipula	Morus alba	54983	35421.4	0.216379	0.21638	2.6e-05	42.2882	0
104	F. aurea	F. triloba	F. cyrtophylla	Morus alba	40775.8	6919.17	0.709858	0.70986	4.1e-05	110.638	0
105	F. aurea	F. triloba	F. gasparriniana	Morus alba	48409.7	4994.63	0.81295	0.812952	3.8e-05	132.043	0
106	F. aurea	F. triloba	F. hainanensis	Morus alba	43012.6	7120.53	0.715935	0.715938	5.7e-05	95.0764	0
107	F. aurea	F. triloba	F. hispida	Morus alba	42200.6	7195.95	0.708646	0.708649	5.3e-05	97.2998	0
108	F. aurea	F. triloba	F. maxima	Morus alba	20965.3	6666.96	0.517451	0.517445	6.2e-05	65.6175	0
109	F. aurea	F. triloba	F. microcarpa	Morus alba	4849.2	28081.7	-0.705493	-0.705502	7.2e-05	-83.3788	0
110	F. aurea	F. triloba	F. microdictya	Morus alba	41936.8	6808.46	0.720651	0.720655	5.8e-05	94.512	0
111	F. aurea	F. triloba	F. relgiosa	Morus alba	18335.6	12812.8	0.177306	0.177307	9.4e-05	18.3058	0
112	F. aurea	F. triloba	F. sagittata	Morus alba	48072.7	5412.69	0.797601	0.797604	4.5e-05	118.266	0
113	F. aurea	F. triloba	F. vasculosa	Morus alba	33583.5	8701.95	0.588419	0.58842	4.2e-05	91.2006	0
114	F. aurea	F. gasparriniana	F. adhatodifolia	Morus alba	20281.7	6913.4	0.491569	0.491568	6.4e-05	61.3266	0
115	F. aurea	F. gasparriniana	F. carica	Morus alba	43283.7	6538.8	0.737516	0.737517	4.4e-05	111.1	0
116	F. aurea	F. gasparriniana	F. cyathistipula	Morus alba	26675.7	37608.2	-0.170065	-0.170064	2.8e-05	-31.9446	0
117	F. aurea	F. gasparriniana	F. cyrtophylla	Morus alba	40350.3	7244.56	0.695574	0.695575	4.7e-05	101.72	0
118	F. aurea	F. gasparriniana	F. triloba	Morus alba	48409.6	5463.46	0.797173	0.797175	4.9e-05	113.31	0
119	F. aurea	F. gasparriniana	F. hainanensis	Morus alba	42367.5	7577.11	0.69658	0.696582	6.9e-05	83.8472	0
120	F. aurea	F. gasparriniana	F. hispida	Morus alba	41634.7	7747.81	0.686212	0.686215	5.8e-05	89.891	0
121	F. aurea	F. gasparriniana	F. maxima	Morus alba	21165	6984.98	0.503731	0.503727	6.9e-05	60.8429	0
122	F. aurea	F. gasparriniana	F. microcarpa	Morus alba	4653.58	28310.9	-0.717661	-0.717666	6.3e-05	-90.2794	0
123	F. aurea	F. gasparriniana	F. microdictya	Morus alba	41344.9	7289.48	0.700233	0.700236	7.1e-05	82.9858	0
124	F. aurea	F. gasparriniana	F. relgiosa	Morus alba	18416.8	13132.7	0.167484	0.167481	8.9e-05	17.7875	0
125	F. aurea	F. gasparriniana	F. sagittata	Morus alba	49777.1	5626.96	0.796876	0.796878	4.1e-05	123.74	0
126	F. aurea	F. gasparriniana	F. vasculosa	Morus alba	41882.4	8695.34	0.656159	0.656158	2.5e-05	131.394	0
127	F. aurea	F. hainanensis	F. adhatodifolia	Morus alba	21552.6	7034.99	0.50783	0.507821	7.3e-05	59.3638	0
128	F. aurea	F. hainanensis	F. carica	Morus alba	42892.8	6818.87	0.725663	0.725667	6.1e-05	93.1103	0
129	F. aurea	F. hainanensis	F. cyathistipula	Morus alba	25155.9	39455.1	-0.221312	-0.221311	3.4e-05	-38.0482	0
130	F. aurea	F. hainanensis	F. cyrtophylla	Morus alba	40077.1	7292.49	0.692103	0.692106	5.9e-05	89.9203	0
131	F. aurea	F. hainanensis	F. triloba	Morus alba	43012.5	6117.18	0.750978	0.750982	6.4e-05	93.9476	0
132	F. aurea	F. hainanensis	F. gasparriniana	Morus alba	42367.5	6074.22	0.749216	0.749217	6.2e-05	95.0258	0
133	F. aurea	F. hainanensis	F. hispida	Morus alba	79194.5	4180.22	0.899725	0.899726	2.4e-05	184.579	0
134	F. aurea	F. hainanensis	F. maxima	Morus alba	22549.9	7053.74	0.523454	0.523443	8.4e-05	57.0665	0
135	F. aurea	F. hainanensis	F. microcarpa	Morus alba	5334.56	28911.3	-0.688455	-0.688463	6.7e-05	-83.9242	0
136	F. aurea	F. hainanensis	F. microdictya	Morus alba	82009	3422.12	0.919886	0.919887	2.1e-05	198.809	0
137	F. aurea	F. hainanensis	F. relgiosa	Morus alba	19870.8	12903.7	0.212577	0.212574	7.3e-05	24.9124	0
138	F. aurea	F. hainanensis	F. sagittata	Morus alba	42064.6	6274.86	0.740383	0.740387	6.8e-05	89.8301	0
139	F. aurea	F. hainanensis	F. vasculosa	Morus alba	34374.3	9002.95	0.5849	0.584899	4.7e-05	85.6803	0
140	F. aurea	F. hispida	F. adhatodifolia	Morus alba	21612	9093.61	0.40769	0.407688	4.4e-05	61.5865	0
141	F. aurea	F. hispida	F. carica	Morus alba	41980.1	9269.57	0.638258	0.638262	5.5e-05	86.0404	0
142	F. aurea	F. hispida	F. cyathistipula	Morus alba	25047.1	41800.5	-0.25062	-0.250619	3.1e-05	-45.1995	0
143	F. aurea	F. hispida	F. cyrtophylla	Morus alba	39260.8	9644.93	0.60557	0.605574	5.7e-05	80.5375	0
144	F. aurea	F. hispida	F. triloba	Morus alba	42200.6	8375.58	0.668794	0.668796	5.3e-05	92.1613	0
145	F. aurea	F. hispida	F. gasparriniana	Morus alba	41634.7	8339.92	0.666234	0.666236	5.2e-05	92.1989	0
146	F. aurea	F. hispida	F. hainanensis	Morus alba	79194.5	6552.3	0.847171	0.847172	2.2e-05	182.4	0
147	F. aurea	F. hispida	F. maxima	Morus alba	22811.4	9232.81	0.423745	0.423741	5.1e-05	59.4128	0
148	F. aurea	F. hispida	F. microcarpa	Morus alba	5258.51	31246.1	-0.711899	-0.711905	6.5e-05	-88.248	0
149	F. aurea	F. hispida	F. microdictya	Morus alba	76818.8	6164.84	0.85142	0.851421	2.2e-05	180.085	0
150	F. aurea	F. hispida	F. relgiosa	Morus alba	19687.3	15113.6	0.131425	0.131424	7.4e-05	15.2622	0
151	F. aurea	F. hispida	F. sagittata	Morus alba	41969.9	8460.99	0.664452	0.664455	5.4e-05	90.6719	0
152	F. aurea	F. hispida	F. vasculosa	Morus alba	33945	11517.7	0.493311	0.493311	4.1e-05	76.6301	0
153	F. aurea	F. maxima	F. adhatodifolia	Morus alba	185662	943.089	0.989892	0.989892	2e-06	765.449	0
154	F. aurea	F. maxima	F. carica	Morus alba	22588.5	20268	0.054146	0.054143	5.1e-05	7.59443	0
155	F. aurea	F. maxima	F. cyathistipula	Morus alba	13559.6	52361.5	-0.58861	-0.588609	3.2e-05	-103.418	0
156	F. aurea	F. maxima	F. cyrtophylla	Morus alba	20580.9	20361	0.005372	0.00537	5.3e-05	0.738322	0.460319
157	F. aurea	F. maxima	F. triloba	Morus alba	20965.3	19503.4	0.036124	0.036123	5e-05	5.10166	0
158	F. aurea	F. maxima	F. gasparriniana	Morus alba	21164.9	19201.2	0.048648	0.048649	4.9e-05	6.94554	0
159	F. aurea	F. maxima	F. hainanensis	Morus alba	22550	21586.6	0.021829	0.021827	5.7e-05	2.88353	0.003932
160	F. aurea	F. maxima	F. hispida	Morus alba	22811.4	21598.5	0.027311	0.027308	5.6e-05	3.63406	0.000279
161	F. aurea	F. maxima	F. microcarpa	Morus alba	4229.49	42244	-0.817983	-0.817984	2.6e-05	-159.155	0
162	F. aurea	F. maxima	F. microdictya	Morus alba	22087	21087.6	0.023147	0.023144	6.2e-05	2.94751	0.003203
163	F. aurea	F. maxima	F. relgiosa	Morus alba	14883.8	24964.1	-0.252969	-0.252969	5.5e-05	-34.1689	0
164	F. aurea	F. maxima	F. sagittata	Morus alba	20495.7	19812.9	0.016939	0.016938	4.9e-05	2.4314	0.015041
165	F. aurea	F. maxima	F. vasculosa	Morus alba	21435.6	21916.5	-0.011093	-0.01109	4.1e-05	-1.73	0.083631
166	F. aurea	F. microdictya	F. adhatodifolia	Morus alba	21147	7242.77	0.489762	0.489758	6.2e-05	62.1757	0
167	F. aurea	F. microdictya	F. carica	Morus alba	41835.3	7317.8	0.702245	0.702248	5.5e-05	94.4968	0
168	F. aurea	F. microdictya	F. cyathistipula	Morus alba	24456.7	39587.3	-0.236253	-0.236252	2.9e-05	-43.834	0
169	F. aurea	F. microdictya	F. cyrtophylla	Morus alba	38848.1	7830.04	0.664509	0.664513	5.9e-05	86.5616	0
170	F. aurea	F. microdictya	F. triloba	Morus alba	41936.8	6515.43	0.731057	0.73106	5.7e-05	97.0457	0
171	F. aurea	F. microdictya	F. gasparriniana	Morus alba	41344.9	6552.9	0.72638	0.726382	6.1e-05	93.3161	0
172	F. aurea	F. microdictya	F. hainanensis	Morus alba	82009	4174.29	0.90313	0.903131	1.7e-05	219.693	0
173	F. aurea	F. microdictya	F. hispida	Morus alba	76818.8	4657.89	0.885663	0.885664	2e-05	196.48	0
174	F. aurea	F. microdictya	F. maxima	Morus alba	22087	7285.75	0.50391	0.503903	6.4e-05	63.1273	0
175	F. aurea	F. microdictya	F. microcarpa	Morus alba	5010.22	29259.4	-0.7076	-0.707607	6.9e-05	-85.3104	0
176	F. aurea	F. microdictya	F. relgiosa	Morus alba	19355.2	13408	0.181521	0.181518	7.4e-05	21.0508	0
177	F. aurea	F. microdictya	F. sagittata	Morus alba	41235.5	6686.08	0.720958	0.720961	5.4e-05	97.8642	0
178	F. aurea	F. microdictya	F. vasculosa	Morus alba	33734.4	9417.3	0.563526	0.563526	4.7e-05	82.4191	0
179	F. aurea	F. relgiosa	F. cyrtophylla	Morus alba	18134.8	8728.24	0.350168	0.350165	6.9e-05	42.0163	0
180	F. aurea	F. relgiosa	F. microcarpa	Morus alba	5775.38	22664.4	-0.593852	-0.593859	0.000129	-52.2253	0
181	F. aurea	F. sagittata	F. adhatodifolia	Morus alba	19611.6	9006.32	0.370583	0.370585	5.9e-05	48.0969	0
182	F. aurea	F. sagittata	F. carica	Morus alba	39528.7	9015.45	0.628567	0.62857	5.4e-05	85.648	0
183	F. aurea	F. sagittata	F. cyathistipula	Morus alba	25910.1	39453.2	-0.207197	-0.207197	2.5e-05	-41.7046	0
184	F. aurea	F. sagittata	F. cyrtophylla	Morus alba	37492.4	9544.39	0.594174	0.594176	5.5e-05	80.2186	0
185	F. aurea	F. sagittata	F. triloba	Morus alba	48072.7	7514.6	0.729629	0.729632	4.8e-05	104.784	0
186	F. aurea	F. sagittata	F. gasparriniana	Morus alba	49777.1	7243.47	0.745935	0.745937	3.6e-05	124.714	0
187	F. aurea	F. sagittata	F. hainanensis	Morus alba	42064.6	9514.22	0.63108	0.631084	6e-05	81.2597	0
188	F. aurea	F. sagittata	F. hispida	Morus alba	41969.9	9541.17	0.629549	0.629552	6e-05	81.6089	0
189	F. aurea	F. sagittata	F. maxima	Morus alba	20495.7	9105.48	0.384789	0.384788	6.2e-05	48.8091	0
190	F. aurea	F. sagittata	F. microcarpa	Morus alba	4914.04	30175.5	-0.719914	-0.719919	5.9e-05	-93.6234	0
191	F. aurea	F. sagittata	F. microdictya	Morus alba	41235.5	9154.85	0.636643	0.636647	6.4e-05	79.7954	0
192	F. aurea	F. sagittata	F. relgiosa	Morus alba	18140	15030.3	0.093751	0.093752	7.4e-05	10.8768	0
193	F. aurea	F. sagittata	F. vasculosa	Morus alba	41410.2	10648.9	0.590892	0.590892	2.8e-05	111.545	0
194	F. aurea	F. vasculosa	F. adhatodifolia	Morus alba	20402.2	6954.66	0.49156	0.491552	5.9e-05	63.9069	0
195	F. aurea	F. vasculosa	F. carica	Morus alba	34770.6	7609.74	0.640883	0.640878	4.7e-05	93.3747	0
196	F. aurea	F. vasculosa	F. cyathistipula	Morus alba	21324.4	39422	-0.29792	-0.297918	4e-05	-47.1308	0
197	F. aurea	F. vasculosa	F. cyrtophylla	Morus alba	35594.5	7945.52	0.635024	0.635021	4e-05	100.529	0
198	F. aurea	F. vasculosa	F. triloba	Morus alba	33583.5	7231.3	0.645653	0.645649	5.6e-05	86.5795	0
199	F. aurea	F. vasculosa	F. gasparriniana	Morus alba	41882.4	6565.98	0.728949	0.728945	3e-05	132.329	0
200	F. aurea	F. vasculosa	F. hainanensis	Morus alba	34374.3	8501.74	0.603427	0.603422	5.9e-05	78.3614	0
201	F. aurea	F. vasculosa	F. hispida	Morus alba	33945	8655.5	0.593643	0.593638	6.4e-05	74.4234	0
202	F. aurea	F. vasculosa	F. maxima	Morus alba	21435.6	7007.27	0.507274	0.507265	6.4e-05	63.363	0
203	F. aurea	F. vasculosa	F. microcarpa	Morus alba	5241.29	28021.6	-0.684857	-0.684863	6.8e-05	-83.1815	0
204	F. aurea	F. vasculosa	F. microdictya	Morus alba	33734.4	8142.45	0.611124	0.611119	6.7e-05	74.5826	0
205	F. aurea	F. vasculosa	F. relgiosa	Morus alba	19674	12313.7	0.230096	0.23009	6.5e-05	28.5306	0
206	F. aurea	F. vasculosa	F. sagittata	Morus alba	41410.2	6918.92	0.713675	0.713671	3e-05	129.646	0
207	F. carica	F. adhatodifolia	F. aurea	Morus alba	6805.31	20016.2	-0.492549	-0.492539	5.9e-05	-64.096	0
208	F. carica	F. adhatodifolia	F. cyathistipula	Morus alba	6003.7	32895.4	-0.691319	-0.691314	4.7e-05	-100.739	0
209	F. carica	F. adhatodifolia	F. cyrtophylla	Morus alba	4575.6	50134	-0.832731	-0.832731	2.6e-05	-162.587	0
210	F. carica	F. adhatodifolia	F. triloba	Morus alba	5942.48	38268.5	-0.731176	-0.731177	5.6e-05	-98.0695	0
211	F. carica	F. adhatodifolia	F. gasparriniana	Morus alba	5652.68	39625.6	-0.750314	-0.750312	5.6e-05	-100.331	0
212	F. carica	F. adhatodifolia	F. hainanensis	Morus alba	6481.89	39308.5	-0.716889	-0.716889	5.5e-05	-96.6562	0
213	F. carica	F. adhatodifolia	F. hispida	Morus alba	6896.67	38719.9	-0.697625	-0.697625	5.8e-05	-91.5396	0
214	F. carica	F. adhatodifolia	F. maxima	Morus alba	170810	1609.89	0.981326	0.981326	3e-06	605.084	0
215	F. carica	F. adhatodifolia	F. microcarpa	Morus alba	4495.26	18104.7	-0.60219	-0.602184	9.3e-05	-62.6015	0
216	F. carica	F. adhatodifolia	F. microdictya	Morus alba	6404.24	38436.2	-0.714354	-0.714353	6.1e-05	-91.1827	0
217	F. carica	F. adhatodifolia	F. relgiosa	Morus alba	6164.77	21971.1	-0.561785	-0.561779	5.1e-05	-78.4256	0
218	F. carica	F. adhatodifolia	F. sagittata	Morus alba	6190.41	37244.9	-0.714959	-0.714959	5.7e-05	-94.7966	0
219	F. carica	F. adhatodifolia	F. vasculosa	Morus alba	6886.91	31920.5	-0.645072	-0.645066	4.6e-05	-95.4925	0
220	F. carica	F. triloba	F. adhatodifolia	Morus alba	5942.48	6239.31	-0.024367	-0.024328	0.00014	-2.05944	0.039452
221	F. carica	F. triloba	F. aurea	Morus alba	6515.64	6419.19	0.007457	0.007482	0.000114	0.697853	0.485269
222	F. carica	F. triloba	F. cyathistipula	Morus alba	38541.7	8261.68	0.646963	0.64696	2e-05	145.492	0
223	F. carica	F. triloba	F. cyrtophylla	Morus alba	10659.5	22135	-0.349921	-0.34991	5.5e-05	-47.3072	0
224	F. carica	F. triloba	F. gasparriniana	Morus alba	18850.6	10886.7	0.267811	0.267798	0.000153	21.6816	0
225	F. carica	F. triloba	F. hainanensis	Morus alba	14602.4	11897.4	0.102078	0.102074	6.2e-05	12.9137	0
226	F. carica	F. triloba	F. hispida	Morus alba	14455.4	11518.5	0.113071	0.113074	6.2e-05	14.408	0
227	F. carica	F. triloba	F. maxima	Morus alba	6202.74	6596.55	-0.030768	-0.030731	0.000101	-3.05783	0.002229
228	F. carica	F. triloba	F. microcarpa	Morus alba	5016.96	4657.6	0.037145	0.037208	0.000192	2.67742	0.007419
229	F. carica	F. triloba	F. microdictya	Morus alba	13957.2	11234.6	0.108074	0.10807	6.8e-05	13.1019	0
230	F. carica	F. triloba	F. relgiosa	Morus alba	6732.89	6737.66	-0.000354	-0.000324	0.000117	-0.032778	0.973851
231	F. carica	F. triloba	F. sagittata	Morus alba	20456.5	8893.21	0.393983	0.393976	0.000139	33.4612	0
232	F. carica	F. triloba	F. vasculosa	Morus alba	11402	10571.3	0.037807	0.037809	5.1e-05	5.30869	0
233	F. carica	F. gasparriniana	F. adhatodifolia	Morus alba	5652.68	6231.51	-0.048706	-0.048647	0.000177	-3.65749	0.000255
234	F. carica	F. gasparriniana	F. aurea	Morus alba	5975.53	6538.8	-0.045009	-0.044976	0.000117	-4.16213	3.2e-05
235	F. carica	F. gasparriniana	F. cyathistipula	Morus alba	10956.5	10959.8	-0.000149	-0.000146	5.5e-05	-0.020145	0.983928
236	F. carica	F. gasparriniana	F. cyrtophylla	Morus alba	9173.11	21253.2	-0.397028	-0.397012	8.2e-05	-43.9761	0
237	F. carica	F. gasparriniana	F. triloba	Morus alba	18850.6	9264.83	0.340944	0.340938	0.000109	32.6619	0
238	F. carica	F. gasparriniana	F. hainanensis	Morus alba	13561.3	11817.6	0.06871	0.068707	7.6e-05	7.85602	0
239	F. carica	F. gasparriniana	F. hispida	Morus alba	13387.3	11444.2	0.07825	0.078253	6.8e-05	9.51559	0
240	F. carica	F. gasparriniana	F. maxima	Morus alba	5970.85	6569.39	-0.04773	-0.047683	0.000131	-4.1626	3.1e-05
241	F. carica	F. gasparriniana	F. microcarpa	Morus alba	4411.81	4870.49	-0.049415	-0.049378	0.000189	-3.59804	0.000321
242	F. carica	F. gasparriniana	F. microdictya	Morus alba	12991.2	11304.6	0.069417	0.069413	8e-05	7.75051	0
243	F. carica	F. gasparriniana	F. relgiosa	Morus alba	6401.63	6678.52	-0.021168	-0.021157	0.000153	-1.71082	0.087115
244	F. carica	F. gasparriniana	F. sagittata	Morus alba	21268.8	8270.84	0.440018	0.440009	8.2e-05	48.4849	0
245	F. carica	F. gasparriniana	F. vasculosa	Morus alba	18385.9	9571.72	0.315269	0.315258	4.3e-05	48.1381	0
246	F. carica	F. hainanensis	F. adhatodifolia	Morus alba	6481.89	7008.66	-0.039047	-0.039059	0.000147	-3.22264	0.00127
247	F. carica	F. hainanensis	F. aurea	Morus alba	7910.54	6818.87	0.074115	0.074104	0.00012	6.76682	0
248	F. carica	F. hainanensis	F. cyathistipula	Morus alba	10497.1	13290.7	-0.117437	-0.117431	5.9e-05	-15.2422	0
249	F. carica	F. hainanensis	F. cyrtophylla	Morus alba	9681.57	24845.2	-0.439184	-0.439173	6.9e-05	-53.0182	0
250	F. carica	F. hainanensis	F. triloba	Morus alba	14602.4	13148.8	0.052381	0.05237	8.6e-05	5.65853	0
251	F. carica	F. hainanensis	F. gasparriniana	Morus alba	13561.3	14895.6	-0.046885	-0.046898	9.1e-05	-4.92221	1e-06
252	F. carica	F. hainanensis	F. hispida	Morus alba	46645.3	6209.69	0.765029	0.765024	5.8e-05	100.075	0
253	F. carica	F. hainanensis	F. maxima	Morus alba	6920.98	7374.48	-0.031724	-0.031741	0.000107	-3.06854	0.002151
254	F. carica	F. hainanensis	F. microcarpa	Morus alba	6018.44	4864.94	0.105987	0.105965	0.000175	8.02082	0
255	F. carica	F. hainanensis	F. microdictya	Morus alba	49172.1	5502.82	0.798708	0.798703	4.8e-05	115.788	0
256	F. carica	F. hainanensis	F. relgiosa	Morus alba	8083.96	7130.21	0.062688	0.062678	0.000121	5.70117	0
257	F. carica	F. hainanensis	F. sagittata	Morus alba	15069.6	12178.2	0.106117	0.106107	8.4e-05	11.594	0
258	F. carica	F. hainanensis	F. vasculosa	Morus alba	11671.8	12094.8	-0.017798	-0.017802	6.4e-05	-2.23184	0.025625
259	F. carica	F. hispida	F. adhatodifolia	Morus alba	6896.67	9331.55	-0.15004	-0.149999	9.2e-05	-15.6133	0
260	F. carica	F. hispida	F. aurea	Morus alba	8048.47	9269.57	-0.070511	-0.070479	0.0001	-7.06522	0
261	F. carica	F. hispida	F. cyathistipula	Morus alba	10656.8	15802.4	-0.194475	-0.194458	5.4e-05	-26.3469	0
262	F. carica	F. hispida	F. cyrtophylla	Morus alba	9582.25	27529.1	-0.483594	-0.483583	6.8e-05	-58.7118	0
263	F. carica	F. hispida	F. triloba	Morus alba	14455.4	15761.9	-0.043235	-0.04323	5.6e-05	-5.77105	0
264	F. carica	F. hispida	F. gasparriniana	Morus alba	13387.3	17510.1	-0.133436	-0.133436	6.7e-05	-16.2573	0
265	F. carica	F. hispida	F. hainanensis	Morus alba	46645.3	9480.36	0.662174	0.662171	4.7e-05	96.8718	0
266	F. carica	F. hispida	F. maxima	Morus alba	7466.43	9724.05	-0.131329	-0.131293	9.3e-05	-13.616	0
267	F. carica	F. hispida	F. microcarpa	Morus alba	5983.96	7029.16	-0.080318	-0.080264	0.000165	-6.25135	0
268	F. carica	F. hispida	F. microdictya	Morus alba	44912.3	8883.21	0.669742	0.669738	4.1e-05	104.88	0
269	F. carica	F. hispida	F. relgiosa	Morus alba	8023.99	9453.85	-0.08181	-0.081798	0.000119	-7.51224	0
270	F. carica	F. hispida	F. sagittata	Morus alba	15337.9	14718.1	0.020621	0.020627	6.9e-05	2.4818	0.013072
271	F. carica	F. hispida	F. vasculosa	Morus alba	11640.4	14865.4	-0.121671	-0.121656	4.3e-05	-18.6248	0
272	F. carica	F. maxima	F. adhatodifolia	Morus alba	170810	990.293	0.988472	0.988472	2e-06	678.757	0
273	F. carica	F. maxima	F. aurea	Morus alba	6880.87	20268	-0.4931	-0.493089	6.5e-05	-61.1311	0
274	F. carica	F. maxima	F. cyathistipula	Morus alba	6243.97	33229.4	-0.683636	-0.683632	4.8e-05	-98.6349	0
275	F. carica	F. maxima	F. cyrtophylla	Morus alba	4899.45	50687.8	-0.82372	-0.823719	3e-05	-151.449	0
276	F. carica	F. maxima	F. triloba	Morus alba	6202.74	38609.5	-0.723167	-0.723169	5.9e-05	-93.9741	0
277	F. carica	F. maxima	F. gasparriniana	Morus alba	5970.85	40073.2	-0.740646	-0.740644	5.2e-05	-102.416	0
278	F. carica	F. maxima	F. hainanensis	Morus alba	6920.98	39767.3	-0.703524	-0.703525	5.7e-05	-93.247	0
279	F. carica	F. maxima	F. hispida	Morus alba	7466.43	39182.9	-0.679891	-0.679891	6.6e-05	-83.3966	0
280	F. carica	F. maxima	F. microcarpa	Morus alba	4756.4	18335.9	-0.588052	-0.588046	6.7e-05	-72.0085	0
281	F. carica	F. maxima	F. microdictya	Morus alba	6755.65	38804.9	-0.703443	-0.703443	6e-05	-90.6295	0
282	F. carica	F. maxima	F. relgiosa	Morus alba	6450.81	22202.2	-0.549729	-0.549726	5.1e-05	-76.7047	0
283	F. carica	F. maxima	F. sagittata	Morus alba	6537.52	37670.1	-0.704236	-0.704236	5.5e-05	-95.3669	0
284	F. carica	F. maxima	F. vasculosa	Morus alba	7405.71	32255.3	-0.62655	-0.626543	4.5e-05	-93.648	0
285	F. carica	F. microdictya	F. adhatodifolia	Morus alba	6404.24	7416.46	-0.073239	-0.073213	0.000137	-6.25238	0
286	F. carica	F. microdictya	F. aurea	Morus alba	7580.51	7317.8	0.017634	0.017658	0.000137	1.50617	0.132024
287	F. carica	F. microdictya	F. cyathistipula	Morus alba	10020.4	13820	-0.159375	-0.159361	5.8e-05	-20.8635	0
288	F. carica	F. microdictya	F. cyrtophylla	Morus alba	9107.47	25596.4	-0.475133	-0.475122	7e-05	-56.6886	0
289	F. carica	F. microdictya	F. triloba	Morus alba	13957.2	13637.3	0.011593	0.011589	7.9e-05	1.304	0.192234
290	F. carica	F. microdictya	F. gasparriniana	Morus alba	12991.2	15426.6	-0.0857	-0.085707	9e-05	-9.04802	0
291	F. carica	F. microdictya	F. hainanensis	Morus alba	49172.1	6640.14	0.762054	0.762051	5.5e-05	102.771	0
292	F. carica	F. microdictya	F. hispida	Morus alba	44912.3	6878.93	0.73436	0.734355	5.6e-05	98.3673	0
293	F. carica	F. microdictya	F. maxima	Morus alba	6755.65	7811.52	-0.072483	-0.072463	0.000107	-7.021	0
294	F. carica	F. microdictya	F. microcarpa	Morus alba	5738.5	5428.06	0.027801	0.027833	0.000193	2.0013	0.04536
295	F. carica	F. microdictya	F. relgiosa	Morus alba	7707.4	7784.94	-0.005005	-0.004987	0.000125	-0.447992	0.654159
296	F. carica	F. microdictya	F. sagittata	Morus alba	14626.6	12871.8	0.063816	0.06381	8.4e-05	6.97466	0
297	F. carica	F. microdictya	F. vasculosa	Morus alba	11412.1	12636.3	-0.050905	-0.050899	5e-05	-7.18892	0
298	F. carica	F. sagittata	F. adhatodifolia	Morus alba	6190.35	8884.72	-0.17873	-0.178676	0.000122	-16.2003	0
299	F. carica	F. sagittata	F. aurea	Morus alba	6866.47	9015.45	-0.13531	-0.135272	0.000119	-12.3874	0
300	F. carica	F. sagittata	F. cyathistipula	Morus alba	11703.5	13859.8	-0.084352	-0.084347	6e-05	-10.9197	0
301	F. carica	F. sagittata	F. cyrtophylla	Morus alba	8873.29	25193.6	-0.479067	-0.479054	6.1e-05	-61.2185	0
302	F. carica	F. sagittata	F. triloba	Morus alba	20456.5	12360.7	0.246692	0.246693	0.000105	24.1142	0
303	F. carica	F. sagittata	F. gasparriniana	Morus alba	21268.8	13406.6	0.226737	0.226729	9.9e-05	22.8055	0
304	F. carica	F. sagittata	F. hainanensis	Morus alba	15069.6	14569.1	0.016889	0.016894	7e-05	2.0237	0.043001
305	F. carica	F. sagittata	F. hispida	Morus alba	15337.9	14182.7	0.039131	0.039142	6.7e-05	4.78455	2e-06
306	F. carica	F. sagittata	F. maxima	Morus alba	6537.45	9269.25	-0.172826	-0.17279	0.000105	-16.8483	0
307	F. carica	F. sagittata	F. microcarpa	Morus alba	5309.73	7014.1	-0.138299	-0.138252	0.000144	-11.5214	0
308	F. carica	F. sagittata	F. microdictya	Morus alba	14626.6	14005.3	0.0217	0.021703	7.4e-05	2.52572	0.011546
309	F. carica	F. sagittata	F. relgiosa	Morus alba	7224.09	9335.39	-0.127498	-0.127469	0.000113	-11.9926	0
310	F. carica	F. sagittata	F. vasculosa	Morus alba	20119	12745.3	0.224369	0.224364	4.2e-05	34.6314	0
311	F. cyathistipula	F. adhatodifolia	F. aurea	Morus alba	6111.06	51303.3	-0.787124	-0.787123	2.7e-05	-150.591	0
312	F. cyathistipula	F. adhatodifolia	F. carica	Morus alba	13543.2	32895.3	-0.416727	-0.416723	3.3e-05	-72.7384	0
313	F. cyathistipula	F. adhatodifolia	F. cyrtophylla	Morus alba	11546.6	44074.9	-0.584816	-0.584814	2.1e-05	-126.466	0
314	F. cyathistipula	F. adhatodifolia	F. triloba	Morus alba	10739	58867.2	-0.691434	-0.691434	1.5e-05	-180.154	0
315	F. cyathistipula	F. adhatodifolia	F. gasparriniana	Morus alba	12654.9	31655.6	-0.428809	-0.428805	4.5e-05	-63.8869	0
316	F. cyathistipula	F. adhatodifolia	F. hainanensis	Morus alba	13795.6	30986.1	-0.383874	-0.383869	4.6e-05	-56.6488	0
317	F. cyathistipula	F. adhatodifolia	F. hispida	Morus alba	13956.4	30994.8	-0.379043	-0.379038	4.1e-05	-59.0755	0
318	F. cyathistipula	F. adhatodifolia	F. maxima	Morus alba	174845	1284.48	0.985414	0.985414	2e-06	636.081	0
319	F. cyathistipula	F. adhatodifolia	F. microcarpa	Morus alba	4532.85	28823.4	-0.728215	-0.728215	3.9e-05	-115.959	0
320	F. cyathistipula	F. adhatodifolia	F. microdictya	Morus alba	13590.3	30256.5	-0.380102	-0.380097	4.2e-05	-58.6902	0
321	F. cyathistipula	F. adhatodifolia	F. relgiosa	Morus alba	10328.5	22716.7	-0.374887	-0.374888	3.8e-05	-61.1051	0
322	F. cyathistipula	F. adhatodifolia	F. sagittata	Morus alba	12401.9	31762.8	-0.43838	-0.438376	4.2e-05	-67.9853	0
323	F. cyathistipula	F. adhatodifolia	F. vasculosa	Morus alba	13604.6	27705.5	-0.341342	-0.341338	3.7e-05	-56.2594	0
324	F. cyathistipula	F. carica	F. adhatodifolia	Morus alba	13543.2	6003.64	0.385716	0.385689	7.3e-05	45.263	0
325	F. cyathistipula	F. carica	F. aurea	Morus alba	5938.27	39173.3	-0.73673	-0.73673	5.3e-05	-100.811	0
326	F. cyathistipula	F. carica	F. cyrtophylla	Morus alba	32835.9	20247.4	0.237146	0.237143	5e-05	33.4544	0
327	F. cyathistipula	F. carica	F. triloba	Morus alba	21465.7	38541.7	-0.284565	-0.284567	3.9e-05	-45.6671	0
328	F. cyathistipula	F. carica	F. gasparriniana	Morus alba	26157.8	10956.5	0.409582	0.409577	5.7e-05	54.4058	0
329	F. cyathistipula	F. carica	F. hainanensis	Morus alba	26340.5	10497.1	0.430086	0.430081	7.3e-05	50.225	0
330	F. cyathistipula	F. carica	F. hispida	Morus alba	25679.9	10656.8	0.413442	0.413435	8.1e-05	45.9611	0
331	F. cyathistipula	F. carica	F. maxima	Morus alba	14234.4	6243.97	0.39019	0.390163	5.7e-05	51.8925	0
332	F. cyathistipula	F. carica	F. microcarpa	Morus alba	4908.8	16224.7	-0.535447	-0.535443	8.7e-05	-57.5063	0
333	F. cyathistipula	F. carica	F. microdictya	Morus alba	25540.7	10020.4	0.43644	0.436433	7.9e-05	49.0825	0
334	F. cyathistipula	F. carica	F. relgiosa	Morus alba	12783.4	9429.19	0.151005	0.150998	5e-05	21.4414	0
335	F. cyathistipula	F. carica	F. sagittata	Morus alba	23384.7	11703.6	0.332907	0.332904	7.7e-05	37.8847	0
336	F. cyathistipula	F. carica	F. vasculosa	Morus alba	21677.7	10517.6	0.346638	0.346629	4.3e-05	52.7203	0
337	F. cyathistipula	F. cyrtophylla	F. adhatodifolia	Morus alba	11546.6	5706.71	0.338478	0.338452	8.1e-05	37.5168	0
338	F. cyathistipula	F. cyrtophylla	F. aurea	Morus alba	5263.91	36713.4	-0.749203	-0.749203	5.4e-05	-101.998	0
339	F. cyathistipula	F. cyrtophylla	F. carica	Morus alba	32835.9	7000.67	0.64853	0.648526	5.1e-05	90.6199	0
340	F. cyathistipula	F. cyrtophylla	F. triloba	Morus alba	20025.9	35403	-0.277421	-0.277423	3.3e-05	-48.0411	0
341	F. cyathistipula	F. cyrtophylla	F. gasparriniana	Morus alba	22942.5	9943.07	0.395292	0.395288	5.5e-05	53.3572	0
342	F. cyathistipula	F. cyrtophylla	F. hainanensis	Morus alba	23308.9	9184.62	0.434681	0.434676	7.2e-05	51.3345	0
343	F. cyathistipula	F. cyrtophylla	F. hispida	Morus alba	22685.3	9315.71	0.417786	0.417779	8.6e-05	45.1609	0
344	F. cyathistipula	F. cyrtophylla	F. maxima	Morus alba	12075.2	5879.51	0.345074	0.345045	7.7e-05	39.4498	0
345	F. cyathistipula	F. cyrtophylla	F. microcarpa	Morus alba	4147.08	15332.9	-0.574221	-0.574221	7.9e-05	-64.5638	0
346	F. cyathistipula	F. cyrtophylla	F. microdictya	Morus alba	22376.5	8875.39	0.43201	0.432004	6.8e-05	52.2002	0
347	F. cyathistipula	F. cyrtophylla	F. relgiosa	Morus alba	11066.7	8778.24	0.115317	0.115314	7.1e-05	13.6848	0
348	F. cyathistipula	F. cyrtophylla	F. sagittata	Morus alba	20934.4	10468.1	0.333296	0.333292	5.3e-05	45.9731	0
349	F. cyathistipula	F. cyrtophylla	F. vasculosa	Morus alba	21674.3	8817.03	0.42167	0.421663	4.4e-05	63.8963	0
350	F. cyathistipula	F. triloba	F. adhatodifolia	Morus alba	10739	4010.12	0.456224	0.456205	8.7e-05	48.9712	0
351	F. cyathistipula	F. triloba	F. aurea	Morus alba	3768.22	35421.4	-0.807693	-0.807694	5.8e-05	-105.992	0
352	F. cyathistipula	F. triloba	F. carica	Morus alba	21465.7	8261.68	0.444171	0.44417	7.1e-05	52.8832	0
353	F. cyathistipula	F. triloba	F. cyrtophylla	Morus alba	20025.9	19209.4	0.020809	0.020807	4.3e-05	3.17445	0.001501
354	F. cyathistipula	F. triloba	F. gasparriniana	Morus alba	26954.2	4798.46	0.697761	0.697757	8.8e-05	74.4749	0
355	F. cyathistipula	F. triloba	F. hainanensis	Morus alba	23512.1	5948.66	0.596164	0.596159	9.5e-05	61.1309	0
356	F. cyathistipula	F. triloba	F. hispida	Morus alba	22934.2	6030.83	0.583578	0.583571	8.8e-05	62.1222	0
357	F. cyathistipula	F. triloba	F. maxima	Morus alba	11217.3	4169.26	0.458064	0.458041	7.8e-05	51.9763	0
358	F. cyathistipula	F. triloba	F. microcarpa	Morus alba	3456.96	14033.8	-0.60471	-0.604714	0.000138	-51.5351	0
359	F. cyathistipula	F. triloba	F. microdictya	Morus alba	22786.1	5557.77	0.607833	0.60783	8e-05	68.041	0
360	F. cyathistipula	F. triloba	F. relgiosa	Morus alba	10047.8	7091.36	0.172494	0.172492	0.000102	17.0551	0
361	F. cyathistipula	F. triloba	F. sagittata	Morus alba	26823.4	4543.72	0.710288	0.710288	8.3e-05	77.8374	0
362	F. cyathistipula	F. triloba	F. vasculosa	Morus alba	18312.1	7024.25	0.445519	0.445511	5.7e-05	58.9377	0
363	F. cyathistipula	F. gasparriniana	F. adhatodifolia	Morus alba	12654.9	6068.76	0.351754	0.351741	8.3e-05	38.6792	0
364	F. cyathistipula	F. gasparriniana	F. aurea	Morus alba	5528.66	37608.2	-0.743669	-0.743668	6.4e-05	-93.044	0
365	F. cyathistipula	F. gasparriniana	F. carica	Morus alba	26157.8	10959.8	0.409457	0.409454	5.8e-05	53.9595	0
366	F. cyathistipula	F. gasparriniana	F. cyrtophylla	Morus alba	22942.5	22617.3	0.007137	0.007135	4.5e-05	1.06131	0.288548
367	F. cyathistipula	F. gasparriniana	F. triloba	Morus alba	26954.2	33733.7	-0.11171	-0.111714	5.5e-05	-15.008	0
368	F. cyathistipula	F. gasparriniana	F. hainanensis	Morus alba	26488.9	9666.12	0.465295	0.465289	7.6e-05	53.2686	0
369	F. cyathistipula	F. gasparriniana	F. hispida	Morus alba	25969.5	9864.68	0.449426	0.449419	7.3e-05	52.6786	0
370	F. cyathistipula	F. gasparriniana	F. maxima	Morus alba	13269.7	6207.39	0.362596	0.36258	7.5e-05	41.8067	0
371	F. cyathistipula	F. gasparriniana	F. microcarpa	Morus alba	4619.35	15726.6	-0.545919	-0.545917	0.000106	-53.0251	0
372	F. cyathistipula	F. gasparriniana	F. microdictya	Morus alba	25660.9	9165.88	0.473631	0.473624	7.6e-05	54.4136	0
373	F. cyathistipula	F. gasparriniana	F. relgiosa	Morus alba	12116.7	9230	0.135231	0.135226	8.2e-05	14.9266	0
374	F. cyathistipula	F. gasparriniana	F. sagittata	Morus alba	32516.7	8431.7	0.588179	0.588177	5.7e-05	78.0896	0
375	F. cyathistipula	F. gasparriniana	F. vasculosa	Morus alba	28979.4	9377.97	0.511021	0.511015	2.6e-05	100.281	0
376	F. cyathistipula	F. hainanensis	F. adhatodifolia	Morus alba	13795.6	6573.37	0.35457	0.354544	9.6e-05	36.1299	0
377	F. cyathistipula	F. hainanensis	F. aurea	Morus alba	6985.1	39455.1	-0.699179	-0.699178	6.4e-05	-87.1139	0
378	F. cyathistipula	F. hainanensis	F. carica	Morus alba	26340.5	13290.7	0.329281	0.329277	7.8e-05	37.3022	0
379	F. cyathistipula	F. hainanensis	F. cyrtophylla	Morus alba	23308.9	25261	-0.040191	-0.040194	6e-05	-5.18611	0
380	F. cyathistipula	F. hainanensis	F. triloba	Morus alba	23512.1	39351	-0.251959	-0.251963	4.4e-05	-38.1433	0
381	F. cyathistipula	F. hainanensis	F. gasparriniana	Morus alba	26488.9	12278.6	0.36655	0.366544	6.8e-05	44.5303	0
382	F. cyathistipula	F. hainanensis	F. hispida	Morus alba	60612.7	5502.23	0.833556	0.833555	4.4e-05	125.785	0
383	F. cyathistipula	F. hainanensis	F. maxima	Morus alba	14538.4	6747.3	0.366025	0.365997	9.1e-05	38.2791	0
384	F. cyathistipula	F. hainanensis	F. microcarpa	Morus alba	5831.61	16079.2	-0.467695	-0.467694	0.000122	-42.3348	0
385	F. cyathistipula	F. hainanensis	F. microdictya	Morus alba	63239.5	4429.7	0.869078	0.869077	3.1e-05	157.269	0
386	F. cyathistipula	F. hainanensis	F. relgiosa	Morus alba	13827.5	9469.2	0.187079	0.187076	5e-05	26.3668	0
387	F. cyathistipula	F. hainanensis	F. sagittata	Morus alba	26513.4	11890.6	0.380762	0.380757	7.2e-05	44.8792	0
388	F. cyathistipula	F. hainanensis	F. vasculosa	Morus alba	22174.1	11225.8	0.327795	0.327787	4.8e-05	47.5354	0
389	F. cyathistipula	F. hispida	F. adhatodifolia	Morus alba	13956.4	8759.4	0.228782	0.228781	4.7e-05	33.393	0
390	F. cyathistipula	F. hispida	F. aurea	Morus alba	6982.81	41800.5	-0.713721	-0.713721	5.4e-05	-96.9655	0
391	F. cyathistipula	F. hispida	F. carica	Morus alba	25679.9	15802.4	0.238112	0.238111	5.4e-05	32.372	0
392	F. cyathistipula	F. hispida	F. cyrtophylla	Morus alba	22685.3	27631	-0.098293	-0.098295	5.2e-05	-13.6433	0
393	F. cyathistipula	F. hispida	F. triloba	Morus alba	22934.2	41535.2	-0.288524	-0.288527	3.2e-05	-51.2554	0
394	F. cyathistipula	F. hispida	F. gasparriniana	Morus alba	25969.5	14643.5	0.278874	0.278873	4.5e-05	41.6965	0
395	F. cyathistipula	F. hispida	F. hainanensis	Morus alba	60612.6	7905.84	0.769235	0.769235	3.2e-05	135.85	0
396	F. cyathistipula	F. hispida	F. maxima	Morus alba	14881.2	8997.14	0.246417	0.246414	4e-05	38.759	0
397	F. cyathistipula	F. hispida	F. microcarpa	Morus alba	5651.4	18279.2	-0.527684	-0.527682	0.000114	-49.5138	0
398	F. cyathistipula	F. hispida	F. microdictya	Morus alba	58532.2	7446.84	0.774266	0.774266	2.5e-05	153.733	0
399	F. cyathistipula	F. hispida	F. relgiosa	Morus alba	13577.6	11677.9	0.07522	0.07522	6.3e-05	9.46077	0
400	F. cyathistipula	F. hispida	F. sagittata	Morus alba	26515.3	14147.9	0.304142	0.304139	5.4e-05	41.4321	0
401	F. cyathistipula	F. hispida	F. vasculosa	Morus alba	21880.2	13777	0.227252	0.22725	3.1e-05	40.5396	0
402	F. cyathistipula	F. maxima	F. adhatodifolia	Morus alba	174845	859.188	0.99022	0.99022	2e-06	708.956	0
403	F. cyathistipula	F. maxima	F. aurea	Morus alba	6284.83	52361.5	-0.78567	-0.785669	3.3e-05	-136.079	0
404	F. cyathistipula	F. maxima	F. carica	Morus alba	14234.4	33229.4	-0.400199	-0.400196	3.5e-05	-67.9669	0
405	F. cyathistipula	F. maxima	F. cyrtophylla	Morus alba	12075.2	44649.2	-0.57425	-0.574248	2e-05	-128.287	0
406	F. cyathistipula	F. maxima	F. triloba	Morus alba	11217.3	59714.3	-0.683716	-0.683715	1.4e-05	-179.736	0
407	F. cyathistipula	F. maxima	F. gasparriniana	Morus alba	13269.7	31906.2	-0.412531	-0.412526	4.4e-05	-61.9268	0
408	F. cyathistipula	F. maxima	F. hainanensis	Morus alba	14538.4	31325.7	-0.366023	-0.366018	4.2e-05	-56.4837	0
409	F. cyathistipula	F. maxima	F. hispida	Morus alba	14881.2	31300.3	-0.355535	-0.355531	4.4e-05	-53.8576	0
410	F. cyathistipula	F. maxima	F. microcarpa	Morus alba	4728.14	29281	-0.721949	-0.721948	3.5e-05	-122.633	0
411	F. cyathistipula	F. maxima	F. microdictya	Morus alba	14238.1	30525.3	-0.36385	-0.363846	4.2e-05	-55.9751	0
412	F. cyathistipula	F. maxima	F. relgiosa	Morus alba	10796.6	22920.4	-0.359574	-0.359575	4.3e-05	-55.0102	0
413	F. cyathistipula	F. maxima	F. sagittata	Morus alba	12970.7	32067.5	-0.424014	-0.424012	3.9e-05	-67.8933	0
414	F. cyathistipula	F. maxima	F. vasculosa	Morus alba	14325.4	27919.9	-0.321801	-0.321796	3.6e-05	-53.666	0
415	F. cyathistipula	F. microcarpa	F. aurea	Morus alba	17192.7	75844.3	-0.630411	-0.63042	4.9e-05	-89.8565	0
416	F. cyathistipula	F. microdictya	F. aurea	Morus alba	6670.23	39587.3	-0.711604	-0.711604	6.5e-05	-88.2685	0
417	F. cyathistipula	F. microdictya	F. carica	Morus alba	25540.7	13820	0.297778	0.297775	7.2e-05	35.1834	0
418	F. cyathistipula	F. microdictya	F. cyrtophylla	Morus alba	22376.4	25800.7	-0.071077	-0.07108	6e-05	-9.20851	0
419	F. cyathistipula	F. microdictya	F. triloba	Morus alba	22786.1	39450.9	-0.267763	-0.267765	4.2e-05	-41.3217	0
420	F. cyathistipula	F. microdictya	F. gasparriniana	Morus alba	25660.9	12724.3	0.33702	0.337016	6.2e-05	42.9119	0
421	F. cyathistipula	F. microdictya	F. hainanensis	Morus alba	63239.5	5407.89	0.842444	0.842444	3.1e-05	150.162	0
422	F. cyathistipula	F. microdictya	F. hispida	Morus alba	58532.2	6017.65	0.81355	0.81355	3.7e-05	133.693	0
423	F. cyathistipula	F. microdictya	F. maxima	Morus alba	14238.1	7149.63	0.331428	0.331412	5.6e-05	44.4823	0
424	F. cyathistipula	F. microdictya	F. microcarpa	Morus alba	5560.03	16464.9	-0.495115	-0.495114	0.000123	-44.6558	0
425	F. cyathistipula	F. microdictya	F. relgiosa	Morus alba	13338.3	10067.2	0.139758	0.139757	5.9e-05	18.1192	0
426	F. cyathistipula	F. microdictya	F. sagittata	Morus alba	25810.8	12386.2	0.351456	0.351454	6.6e-05	43.2116	0
427	F. cyathistipula	F. microdictya	F. vasculosa	Morus alba	21735.4	11656.9	0.301822	0.301816	4.4e-05	45.6241	0
428	F. cyathistipula	F. relgiosa	F. aurea	Morus alba	9396.18	35127.4	-0.577923	-0.577921	5.1e-05	-81.2924	0
429	F. cyathistipula	F. relgiosa	F. microcarpa	Morus alba	9219.99	13892.6	-0.202168	-0.202162	0.000109	-19.3374	0
430	F. cyathistipula	F. sagittata	F. adhatodifolia	Morus alba	12401.9	8245.97	0.201275	0.201278	5.6e-05	26.9242	0
431	F. cyathistipula	F. sagittata	F. aurea	Morus alba	5784.27	39453.2	-0.744271	-0.744271	5.6e-05	-99.7107	0
432	F. cyathistipula	F. sagittata	F. carica	Morus alba	23384.7	13859.8	0.255738	0.255736	6.2e-05	32.5514	0
433	F. cyathistipula	F. sagittata	F. cyrtophylla	Morus alba	20934.4	24970.2	-0.087917	-0.087919	3.7e-05	-14.5007	0
434	F. cyathistipula	F. sagittata	F. triloba	Morus alba	26823.4	34790.2	-0.129302	-0.129305	5.4e-05	-17.6239	0
435	F. cyathistipula	F. sagittata	F. gasparriniana	Morus alba	32516.7	10465.7	0.513022	0.513019	5e-05	72.3985	0
436	F. cyathistipula	F. sagittata	F. hainanensis	Morus alba	26513.4	11540.7	0.39346	0.393455	6.1e-05	50.4658	0
437	F. cyathistipula	F. sagittata	F. hispida	Morus alba	26515.3	11587.4	0.391778	0.391773	6.4e-05	49.0807	0
438	F. cyathistipula	F. sagittata	F. maxima	Morus alba	12970.6	8467.56	0.210049	0.210044	5.1e-05	29.2984	0
439	F. cyathistipula	F. sagittata	F. microcarpa	Morus alba	4948.24	17500.1	-0.559144	-0.559145	7.8e-05	-63.179	0
440	F. cyathistipula	F. sagittata	F. microdictya	Morus alba	25810.8	11028.7	0.401257	0.401252	5.9e-05	52.418	0
441	F. cyathistipula	F. sagittata	F. relgiosa	Morus alba	12069.6	11243.7	0.035424	0.035429	5.8e-05	4.66642	3e-06
442	F. cyathistipula	F. sagittata	F. vasculosa	Morus alba	29191.1	11605.2	0.431068	0.431064	3e-05	78.5859	0
443	F. cyathistipula	F. vasculosa	F. adhatodifolia	Morus alba	13604.7	7260.39	0.304064	0.304056	5.5e-05	40.8426	0
444	F. cyathistipula	F. vasculosa	F. aurea	Morus alba	7567.51	39422	-0.677907	-0.677905	5e-05	-96.1063	0
445	F. cyathistipula	F. vasculosa	F. carica	Morus alba	21677.7	17166.5	0.116137	0.116138	4.2e-05	17.8298	0
446	F. cyathistipula	F. vasculosa	F. cyrtophylla	Morus alba	21674.3	28610.4	-0.137936	-0.137935	3e-05	-25.0113	0
447	F. cyathistipula	F. vasculosa	F. triloba	Morus alba	18312.1	44114.3	-0.413323	-0.413323	1.7e-05	-101.75	0
448	F. cyathistipula	F. vasculosa	F. gasparriniana	Morus alba	28979.4	15597.2	0.300206	0.300207	3.2e-05	52.685	0
449	F. cyathistipula	F. vasculosa	F. hainanensis	Morus alba	22174.1	15228.5	0.185698	0.185697	5e-05	26.3633	0
450	F. cyathistipula	F. vasculosa	F. hispida	Morus alba	21880.2	15275.4	0.17776	0.17776	5.1e-05	24.907	0
451	F. cyathistipula	F. vasculosa	F. maxima	Morus alba	14325.4	7460.42	0.315111	0.3151	5.3e-05	43.3821	0
452	F. cyathistipula	F. vasculosa	F. microcarpa	Morus alba	6482.86	16014.8	-0.423685	-0.423682	8.4e-05	-46.2124	0
453	F. cyathistipula	F. vasculosa	F. microdictya	Morus alba	21735.4	14612.6	0.19596	0.19596	4.7e-05	28.4377	0
454	F. cyathistipula	F. vasculosa	F. relgiosa	Morus alba	14519.7	9887.38	0.189792	0.189786	4.6e-05	27.9176	0
455	F. cyathistipula	F. vasculosa	F. sagittata	Morus alba	29191.1	15627.4	0.302637	0.302638	3e-05	54.8347	0
456	F. cyrtophylla	F. adhatodifolia	F. aurea	Morus alba	7168.14	20155.7	-0.47532	-0.475314	6.9e-05	-57.3248	0
457	F. cyrtophylla	F. adhatodifolia	F. carica	Morus alba	5843.95	50134	-0.791205	-0.791204	3.3e-05	-137.9	0
458	F. cyrtophylla	F. adhatodifolia	F. cyathistipula	Morus alba	5706.71	44074.9	-0.77073	-0.770728	2.7e-05	-148.174	0
459	F. cyrtophylla	F. adhatodifolia	F. triloba	Morus alba	6505.12	38202.1	-0.70899	-0.708989	5.8e-05	-92.7224	0
460	F. cyrtophylla	F. adhatodifolia	F. gasparriniana	Morus alba	6419.4	37505.7	-0.707711	-0.707709	6e-05	-91.6598	0
461	F. cyrtophylla	F. adhatodifolia	F. hainanensis	Morus alba	7040.61	37528.5	-0.684059	-0.684058	6.1e-05	-87.4679	0
462	F. cyrtophylla	F. adhatodifolia	F. hispida	Morus alba	7428.41	36929.8	-0.665072	-0.66507	6.6e-05	-81.6808	0
463	F. cyrtophylla	F. adhatodifolia	F. maxima	Morus alba	163972	1191.87	0.985568	0.985568	3e-06	619.154	0
464	F. cyrtophylla	F. adhatodifolia	F. microcarpa	Morus alba	4918.29	17717.6	-0.565443	-0.565442	9.1e-05	-59.204	0
465	F. cyrtophylla	F. adhatodifolia	F. microdictya	Morus alba	7083.55	36533.9	-0.675196	-0.675195	6.5e-05	-83.9466	0
466	F. cyrtophylla	F. adhatodifolia	F. relgiosa	Morus alba	6694.02	21145.9	-0.519107	-0.519104	5e-05	-73.1026	0
467	F. cyrtophylla	F. adhatodifolia	F. sagittata	Morus alba	6794.55	35866.1	-0.68146	-0.681459	5.4e-05	-92.6197	0
468	F. cyrtophylla	F. adhatodifolia	F. vasculosa	Morus alba	7334.09	33555.9	-0.641277	-0.641272	4.6e-05	-94.7723	0
469	F. cyrtophylla	F. carica	F. adhatodifolia	Morus alba	5843.95	4575.6	0.121728	0.121702	0.000109	11.6495	0
470	F. cyrtophylla	F. carica	F. aurea	Morus alba	5672.57	6017.83	-0.029533	-0.029522	0.000107	-2.86131	0.004219
471	F. cyrtophylla	F. carica	F. cyathistipula	Morus alba	7000.67	20247.4	-0.486153	-0.486139	4.3e-05	-73.9694	0
472	F. cyrtophylla	F. carica	F. triloba	Morus alba	9866.86	10659.5	-0.038617	-0.038622	7.2e-05	-4.56689	5e-06
473	F. cyrtophylla	F. carica	F. gasparriniana	Morus alba	10833	9173.11	0.082969	0.082963	9.5e-05	8.49628	0
474	F. cyrtophylla	F. carica	F. hainanensis	Morus alba	10553.1	9681.57	0.04307	0.043054	9.1e-05	4.50497	7e-06
475	F. cyrtophylla	F. carica	F. hispida	Morus alba	10304.8	9582.25	0.036335	0.036326	0.000107	3.50919	0.000449
476	F. cyrtophylla	F. carica	F. maxima	Morus alba	6160.18	4899.45	0.113994	0.113965	0.000112	10.7913	0
477	F. cyrtophylla	F. carica	F. microcarpa	Morus alba	4204.58	3961.64	0.02975	0.029743	0.000196	2.12664	0.03345
478	F. cyrtophylla	F. carica	F. microdictya	Morus alba	10211.7	9107.47	0.057158	0.057145	9.8e-05	5.78684	0
479	F. cyrtophylla	F. carica	F. relgiosa	Morus alba	6121.7	5206.54	0.080786	0.080761	0.00011	7.71472	0
480	F. cyrtophylla	F. carica	F. sagittata	Morus alba	9551.86	8873.29	0.036828	0.036814	0.000116	3.41843	0.00063
481	F. cyrtophylla	F. carica	F. vasculosa	Morus alba	8646.78	10820.1	-0.11164	-0.111627	6.1e-05	-14.3475	0
482	F. cyrtophylla	F. triloba	F. adhatodifolia	Morus alba	6505.12	5547.11	0.079488	0.079508	0.000137	6.79562	0
483	F. cyrtophylla	F. triloba	F. aurea	Morus alba	6683.58	6919.17	-0.017319	-0.017288	0.000141	-1.46029	0.144211
484	F. cyrtophylla	F. triloba	F. carica	Morus alba	9866.86	22135	-0.383358	-0.383351	6.9e-05	-46.1613	0
485	F. cyrtophylla	F. triloba	F. cyathistipula	Morus alba	35403	19209.4	0.296518	0.296518	1.6e-05	74.3319	0
486	F. cyrtophylla	F. triloba	F. gasparriniana	Morus alba	19092.7	9994.9	0.312773	0.312762	0.000109	30.0203	0
487	F. cyrtophylla	F. triloba	F. hainanensis	Morus alba	14666.7	11173.5	0.135186	0.135179	7.8e-05	15.2745	0
488	F. cyrtophylla	F. triloba	F. hispida	Morus alba	14469	10943.9	0.138712	0.138712	7.9e-05	15.574	0
489	F. cyrtophylla	F. triloba	F. maxima	Morus alba	6793.66	5830.69	0.076279	0.07631	0.000125	6.83178	0
490	F. cyrtophylla	F. triloba	F. microcarpa	Morus alba	5222.63	4710	0.05161	0.051655	0.000224	3.4473	0.000566
491	F. cyrtophylla	F. triloba	F. microdictya	Morus alba	14218.9	10508.8	0.150038	0.150035	7.2e-05	17.6762	0
492	F. cyrtophylla	F. triloba	F. relgiosa	Morus alba	7138.45	6387.79	0.055496	0.055501	0.000122	5.03446	0
493	F. cyrtophylla	F. triloba	F. sagittata	Morus alba	20310.5	8589.26	0.405583	0.405573	0.000124	36.4118	0
494	F. cyrtophylla	F. triloba	F. vasculosa	Morus alba	11276.5	12598.5	-0.055371	-0.055369	4.5e-05	-8.27578	0
495	F. cyrtophylla	F. gasparriniana	F. adhatodifolia	Morus alba	6419.4	5781.73	0.052264	0.052285	0.000115	4.86698	1e-06
496	F. cyrtophylla	F. gasparriniana	F. aurea	Morus alba	6496.13	7244.56	-0.054468	-0.054442	0.000127	-4.82833	1e-06
497	F. cyrtophylla	F. gasparriniana	F. carica	Morus alba	10833	21253.2	-0.324756	-0.324744	9.3e-05	-33.6197	0
498	F. cyrtophylla	F. gasparriniana	F. cyathistipula	Morus alba	9943.07	22617.3	-0.389253	-0.389247	2.9e-05	-71.7307	0
499	F. cyrtophylla	F. gasparriniana	F. triloba	Morus alba	19092.7	10676	0.282739	0.28273	7.9e-05	31.83	0
500	F. cyrtophylla	F. gasparriniana	F. hainanensis	Morus alba	14117.5	11627.9	0.096701	0.096693	6e-05	12.4683	0
501	F. cyrtophylla	F. gasparriniana	F. hispida	Morus alba	13956.2	11401	0.100769	0.100767	6.2e-05	12.7987	0
502	F. cyrtophylla	F. gasparriniana	F. maxima	Morus alba	6756.95	6070.07	0.05355	0.053573	0.000109	5.137	0
503	F. cyrtophylla	F. gasparriniana	F. microcarpa	Morus alba	4941.61	5084.41	-0.014243	-0.014224	0.000189	-1.03603	0.30019
504	F. cyrtophylla	F. gasparriniana	F. microdictya	Morus alba	13624.2	10924.6	0.109968	0.10996	7.1e-05	13.0937	0
505	F. cyrtophylla	F. gasparriniana	F. relgiosa	Morus alba	7102.8	6617.26	0.035389	0.035382	0.000113	3.3361	0.00085
506	F. cyrtophylla	F. gasparriniana	F. sagittata	Morus alba	21603.6	8558.99	0.432476	0.432463	8.5e-05	46.9859	0
507	F. cyrtophylla	F. gasparriniana	F. vasculosa	Morus alba	18193	11975.2	0.206103	0.206096	3.2e-05	36.6591	0
508	F. cyrtophylla	F. hainanensis	F. adhatodifolia	Morus alba	7040.61	6340.8	0.052297	0.052278	0.00012	4.77137	2e-06
509	F. cyrtophylla	F. hainanensis	F. aurea	Morus alba	8015.97	7292.7	0.047246	0.04724	0.000114	4.43114	9e-06
510	F. cyrtophylla	F. hainanensis	F. carica	Morus alba	10553.1	24845.2	-0.403751	-0.403748	6.8e-05	-48.8872	0
511	F. cyrtophylla	F. hainanensis	F. cyathistipula	Morus alba	9184.57	25261	-0.466719	-0.466712	3.7e-05	-77.085	0
512	F. cyrtophylla	F. hainanensis	F. triloba	Morus alba	14666.7	14051.4	0.021425	0.021416	7.7e-05	2.44169	0.014619
513	F. cyrtophylla	F. hainanensis	F. gasparriniana	Morus alba	14117.5	13724.9	0.014101	0.014087	7.3e-05	1.64773	0.099408
514	F. cyrtophylla	F. hainanensis	F. hispida	Morus alba	45017.8	5760.49	0.773112	0.773109	6.9e-05	93.0057	0
515	F. cyrtophylla	F. hainanensis	F. maxima	Morus alba	7491.74	6598.23	0.063414	0.063388	0.000122	5.73997	0
516	F. cyrtophylla	F. hainanensis	F. microcarpa	Morus alba	6225.03	4849.51	0.124206	0.124195	0.00017	9.53703	0
517	F. cyrtophylla	F. hainanensis	F. microdictya	Morus alba	47473.5	4827.52	0.815395	0.815393	5.2e-05	113.02	0
518	F. cyrtophylla	F. hainanensis	F. relgiosa	Morus alba	8399.2	6710.3	0.111777	0.111759	0.000104	10.9842	0
519	F. cyrtophylla	F. hainanensis	F. sagittata	Morus alba	15309.7	11769.6	0.130731	0.130718	7.2e-05	15.4475	0
520	F. cyrtophylla	F. hainanensis	F. vasculosa	Morus alba	11488.8	14171.9	-0.104562	-0.104565	5.3e-05	-14.328	0
521	F. cyrtophylla	F. hispida	F. adhatodifolia	Morus alba	7428.41	8521.44	-0.068529	-0.068494	9.1e-05	-7.1802	0
522	F. cyrtophylla	F. hispida	F. aurea	Morus alba	8208.69	9644.93	-0.080445	-0.080417	0.0001	-8.06069	0
523	F. cyrtophylla	F. hispida	F. carica	Morus alba	10304.8	27529.1	-0.455259	-0.455251	6.4e-05	-56.8376	0
524	F. cyrtophylla	F. hispida	F. cyathistipula	Morus alba	9315.71	27631	-0.495722	-0.495712	3.8e-05	-80.859	0
525	F. cyrtophylla	F. hispida	F. triloba	Morus alba	14469	16629.9	-0.069486	-0.069482	5.4e-05	-9.44048	0
526	F. cyrtophylla	F. hispida	F. gasparriniana	Morus alba	13956.2	16325.1	-0.078228	-0.078226	5.2e-05	-10.7994	0
527	F. cyrtophylla	F. hispida	F. hainanensis	Morus alba	45017.8	8786.7	0.673384	0.673382	4.7e-05	97.7061	0
528	F. cyrtophylla	F. hispida	F. maxima	Morus alba	7931.91	8838.64	-0.054067	-0.054036	9.6e-05	-5.50931	0
529	F. cyrtophylla	F. hispida	F. microcarpa	Morus alba	6163.49	6954.88	-0.060327	-0.060289	0.000174	-4.57886	5e-06
530	F. cyrtophylla	F. hispida	F. microdictya	Morus alba	43429.3	8087.62	0.686021	0.686019	3.8e-05	111.141	0
531	F. cyrtophylla	F. hispida	F. relgiosa	Morus alba	8378.81	8925.05	-0.031567	-0.031556	0.000103	-3.11295	0.001852
532	F. cyrtophylla	F. hispida	F. sagittata	Morus alba	15467.8	14245.9	0.041121	0.041124	5.8e-05	5.37845	0
533	F. cyrtophylla	F. hispida	F. vasculosa	Morus alba	11461.8	16774	-0.188135	-0.188123	4.5e-05	-28.1001	0
534	F. cyrtophylla	F. maxima	F. adhatodifolia	Morus alba	163972	632.164	0.992319	0.992319	2e-06	631.355	0
535	F. cyrtophylla	F. maxima	F. aurea	Morus alba	7217.62	20361	-0.476578	-0.476569	7e-05	-56.8897	0
536	F. cyrtophylla	F. maxima	F. carica	Morus alba	6160.18	50687.8	-0.783275	-0.783274	3.5e-05	-131.469	0
537	F. cyrtophylla	F. maxima	F. cyathistipula	Morus alba	5879.51	44649.2	-0.76728	-0.767278	2.8e-05	-144.838	0
538	F. cyrtophylla	F. maxima	F. triloba	Morus alba	6793.66	38490.2	-0.699952	-0.699951	6.4e-05	-87.2367	0
539	F. cyrtophylla	F. maxima	F. gasparriniana	Morus alba	6756.95	37838.9	-0.69697	-0.696967	5.7e-05	-92.5803	0
540	F. cyrtophylla	F. maxima	F. hainanensis	Morus alba	7491.74	37905.5	-0.669947	-0.669946	6e-05	-86.5523	0
541	F. cyrtophylla	F. maxima	F. hispida	Morus alba	7931.91	37279.8	-0.649121	-0.649119	7.3e-05	-75.8709	0
542	F. cyrtophylla	F. maxima	F. microcarpa	Morus alba	5093.15	17871.6	-0.556438	-0.556433	7.7e-05	-63.2992	0
543	F. cyrtophylla	F. maxima	F. microdictya	Morus alba	7409.84	36777.1	-0.664614	-0.664613	6.1e-05	-84.8917	0
544	F. cyrtophylla	F. maxima	F. relgiosa	Morus alba	7016.37	21279	-0.504062	-0.50406	5.7e-05	-66.8655	0
545	F. cyrtophylla	F. maxima	F. sagittata	Morus alba	7107.92	36184.6	-0.671633	-0.671632	5.6e-05	-89.6578	0
546	F. cyrtophylla	F. maxima	F. vasculosa	Morus alba	7810.36	33836.7	-0.624927	-0.624921	4.7e-05	-91.3743	0
547	F. cyrtophylla	F. microdictya	F. adhatodifolia	Morus alba	7083.55	6789.37	0.021205	0.021222	9.4e-05	2.18416	0.02895
548	F. cyrtophylla	F. microdictya	F. aurea	Morus alba	7763.61	7830.15	-0.004267	-0.004251	0.000112	-0.402444	0.687357
549	F. cyrtophylla	F. microdictya	F. carica	Morus alba	10211.7	25596.4	-0.429643	-0.429636	6.7e-05	-52.3848	0
550	F. cyrtophylla	F. microdictya	F. cyathistipula	Morus alba	8875.33	25800.7	-0.4881	-0.488093	2.9e-05	-90.2035	0
551	F. cyrtophylla	F. microdictya	F. triloba	Morus alba	14218.9	14701.1	-0.016676	-0.016681	5.8e-05	-2.18795	0.028673
552	F. cyrtophylla	F. microdictya	F. gasparriniana	Morus alba	13624.2	14370.5	-0.026659	-0.026668	6.4e-05	-3.33888	0.000841
553	F. cyrtophylla	F. microdictya	F. hainanensis	Morus alba	47473.5	6209.68	0.768655	0.768653	5.1e-05	107.897	0
554	F. cyrtophylla	F. microdictya	F. hispida	Morus alba	43429.3	6544.18	0.738094	0.738091	5.4e-05	100.181	0
555	F. cyrtophylla	F. microdictya	F. maxima	Morus alba	7409.84	7094.46	0.021744	0.021753	8.5e-05	2.35893	0.018328
556	F. cyrtophylla	F. microdictya	F. microcarpa	Morus alba	6000.98	5440.02	0.04903	0.049053	0.000184	3.61659	0.000299
557	F. cyrtophylla	F. microdictya	F. relgiosa	Morus alba	8120.34	7378.61	0.047857	0.047864	0.0001	4.78366	2e-06
558	F. cyrtophylla	F. microdictya	F. sagittata	Morus alba	14943.6	12537.1	0.08757	0.087561	6.4e-05	10.9702	0
559	F. cyrtophylla	F. microdictya	F. vasculosa	Morus alba	11293.1	14739	-0.132372	-0.132367	3.8e-05	-21.3511	0
560	F. cyrtophylla	F. sagittata	F. adhatodifolia	Morus alba	6794.55	8265.05	-0.097645	-0.097612	9.7e-05	-9.92406	0
561	F. cyrtophylla	F. sagittata	F. aurea	Morus alba	7143.69	9544.39	-0.143857	-0.143831	0.000102	-14.2472	0
562	F. cyrtophylla	F. sagittata	F. carica	Morus alba	9551.86	25193.6	-0.450181	-0.450173	5.7e-05	-59.7641	0
563	F. cyrtophylla	F. sagittata	F. cyathistipula	Morus alba	10468.1	24970.2	-0.409222	-0.409218	2.2e-05	-87.2906	0
564	F. cyrtophylla	F. sagittata	F. triloba	Morus alba	20310.5	13304.3	0.208427	0.208424	8.3e-05	22.9032	0
565	F. cyrtophylla	F. sagittata	F. gasparriniana	Morus alba	21603.6	12624	0.26235	0.262343	8.2e-05	28.9744	0
566	F. cyrtophylla	F. sagittata	F. hainanensis	Morus alba	15309.7	14053.8	0.04277	0.04277	5e-05	6.03022	0
567	F. cyrtophylla	F. sagittata	F. hispida	Morus alba	15467.8	13778	0.057779	0.057785	6.1e-05	7.42426	0
568	F. cyrtophylla	F. sagittata	F. maxima	Morus alba	7107.86	8617.91	-0.096024	-0.096	9.3e-05	-9.95753	0
569	F. cyrtophylla	F. sagittata	F. microcarpa	Morus alba	5598.82	7090.44	-0.11755	-0.11752	0.000139	-9.98698	0
570	F. cyrtophylla	F. sagittata	F. microdictya	Morus alba	14943.6	13350.7	0.056297	0.056298	5.4e-05	7.6453	0
571	F. cyrtophylla	F. sagittata	F. relgiosa	Morus alba	7670.07	8997.84	-0.07966	-0.079645	8.1e-05	-8.82484	0
572	F. cyrtophylla	F. sagittata	F. vasculosa	Morus alba	19647.4	14771.9	0.14165	0.141647	3.9e-05	22.6264	0
573	F. triloba	F. adhatodifolia	F. aurea	Morus alba	6604.41	19341.6	-0.490911	-0.490908	5.7e-05	-65.0486	0
574	F. triloba	F. adhatodifolia	F. carica	Morus alba	6239.31	38268.5	-0.71963	-0.719631	4.3e-05	-109.266	0
575	F. triloba	F. adhatodifolia	F. cyathistipula	Morus alba	4010.12	58867.2	-0.872446	-0.872446	1.1e-05	-262.941	0
576	F. triloba	F. adhatodifolia	F. cyrtophylla	Morus alba	5547.11	38202.1	-0.746413	-0.746412	3.9e-05	-118.925	0
577	F. triloba	F. adhatodifolia	F. gasparriniana	Morus alba	4745.36	45100	-0.809597	-0.809598	4.4e-05	-122.017	0
578	F. triloba	F. adhatodifolia	F. hainanensis	Morus alba	5993.06	40189.7	-0.740463	-0.740464	4.5e-05	-109.896	0
579	F. triloba	F. adhatodifolia	F. hispida	Morus alba	6388.8	39709.3	-0.722817	-0.722817	4.3e-05	-110.093	0
580	F. triloba	F. adhatodifolia	F. maxima	Morus alba	163681	1339.63	0.983764	0.983764	2e-06	626.28	0
581	F. triloba	F. adhatodifolia	F. microcarpa	Morus alba	4351.38	17750	-0.606235	-0.606236	8.5e-05	-65.9454	0
582	F. triloba	F. adhatodifolia	F. microdictya	Morus alba	5968.24	39306.9	-0.736357	-0.736357	5e-05	-104.065	0
583	F. triloba	F. adhatodifolia	F. relgiosa	Morus alba	6057.43	21225.1	-0.555948	-0.55595	5e-05	-78.9217	0
584	F. triloba	F. adhatodifolia	F. sagittata	Morus alba	5002.95	45863.3	-0.80329	-0.803291	4.2e-05	-124.236	0
585	F. triloba	F. adhatodifolia	F. vasculosa	Morus alba	6558.5	31412.6	-0.654553	-0.654548	4.8e-05	-94.1423	0
586	F. triloba	F. maxima	F. adhatodifolia	Morus alba	163681	818.69	0.990046	0.990046	2e-06	670.222	0
587	F. triloba	F. maxima	F. aurea	Morus alba	6666.96	19503.4	-0.490495	-0.490491	6.5e-05	-60.7366	0
588	F. triloba	F. maxima	F. carica	Morus alba	6596.55	38609.5	-0.708156	-0.708158	4.6e-05	-104.059	0
589	F. triloba	F. maxima	F. cyathistipula	Morus alba	4169.26	59714.3	-0.869473	-0.869472	1.2e-05	-250.957	0
590	F. triloba	F. maxima	F. cyrtophylla	Morus alba	5830.69	38490.2	-0.736888	-0.736887	3.8e-05	-120.18	0
591	F. triloba	F. maxima	F. gasparriniana	Morus alba	5052.91	45501.3	-0.800099	-0.8001	4.2e-05	-123.692	0
592	F. triloba	F. maxima	F. hainanensis	Morus alba	6438.28	40572.9	-0.726096	-0.726097	4.7e-05	-106.305	0
593	F. triloba	F. maxima	F. hispida	Morus alba	6967.61	40101.7	-0.703943	-0.703942	4.8e-05	-101.739	0
594	F. triloba	F. maxima	F. microcarpa	Morus alba	4515.47	17898.4	-0.597083	-0.597085	8.3e-05	-65.5589	0
595	F. triloba	F. maxima	F. microdictya	Morus alba	6350.99	39632.1	-0.723769	-0.72377	4.9e-05	-103.515	0
596	F. triloba	F. maxima	F. relgiosa	Morus alba	6324.31	21326	-0.54255	-0.542552	5.9e-05	-70.7055	0
597	F. triloba	F. maxima	F. sagittata	Morus alba	5258.85	46375.6	-0.796305	-0.796306	4e-05	-125.436	0
598	F. triloba	F. maxima	F. vasculosa	Morus alba	7017.69	31618.7	-0.636732	-0.636727	4.5e-05	-95.3105	0
599	F. gasparriniana	F. adhatodifolia	F. aurea	Morus alba	6913.49	19046	-0.467364	-0.467361	5.4e-05	-63.3393	0
600	F. gasparriniana	F. adhatodifolia	F. carica	Morus alba	6231.51	39625.6	-0.728221	-0.728221	4.3e-05	-111.417	0
601	F. gasparriniana	F. adhatodifolia	F. cyathistipula	Morus alba	6068.76	31655.6	-0.678258	-0.678254	4.4e-05	-102.837	0
602	F. gasparriniana	F. adhatodifolia	F. cyrtophylla	Morus alba	5781.73	37505.7	-0.732868	-0.732867	4.2e-05	-112.557	0
603	F. gasparriniana	F. adhatodifolia	F. triloba	Morus alba	5052.38	45100	-0.798519	-0.798521	4.4e-05	-119.705	0
604	F. gasparriniana	F. adhatodifolia	F. hainanensis	Morus alba	6389.02	39376	-0.72079	-0.72079	5.2e-05	-99.7489	0
605	F. gasparriniana	F. adhatodifolia	F. hispida	Morus alba	6797.28	38824.3	-0.702015	-0.702015	5.1e-05	-98.6718	0
606	F. gasparriniana	F. adhatodifolia	F. maxima	Morus alba	162793	1300.76	0.984146	0.984146	2e-06	646.886	0
607	F. gasparriniana	F. adhatodifolia	F. microcarpa	Morus alba	4698.39	17264.6	-0.572154	-0.572149	7.6e-05	-65.7414	0
608	F. gasparriniana	F. adhatodifolia	F. microdictya	Morus alba	6362.55	38370.9	-0.715535	-0.715536	5.6e-05	-95.7437	0
609	F. gasparriniana	F. adhatodifolia	F. relgiosa	Morus alba	6324.63	21099.8	-0.53876	-0.538757	4.9e-05	-77.2647	0
610	F. gasparriniana	F. adhatodifolia	F. sagittata	Morus alba	5111.93	47332.2	-0.805052	-0.805053	3.7e-05	-131.543	0
611	F. gasparriniana	F. adhatodifolia	F. vasculosa	Morus alba	6386.6	38741.8	-0.716959	-0.716955	3.3e-05	-124.863	0
612	F. gasparriniana	F. triloba	F. adhatodifolia	Morus alba	5052.38	4745.36	0.031336	0.031338	0.00016	2.47798	0.013213
613	F. gasparriniana	F. triloba	F. aurea	Morus alba	5463.46	4994.54	0.044838	0.044857	0.000141	3.77201	0.000162
614	F. gasparriniana	F. triloba	F. carica	Morus alba	9264.83	10886.7	-0.080482	-0.080492	9.1e-05	-8.4222	0
615	F. gasparriniana	F. triloba	F. cyathistipula	Morus alba	33733.7	4798.46	0.750938	0.750929	3.7e-05	122.774	0
616	F. gasparriniana	F. triloba	F. cyrtophylla	Morus alba	10676	9994.9	0.032948	0.032942	6.7e-05	4.02506	5.7e-05
617	F. gasparriniana	F. triloba	F. hainanensis	Morus alba	11082.2	10136.9	0.044552	0.044548	7.7e-05	5.07304	0
618	F. gasparriniana	F. triloba	F. hispida	Morus alba	10930	9912.97	0.048796	0.048793	6.4e-05	6.09503	0
619	F. gasparriniana	F. triloba	F. maxima	Morus alba	5321.67	5052.91	0.025906	0.025918	0.000133	2.24886	0.024521
620	F. gasparriniana	F. triloba	F. microcarpa	Morus alba	4243.39	3601.93	0.081763	0.081775	0.000267	5.00629	1e-06
621	F. gasparriniana	F. triloba	F. microdictya	Morus alba	10527.2	9566.55	0.047808	0.047803	8.1e-05	5.32233	0
622	F. gasparriniana	F. triloba	F. relgiosa	Morus alba	5588.98	5348.97	0.021943	0.021953	0.00016	1.73526	0.082694
623	F. gasparriniana	F. triloba	F. sagittata	Morus alba	12165.3	13759.1	-0.06148	-0.06148	8.6e-05	-6.62244	0
624	F. gasparriniana	F. triloba	F. vasculosa	Morus alba	7868.77	15485.4	-0.326137	-0.326116	4.8e-05	-47.0708	0
625	F. gasparriniana	F. maxima	F. adhatodifolia	Morus alba	162793	719.413	0.991201	0.991201	2e-06	676.329	0
626	F. gasparriniana	F. maxima	F. aurea	Morus alba	6984.88	19201.2	-0.46652	-0.466511	5.9e-05	-60.6599	0
627	F. gasparriniana	F. maxima	F. carica	Morus alba	6569.39	40073.2	-0.71831	-0.718309	4.6e-05	-106.095	0
628	F. gasparriniana	F. maxima	F. cyathistipula	Morus alba	6207.39	31906.2	-0.674268	-0.674264	4.6e-05	-99.8549	0
629	F. gasparriniana	F. maxima	F. cyrtophylla	Morus alba	6070.07	37838.9	-0.723516	-0.723515	4.5e-05	-107.753	0
630	F. gasparriniana	F. maxima	F. triloba	Morus alba	5321.67	45501.3	-0.79058	-0.790582	4.8e-05	-113.905	0
631	F. gasparriniana	F. maxima	F. hainanensis	Morus alba	6846.95	39736.1	-0.706032	-0.706032	5.5e-05	-94.9924	0
632	F. gasparriniana	F. maxima	F. hispida	Morus alba	7335.95	39168.2	-0.684503	-0.684503	5.6e-05	-91.1662	0
633	F. gasparriniana	F. maxima	F. microcarpa	Morus alba	4857.92	17370.5	-0.562909	-0.562904	6.4e-05	-70.2326	0
634	F. gasparriniana	F. maxima	F. microdictya	Morus alba	6677.6	38707.9	-0.705738	-0.705739	5.8e-05	-92.8341	0
635	F. gasparriniana	F. maxima	F. relgiosa	Morus alba	6581.55	21270.7	-0.527396	-0.527394	4.8e-05	-76.4086	0
636	F. gasparriniana	F. maxima	F. sagittata	Morus alba	5372.08	47825.9	-0.798034	-0.798035	3.5e-05	-134.537	0
637	F. gasparriniana	F. maxima	F. vasculosa	Morus alba	6832.46	39126.9	-0.702674	-0.702669	3.1e-05	-126.137	0
638	F. gasparriniana	F. sagittata	F. adhatodifolia	Morus alba	5111.93	7171.94	-0.167701	-0.167645	0.000157	-13.3948	0
639	F. gasparriniana	F. sagittata	F. aurea	Morus alba	5626.96	7243.47	-0.125599	-0.125556	9.7e-05	-12.7619	0
640	F. gasparriniana	F. sagittata	F. carica	Morus alba	8270.84	13406.6	-0.236918	-0.236913	7e-05	-28.2741	0
641	F. gasparriniana	F. sagittata	F. cyathistipula	Morus alba	8431.7	10465.7	-0.107636	-0.107625	7.2e-05	-12.6755	0
642	F. gasparriniana	F. sagittata	F. cyrtophylla	Morus alba	8558.99	12624	-0.191899	-0.191883	7.3e-05	-22.4353	0
643	F. gasparriniana	F. sagittata	F. triloba	Morus alba	12165.3	13443.9	-0.049927	-0.049923	7e-05	-5.95794	0
644	F. gasparriniana	F. sagittata	F. hainanensis	Morus alba	10902.7	12076.4	-0.051078	-0.051063	9.8e-05	-5.16214	0
645	F. gasparriniana	F. sagittata	F. hispida	Morus alba	11157.8	11889.1	-0.031732	-0.031724	9.3e-05	-3.29439	0.000986
646	F. gasparriniana	F. sagittata	F. maxima	Morus alba	5372.01	7458.52	-0.16262	-0.162584	0.000129	-14.3452	0
647	F. gasparriniana	F. sagittata	F. microcarpa	Morus alba	4292.6	5623.1	-0.134182	-0.134125	0.000194	-9.63823	0
648	F. gasparriniana	F. sagittata	F. microdictya	Morus alba	10515.5	11528	-0.045932	-0.045921	9.4e-05	-4.73931	2e-06
649	F. gasparriniana	F. sagittata	F. relgiosa	Morus alba	5649.05	7436.23	-0.136579	-0.136548	0.000104	-13.3667	0
650	F. gasparriniana	F. sagittata	F. vasculosa	Morus alba	15287.7	16632.8	-0.042137	-0.042136	3.4e-05	-7.17391	0
651	F. hainanensis	F. adhatodifolia	F. aurea	Morus alba	7034.99	21331.9	-0.503999	-0.50399	6e-05	-65.1114	0
652	F. hainanensis	F. adhatodifolia	F. carica	Morus alba	7008.66	39308.5	-0.697362	-0.697363	7.2e-05	-82.3802	0
653	F. hainanensis	F. adhatodifolia	F. cyathistipula	Morus alba	6573.37	30986.1	-0.649975	-0.649968	5.8e-05	-85.4498	0
654	F. hainanensis	F. adhatodifolia	F. cyrtophylla	Morus alba	6340.8	37528.5	-0.710923	-0.710922	6.5e-05	-88.425	0
655	F. hainanensis	F. adhatodifolia	F. triloba	Morus alba	6226.11	40189.7	-0.731724	-0.731726	6.4e-05	-91.2847	0
656	F. hainanensis	F. adhatodifolia	F. gasparriniana	Morus alba	6330.94	39376	-0.722977	-0.722976	6.6e-05	-89.3086	0
657	F. hainanensis	F. adhatodifolia	F. hispida	Morus alba	4098.94	74939.6	-0.89628	-0.896281	2.3e-05	-185.626	0
658	F. hainanensis	F. adhatodifolia	F. maxima	Morus alba	173409	1749.72	0.980021	0.980021	2e-06	636.685	0
659	F. hainanensis	F. adhatodifolia	F. microcarpa	Morus alba	4554.31	19343.5	-0.618852	-0.618843	7.7e-05	-70.5593	0
660	F. hainanensis	F. adhatodifolia	F. microdictya	Morus alba	3308.52	77510	-0.918125	-0.918125	1.9e-05	-210.685	0
661	F. hainanensis	F. adhatodifolia	F. relgiosa	Morus alba	6368.24	23140.2	-0.568379	-0.568374	5e-05	-80.536	0
662	F. hainanensis	F. adhatodifolia	F. sagittata	Morus alba	6277.16	40255	-0.730201	-0.730201	6.2e-05	-92.9192	0
663	F. hainanensis	F. adhatodifolia	F. vasculosa	Morus alba	7322.6	32125.2	-0.628744	-0.628735	6.4e-05	-78.8022	0
664	F. hainanensis	F. triloba	F. adhatodifolia	Morus alba	6226.16	5993.1	0.019072	0.019109	0.000172	1.45324	0.146156
665	F. hainanensis	F. triloba	F. aurea	Morus alba	6117.18	7120.43	-0.075788	-0.075749	0.000137	-6.47522	0
666	F. hainanensis	F. triloba	F. carica	Morus alba	13148.8	11897.4	0.049965	0.049972	8.2e-05	5.52185	0
667	F. hainanensis	F. triloba	F. cyathistipula	Morus alba	39351	5948.65	0.737364	0.737358	2.8e-05	138.24	0
668	F. hainanensis	F. triloba	F. cyrtophylla	Morus alba	14051.4	11173.5	0.114091	0.114094	6.2e-05	14.4496	0
669	F. hainanensis	F. triloba	F. gasparriniana	Morus alba	19292.6	10136.9	0.311109	0.3111	0.000114	29.199	0
670	F. hainanensis	F. triloba	F. hispida	Morus alba	6067.97	41780.2	-0.746366	-0.746359	7.5e-05	-86.3333	0
671	F. hainanensis	F. triloba	F. maxima	Morus alba	6494.72	6438.28	0.004364	0.004407	0.000144	0.363274	0.7164
672	F. hainanensis	F. triloba	F. microcarpa	Morus alba	4546.99	5403.5	-0.086078	-0.08601	0.000256	-5.37676	0
673	F. hainanensis	F. triloba	F. microdictya	Morus alba	5259.66	44179.1	-0.787225	-0.787221	5.5e-05	-106.13	0
674	F. hainanensis	F. triloba	F. relgiosa	Morus alba	6396.39	7355.54	-0.069747	-0.069721	0.000168	-5.38715	0
675	F. hainanensis	F. triloba	F. sagittata	Morus alba	19301.8	10499.5	0.295366	0.295361	0.000147	24.3999	0
676	F. hainanensis	F. triloba	F. vasculosa	Morus alba	11352.2	10122.6	0.057258	0.057256	7.6e-05	6.58903	0
677	F. hainanensis	F. gasparriniana	F. adhatodifolia	Morus alba	6331	6389.08	-0.004566	-0.004532	0.00011	-0.435383	0.663285
678	F. hainanensis	F. gasparriniana	F. aurea	Morus alba	6074.22	7577.11	-0.110091	-0.11005	0.000139	-9.33196	0
679	F. hainanensis	F. gasparriniana	F. carica	Morus alba	14895.6	11817.6	0.115224	0.115234	8.5e-05	12.4984	0
680	F. hainanensis	F. gasparriniana	F. cyathistipula	Morus alba	12278.7	9666.19	0.11905	0.119044	7.2e-05	14.0687	0
681	F. hainanensis	F. gasparriniana	F. cyrtophylla	Morus alba	13724.9	11627.9	0.082713	0.082719	6.4e-05	10.3132	0
682	F. hainanensis	F. gasparriniana	F. triloba	Morus alba	19292.6	11082.2	0.270304	0.270299	0.000103	26.6114	0
683	F. hainanensis	F. gasparriniana	F. hispida	Morus alba	6110.55	42442.1	-0.748292	-0.748286	6.9e-05	-90.0938	0
684	F. hainanensis	F. gasparriniana	F. maxima	Morus alba	6615.17	6847	-0.017221	-0.017187	0.0001	-1.72267	0.084949
685	F. hainanensis	F. gasparriniana	F. microcarpa	Morus alba	4376.73	5890.72	-0.147455	-0.147408	0.000223	-9.88203	0
686	F. hainanensis	F. gasparriniana	F. microdictya	Morus alba	5219.14	44850.1	-0.791523	-0.791519	5.4e-05	-107.38	0
687	F. hainanensis	F. gasparriniana	F. relgiosa	Morus alba	6552.22	7738.79	-0.083029	-0.083016	0.000135	-7.14548	0
688	F. hainanensis	F. gasparriniana	F. sagittata	Morus alba	21305.3	10902.7	0.322982	0.322972	0.000105	31.5352	0
689	F. hainanensis	F. gasparriniana	F. vasculosa	Morus alba	19279.4	9811.94	0.325439	0.325425	3.5e-05	54.8329	0
690	F. hainanensis	F. hispida	F. adhatodifolia	Morus alba	4098.94	6081.59	-0.194749	-0.194608	0.000214	-13.3137	0
691	F. hainanensis	F. hispida	F. aurea	Morus alba	4180.22	6552.3	-0.221018	-0.220905	0.000202	-15.5413	0
692	F. hainanensis	F. hispida	F. carica	Morus alba	6209.69	9480.36	-0.208455	-0.208382	0.000111	-19.795	0
693	F. hainanensis	F. hispida	F. cyathistipula	Morus alba	5502.19	7905.84	-0.17927	-0.179181	0.000125	-16.0347	0
694	F. hainanensis	F. hispida	F. cyrtophylla	Morus alba	5760.49	8786.7	-0.208027	-0.207953	0.000135	-17.9296	0
695	F. hainanensis	F. hispida	F. triloba	Morus alba	6067.97	8946.32	-0.191708	-0.19162	0.000136	-16.4165	0
696	F. hainanensis	F. hispida	F. gasparriniana	Morus alba	6110.55	8959.2	-0.189031	-0.188951	0.000125	-16.8844	0
697	F. hainanensis	F. hispida	F. maxima	Morus alba	4533.14	6461.15	-0.175365	-0.175238	0.000189	-12.7603	0
698	F. hainanensis	F. hispida	F. microcarpa	Morus alba	2677.71	4926.92	-0.295768	-0.295546	0.000402	-14.7462	0
699	F. hainanensis	F. hispida	F. microdictya	Morus alba	10625.1	18141.6	-0.261291	-0.261256	0.000132	-22.7687	0
700	F. hainanensis	F. hispida	F. relgiosa	Morus alba	3708.21	6060.71	-0.240815	-0.240724	0.000182	-17.8439	0
701	F. hainanensis	F. hispida	F. sagittata	Morus alba	6204.59	8578.43	-0.160579	-0.160504	0.000135	-13.8254	0
702	F. hainanensis	F. hispida	F. vasculosa	Morus alba	5679.63	8576.42	-0.203197	-0.203111	0.000138	-17.267	0
703	F. hainanensis	F. maxima	F. adhatodifolia	Morus alba	173409	1070.58	0.987728	0.987728	2e-06	697.546	0
704	F. hainanensis	F. maxima	F. aurea	Morus alba	7053.74	21586.4	-0.507423	-0.507412	7.7e-05	-57.8157	0
705	F. hainanensis	F. maxima	F. carica	Morus alba	7374.48	39767.3	-0.687136	-0.687137	8e-05	-76.7621	0
706	F. hainanensis	F. maxima	F. cyathistipula	Morus alba	6747.3	31325.7	-0.64556	-0.645552	6.5e-05	-80.3614	0
707	F. hainanensis	F. maxima	F. cyrtophylla	Morus alba	6598.23	37905.5	-0.703475	-0.703474	6.9e-05	-84.5274	0
708	F. hainanensis	F. maxima	F. triloba	Morus alba	6494.72	40572.9	-0.724026	-0.724028	7.4e-05	-84.4376	0
709	F. hainanensis	F. maxima	F. gasparriniana	Morus alba	6615.12	39736.1	-0.714565	-0.714564	6.9e-05	-86.1575	0
710	F. hainanensis	F. maxima	F. hispida	Morus alba	4533.14	76182.3	-0.887676	-0.887677	2.8e-05	-168.219	0
711	F. hainanensis	F. maxima	F. microcarpa	Morus alba	4736.25	19595.1	-0.610688	-0.61068	7.9e-05	-68.8945	0
712	F. hainanensis	F. maxima	F. microdictya	Morus alba	3590.38	78677.9	-0.912715	-0.912716	2.2e-05	-193.177	0
713	F. hainanensis	F. maxima	F. relgiosa	Morus alba	6617.25	23406	-0.559191	-0.559189	5.8e-05	-73.4788	0
714	F. hainanensis	F. maxima	F. sagittata	Morus alba	6576.98	40712.4	-0.721841	-0.721841	6.5e-05	-89.8027	0
715	F. hainanensis	F. maxima	F. vasculosa	Morus alba	7788.22	32448.9	-0.612883	-0.612875	6.7e-05	-75.0467	0
716	F. hainanensis	F. sagittata	F. adhatodifolia	Morus alba	6277.27	8636.99	-0.158219	-0.158158	0.000136	-13.5706	0
717	F. hainanensis	F. sagittata	F. aurea	Morus alba	6274.86	9514.22	-0.205164	-0.20511	0.000137	-17.5397	0
718	F. hainanensis	F. sagittata	F. carica	Morus alba	12178.2	14569.1	-0.089388	-0.089373	8.4e-05	-9.75055	0
719	F. hainanensis	F. sagittata	F. cyathistipula	Morus alba	11890.6	11540.7	0.014935	0.014942	6.7e-05	1.81838	0.069007
720	F. hainanensis	F. sagittata	F. cyrtophylla	Morus alba	11769.6	14053.8	-0.088456	-0.088441	7.1e-05	-10.5104	0
721	F. hainanensis	F. sagittata	F. triloba	Morus alba	19301.8	12645.3	0.208362	0.208368	9.7e-05	21.2011	0
722	F. hainanensis	F. sagittata	F. gasparriniana	Morus alba	21305.3	12076.4	0.276465	0.276462	7.3e-05	32.4341	0
723	F. hainanensis	F. sagittata	F. hispida	Morus alba	6204.59	43051.9	-0.74807	-0.748065	6.9e-05	-90.3696	0
724	F. hainanensis	F. sagittata	F. maxima	Morus alba	6576.98	9088.13	-0.160302	-0.160251	0.000125	-14.362	0
725	F. hainanensis	F. sagittata	F. microcarpa	Morus alba	4591.14	7572.67	-0.245115	-0.245045	0.000188	-17.8672	0
726	F. hainanensis	F. sagittata	F. microdictya	Morus alba	5018.51	45298.7	-0.800525	-0.800523	5e-05	-113.2	0
727	F. hainanensis	F. sagittata	F. relgiosa	Morus alba	6535.99	9729.64	-0.196343	-0.196298	0.000119	-18.0266	0
728	F. hainanensis	F. sagittata	F. vasculosa	Morus alba	19725.8	11907	0.247172	0.247169	5.3e-05	33.9651	0
729	F. hispida	F. adhatodifolia	F. aurea	Morus alba	9093.61	21309.5	-0.401797	-0.401799	5.2e-05	-55.8989	0
730	F. hispida	F. adhatodifolia	F. carica	Morus alba	9331.55	38719.9	-0.611602	-0.611603	5.6e-05	-82.0216	0
731	F. hispida	F. adhatodifolia	F. cyathistipula	Morus alba	8759.4	30994.8	-0.559322	-0.559319	4.1e-05	-87.3697	0
732	F. hispida	F. adhatodifolia	F. cyrtophylla	Morus alba	8521.44	36929.8	-0.625029	-0.62503	4.9e-05	-88.9614	0
733	F. hispida	F. adhatodifolia	F. triloba	Morus alba	8421.9	39709.3	-0.650044	-0.650045	4.9e-05	-92.6078	0
734	F. hispida	F. adhatodifolia	F. gasparriniana	Morus alba	8467.12	38824.3	-0.641917	-0.641917	5.3e-05	-87.7959	0
735	F. hispida	F. adhatodifolia	F. hainanensis	Morus alba	6081.59	74939.6	-0.849877	-0.849877	1.8e-05	-201.864	0
736	F. hispida	F. adhatodifolia	F. maxima	Morus alba	174460	1665.95	0.981082	0.981082	3e-06	587.995	0
737	F. hispida	F. adhatodifolia	F. microcarpa	Morus alba	6494.92	19180.7	-0.494078	-0.494085	7e-05	-58.8721	0
738	F. hispida	F. adhatodifolia	F. microdictya	Morus alba	5978.8	72972	-0.848544	-0.848544	2e-05	-190.973	0
739	F. hispida	F. adhatodifolia	F. relgiosa	Morus alba	8391.54	22874.9	-0.463224	-0.463226	5.7e-05	-61.181	0
740	F. hispida	F. adhatodifolia	F. sagittata	Morus alba	8314.23	40112.2	-0.656625	-0.656624	5e-05	-92.8407	0
741	F. hispida	F. adhatodifolia	F. vasculosa	Morus alba	9644.77	31844.3	-0.535069	-0.535066	4.7e-05	-78.4343	0
742	F. hispida	F. triloba	F. adhatodifolia	Morus alba	8421.9	6388.8	0.137272	0.137252	0.000103	13.5493	0
743	F. hispida	F. triloba	F. aurea	Morus alba	8375.58	7195.95	0.075755	0.075748	0.000109	7.27173	0
744	F. hispida	F. triloba	F. carica	Morus alba	15761.9	11518.5	0.155546	0.155543	6.2e-05	19.7528	0
745	F. hispida	F. triloba	F. cyathistipula	Morus alba	41535.2	6030.83	0.746423	0.746417	2.7e-05	142.958	0
746	F. hispida	F. triloba	F. cyrtophylla	Morus alba	16629.9	10943.9	0.20621	0.206206	5.8e-05	27.0193	0
747	F. hispida	F. triloba	F. gasparriniana	Morus alba	21769.1	9912.97	0.374223	0.37421	9.8e-05	37.8179	0
748	F. hispida	F. triloba	F. hainanensis	Morus alba	8946.32	41780.2	-0.647273	-0.647271	3.9e-05	-103.224	0
749	F. hispida	F. triloba	F. maxima	Morus alba	8689.9	6967.61	0.109998	0.109982	9.4e-05	11.3537	0
750	F. hispida	F. triloba	F. microcarpa	Morus alba	6502.13	5280.94	0.10364	0.103615	0.000151	8.42502	0
751	F. hispida	F. triloba	F. microdictya	Morus alba	8370.14	40104.5	-0.654659	-0.654657	4.6e-05	-96.8106	0
752	F. hispida	F. triloba	F. relgiosa	Morus alba	8496.36	7235.95	0.080116	0.080112	0.000131	7.01159	0
753	F. hispida	F. triloba	F. sagittata	Morus alba	21723.2	10697.5	0.340081	0.340071	0.000125	30.4765	0
754	F. hispida	F. triloba	F. vasculosa	Morus alba	13942.8	10020	0.163702	0.163687	6.8e-05	19.8907	0
755	F. hispida	F. gasparriniana	F. adhatodifolia	Morus alba	8467.12	6797.28	0.109395	0.109377	9.5e-05	11.2268	0
756	F. hispida	F. gasparriniana	F. aurea	Morus alba	8339.92	7747.81	0.036805	0.036798	0.000101	3.6712	0.000241
757	F. hispida	F. gasparriniana	F. carica	Morus alba	17510.1	11444.2	0.209499	0.209501	7.1e-05	24.866	0
758	F. hispida	F. gasparriniana	F. cyathistipula	Morus alba	14643.5	9864.68	0.19499	0.194974	5.7e-05	25.7204	0
759	F. hispida	F. gasparriniana	F. cyrtophylla	Morus alba	16325.1	11401	0.177596	0.177594	6e-05	22.9546	0
760	F. hispida	F. gasparriniana	F. triloba	Morus alba	21769.1	10930	0.33148	0.331468	8.5e-05	35.9761	0
761	F. hispida	F. gasparriniana	F. hainanensis	Morus alba	8959.2	42442.1	-0.651401	-0.651399	5.1e-05	-91.3911	0
762	F. hispida	F. gasparriniana	F. maxima	Morus alba	8765.65	7335.95	0.088793	0.088778	9.7e-05	9.02102	0
763	F. hispida	F. gasparriniana	F. microcarpa	Morus alba	6392.48	5809.02	0.047819	0.047782	0.000161	3.77239	0.000162
764	F. hispida	F. gasparriniana	F. microdictya	Morus alba	8369.02	40817.7	-0.659704	-0.659701	4.5e-05	-98.4693	0
765	F. hispida	F. gasparriniana	F. relgiosa	Morus alba	8703.7	7689.28	0.061882	0.061869	0.000119	5.66959	0
766	F. hispida	F. gasparriniana	F. sagittata	Morus alba	23723.1	11157.8	0.360236	0.360227	9.5e-05	36.8635	0
767	F. hispida	F. gasparriniana	F. vasculosa	Morus alba	21865.1	9729.75	0.384094	0.384078	3.6e-05	64.2903	0
768	F. hispida	F. maxima	F. adhatodifolia	Morus alba	174460	929.536	0.9894	0.9894	2e-06	636.293	0
769	F. hispida	F. maxima	F. aurea	Morus alba	9232.81	21598.5	-0.401076	-0.401076	5.9e-05	-52.1177	0
770	F. hispida	F. maxima	F. carica	Morus alba	9724.05	39182.9	-0.602345	-0.602346	6.3e-05	-75.7214	0
771	F. hispida	F. maxima	F. cyathistipula	Morus alba	8997.14	31300.3	-0.553463	-0.55346	4.6e-05	-82.0499	0
772	F. hispida	F. maxima	F. cyrtophylla	Morus alba	8838.64	37279.8	-0.616698	-0.616698	5.7e-05	-81.8797	0
773	F. hispida	F. maxima	F. triloba	Morus alba	8689.9	40101.7	-0.643795	-0.643796	5.6e-05	-85.8749	0
774	F. hispida	F. maxima	F. gasparriniana	Morus alba	8765.65	39168.2	-0.63426	-0.634261	5.7e-05	-83.9296	0
775	F. hispida	F. maxima	F. hainanensis	Morus alba	6461.28	76182.5	-0.843635	-0.843636	2e-05	-188.653	0
776	F. hispida	F. maxima	F. microcarpa	Morus alba	6742.22	19460.2	-0.485374	-0.48538	7.2e-05	-57.3891	0
777	F. hispida	F. maxima	F. microdictya	Morus alba	6301.69	74070.8	-0.843188	-0.843188	2e-05	-189.541	0
778	F. hispida	F. maxima	F. relgiosa	Morus alba	8688.63	23087.1	-0.453129	-0.453133	5.5e-05	-60.8441	0
779	F. hispida	F. maxima	F. sagittata	Morus alba	8663.52	40624.2	-0.648451	-0.648452	5.1e-05	-90.7073	0
780	F. hispida	F. maxima	F. vasculosa	Morus alba	10126.3	32184.3	-0.521337	-0.521333	4.9e-05	-74.2537	0
781	F. hispida	F. sagittata	F. adhatodifolia	Morus alba	8314.23	8862.96	-0.031945	-0.031934	9e-05	-3.37485	0.000739
782	F. hispida	F. sagittata	F. aurea	Morus alba	8460.99	9541.17	-0.060003	-0.059995	0.000112	-5.67971	0
783	F. hispida	F. sagittata	F. carica	Morus alba	14718.1	14182.7	0.018525	0.018529	5.5e-05	2.50321	0.012307
784	F. hispida	F. sagittata	F. cyathistipula	Morus alba	14147.9	11587.4	0.099492	0.099487	6.3e-05	12.5398	0
785	F. hispida	F. sagittata	F. cyrtophylla	Morus alba	14245.9	13778	0.016698	0.016701	5.8e-05	2.18704	0.028739
786	F. hispida	F. sagittata	F. triloba	Morus alba	21723.2	12364.3	0.274554	0.274554	8.3e-05	30.0985	0
787	F. hispida	F. sagittata	F. gasparriniana	Morus alba	23723.1	11889.1	0.332303	0.332296	7.7e-05	37.7746	0
788	F. hispida	F. sagittata	F. hainanensis	Morus alba	8578.43	43051.9	-0.667698	-0.667696	5e-05	-94.462	0
789	F. hispida	F. sagittata	F. maxima	Morus alba	8663.52	9418.21	-0.041738	-0.041732	8.1e-05	-4.63326	4e-06
790	F. hispida	F. sagittata	F. microcarpa	Morus alba	6592.17	7445.45	-0.060785	-0.060787	0.000136	-5.21948	0
791	F. hispida	F. sagittata	F. microdictya	Morus alba	8177.77	41534.2	-0.670994	-0.670991	4.3e-05	-102.281	0
792	F. hispida	F. sagittata	F. relgiosa	Morus alba	8679.06	9552.1	-0.047887	-0.047871	0.000104	-4.69128	3e-06
793	F. hispida	F. sagittata	F. vasculosa	Morus alba	22251.5	11809.8	0.306558	0.306553	4.5e-05	45.4795	0
794	F. maxima	F. adhatodifolia	F. aurea	Morus alba	943.089	1130.63	-0.090435	-0.090513	0.001199	-2.61126	0.009021
795	F. maxima	F. adhatodifolia	F. carica	Morus alba	990.293	1609.89	-0.238289	-0.237122	0.000946	-7.74749	0
796	F. maxima	F. adhatodifolia	F. cyathistipula	Morus alba	859.188	1284.48	-0.198393	-0.197192	0.00124	-5.63304	0
797	F. maxima	F. adhatodifolia	F. cyrtophylla	Morus alba	632.164	1191.87	-0.306849	-0.303278	0.002799	-5.79945	0
798	F. maxima	F. adhatodifolia	F. triloba	Morus alba	818.69	1339.63	-0.241364	-0.239656	0.001223	-6.90202	0
799	F. maxima	F. adhatodifolia	F. gasparriniana	Morus alba	719.413	1300.76	-0.287769	-0.285475	0.001693	-6.99475	0
800	F. maxima	F. adhatodifolia	F. hainanensis	Morus alba	1070.69	1749.82	-0.240785	-0.239744	0.000805	-8.48565	0
801	F. maxima	F. adhatodifolia	F. hispida	Morus alba	929.536	1665.95	-0.283729	-0.281948	0.001275	-7.94751	0
802	F. maxima	F. adhatodifolia	F. microcarpa	Morus alba	424.66	807.432	-0.310668	-0.303288	0.004946	-4.41735	1e-05
803	F. maxima	F. adhatodifolia	F. microdictya	Morus alba	907.83	1512.79	-0.24992	-0.248583	0.001132	-7.42677	0
804	F. maxima	F. adhatodifolia	F. relgiosa	Morus alba	428.649	833.023	-0.320507	-0.314749	0.004381	-4.84222	1e-06
805	F. maxima	F. adhatodifolia	F. sagittata	Morus alba	579.301	1067.76	-0.296564	-0.292122	0.003641	-4.91472	1e-06
806	F. maxima	F. adhatodifolia	F. vasculosa	Morus alba	974.908	1619.08	-0.248333	-0.247087	0.000873	-8.40433	0
807	F. microcarpa	F. adhatodifolia	F. aurea	Morus alba	43614.9	41342.7	0.026744	0.026757	0.000169	2.06004	0.039395
808	F. microcarpa	F. adhatodifolia	F. carica	Morus alba	61700.8	18104.7	0.546278	0.546285	3.2e-05	96.048	0
809	F. microcarpa	F. adhatodifolia	F. cyathistipula	Morus alba	52215	28823.4	0.288649	0.288662	9.1e-05	30.2515	0
810	F. microcarpa	F. adhatodifolia	F. cyrtophylla	Morus alba	56707.9	17717.5	0.523885	0.523893	3.8e-05	84.4476	0
811	F. microcarpa	F. adhatodifolia	F. triloba	Morus alba	57336.4	17750	0.527211	0.527218	3.6e-05	87.5228	0
812	F. microcarpa	F. adhatodifolia	F. gasparriniana	Morus alba	57794.9	17264.5	0.539978	0.539987	4.2e-05	83.7761	0
813	F. microcarpa	F. adhatodifolia	F. hainanensis	Morus alba	62960.5	19343.5	0.529949	0.529958	4.2e-05	82.2235	0
814	F. microcarpa	F. adhatodifolia	F. hispida	Morus alba	62413	19180.7	0.529849	0.529857	3.9e-05	85.0961	0
815	F. microcarpa	F. adhatodifolia	F. maxima	Morus alba	247328	807.432	0.993492	0.993492	1e-06	1089.25	0
816	F. microcarpa	F. adhatodifolia	F. microdictya	Morus alba	61769	18954.4	0.530387	0.530395	4.2e-05	82.32	0
817	F. microcarpa	F. adhatodifolia	F. relgiosa	Morus alba	43015.3	23533.3	0.292749	0.292759	6.1e-05	37.3589	0
818	F. microcarpa	F. adhatodifolia	F. sagittata	Morus alba	54049.2	17923	0.501946	0.501955	4.3e-05	76.6747	0
819	F. microcarpa	F. adhatodifolia	F. vasculosa	Morus alba	61120.7	19786.8	0.510879	0.510889	4.5e-05	76.3556	0
820	F. microcarpa	F. carica	F. adhatodifolia	Morus alba	61700.8	4495.26	0.864184	0.864187	1.2e-05	247.672	0
821	F. microcarpa	F. carica	F. aurea	Morus alba	49783	29455.5	0.256537	0.256556	0.000193	18.4712	0
822	F. microcarpa	F. carica	F. cyathistipula	Morus alba	74983.8	16224.7	0.644229	0.644236	3.4e-05	110.058	0
823	F. microcarpa	F. carica	F. cyrtophylla	Morus alba	100408	3961.64	0.924085	0.924085	5e-06	417.064	0
824	F. microcarpa	F. carica	F. triloba	Morus alba	86459.5	5016.96	0.890311	0.890311	9e-06	294.549	0
825	F. microcarpa	F. carica	F. gasparriniana	Morus alba	89240.2	4411.81	0.905783	0.905783	6e-06	363.195	0
826	F. microcarpa	F. carica	F. hainanensis	Morus alba	93753.1	6018.44	0.879356	0.879356	8e-06	306.987	0
827	F. microcarpa	F. carica	F. hispida	Morus alba	91649.9	5983.96	0.87742	0.87742	9e-06	299.288	0
828	F. microcarpa	F. carica	F. maxima	Morus alba	64313.8	4756.4	0.862273	0.862276	1.2e-05	248.057	0
829	F. microcarpa	F. carica	F. microdictya	Morus alba	90984.6	5738.5	0.881342	0.881342	9e-06	286.889	0
830	F. microcarpa	F. carica	F. relgiosa	Morus alba	52360.7	12173.5	0.622727	0.622736	4.2e-05	96.2089	0
831	F. microcarpa	F. carica	F. sagittata	Morus alba	80841.8	5309.73	0.876735	0.876735	9e-06	285.599	0
832	F. microcarpa	F. carica	F. vasculosa	Morus alba	83513.9	7406.95	0.837068	0.837072	1e-05	259.613	0
833	F. microcarpa	F. cyrtophylla	F. adhatodifolia	Morus alba	56707.9	4918.22	0.840385	0.840391	1.9e-05	190.651	0
834	F. microcarpa	F. cyrtophylla	F. aurea	Morus alba	46894.1	28438.9	0.244982	0.245001	0.000202	17.2513	0
835	F. microcarpa	F. cyrtophylla	F. carica	Morus alba	100408	4204.58	0.919616	0.919616	5e-06	404.907	0
836	F. microcarpa	F. cyrtophylla	F. cyathistipula	Morus alba	86383.2	15332.9	0.698516	0.698522	2.9e-05	130.047	0
837	F. microcarpa	F. cyrtophylla	F. triloba	Morus alba	83300.6	5222.63	0.882006	0.882006	1e-05	272.709	0
838	F. microcarpa	F. cyrtophylla	F. gasparriniana	Morus alba	83608.8	4941.61	0.888389	0.888389	8e-06	309.75	0
839	F. microcarpa	F. cyrtophylla	F. hainanensis	Morus alba	86742.9	6225.03	0.866082	0.866083	9e-06	281.73	0
840	F. microcarpa	F. cyrtophylla	F. hispida	Morus alba	84877.3	6163.49	0.864599	0.8646	1e-05	279.46	0
841	F. microcarpa	F. cyrtophylla	F. maxima	Morus alba	58862.3	5093.15	0.840728	0.840733	1.8e-05	199.309	0
842	F. microcarpa	F. cyrtophylla	F. microdictya	Morus alba	83817.6	6000.85	0.866378	0.866379	1.1e-05	261.823	0
843	F. microcarpa	F. cyrtophylla	F. relgiosa	Morus alba	48609	12152.5	0.599994	0.600004	5.2e-05	83.5636	0
844	F. microcarpa	F. cyrtophylla	F. sagittata	Morus alba	76269.3	5598.82	0.863223	0.863225	1e-05	267.478	0
845	F. microcarpa	F. cyrtophylla	F. vasculosa	Morus alba	81587.9	7473.12	0.83218	0.832184	1.5e-05	215.849	0
846	F. microcarpa	F. triloba	F. adhatodifolia	Morus alba	57336.4	4351.38	0.858923	0.858928	1.7e-05	208.888	0
847	F. microcarpa	F. triloba	F. aurea	Morus alba	46151.9	28081.7	0.243422	0.243441	0.00022	16.4166	0
848	F. microcarpa	F. triloba	F. carica	Morus alba	86459.5	4657.6	0.897767	0.897767	6e-06	368.873	0
849	F. microcarpa	F. triloba	F. cyathistipula	Morus alba	105864	14033.8	0.765905	0.765909	2.2e-05	164.42	0
850	F. microcarpa	F. triloba	F. cyrtophylla	Morus alba	83300.6	4710	0.892967	0.892968	7e-06	345.143	0
851	F. microcarpa	F. triloba	F. gasparriniana	Morus alba	93083.8	3601.93	0.925492	0.925492	6e-06	391.323	0
852	F. microcarpa	F. triloba	F. hainanensis	Morus alba	90181.1	5403.5	0.886938	0.886938	7e-06	334.989	0
853	F. microcarpa	F. triloba	F. hispida	Morus alba	88481.7	5280.94	0.887355	0.887355	7e-06	344.301	0
854	F. microcarpa	F. triloba	F. maxima	Morus alba	59437.1	4515.47	0.858787	0.858792	1.6e-05	212.197	0
855	F. microcarpa	F. triloba	F. microdictya	Morus alba	87661.7	5057.5	0.890907	0.890908	8e-06	310.343	0
856	F. microcarpa	F. triloba	F. relgiosa	Morus alba	48651.9	11577.8	0.615546	0.615555	4.7e-05	90.2402	0
857	F. microcarpa	F. triloba	F. sagittata	Morus alba	88401.8	4002.64	0.913367	0.913367	7e-06	351.481	0
858	F. microcarpa	F. triloba	F. vasculosa	Morus alba	79257.8	6927.4	0.839244	0.839248	1.3e-05	235.645	0
859	F. microcarpa	F. gasparriniana	F. adhatodifolia	Morus alba	57794.9	4698.29	0.849638	0.849644	1.8e-05	201.632	0
860	F. microcarpa	F. gasparriniana	F. aurea	Morus alba	46722.5	28310.9	0.24538	0.245401	0.000214	16.7559	0
861	F. microcarpa	F. gasparriniana	F. carica	Morus alba	89240.2	4870.49	0.896494	0.896495	6e-06	361.372	0
862	F. microcarpa	F. gasparriniana	F. cyathistipula	Morus alba	71780.8	15726.6	0.640565	0.640573	4e-05	101.304	0
863	F. microcarpa	F. gasparriniana	F. cyrtophylla	Morus alba	83608.8	5084.41	0.885348	0.885349	6e-06	354.471	0
864	F. microcarpa	F. gasparriniana	F. triloba	Morus alba	93083.8	4243.39	0.912801	0.912801	7e-06	340.932	0
865	F. microcarpa	F. gasparriniana	F. hainanensis	Morus alba	90478.7	5890.72	0.877747	0.877747	8e-06	312.234	0
866	F. microcarpa	F. gasparriniana	F. hispida	Morus alba	88515.9	5809.02	0.87683	0.87683	8e-06	311.384	0
867	F. microcarpa	F. gasparriniana	F. maxima	Morus alba	60114.2	4857.92	0.850461	0.850466	1.5e-05	216.947	0
868	F. microcarpa	F. gasparriniana	F. microdictya	Morus alba	87590.6	5532.43	0.88118	0.88118	8e-06	305.891	0
869	F. microcarpa	F. gasparriniana	F. relgiosa	Morus alba	49404.9	11902.1	0.611721	0.61173	4.9e-05	87.4231	0
870	F. microcarpa	F. gasparriniana	F. sagittata	Morus alba	91112.5	4292.6	0.910013	0.910013	7e-06	348.895	0
871	F. microcarpa	F. gasparriniana	F. vasculosa	Morus alba	90441.8	7042.58	0.855514	0.855517	1e-05	276.145	0
872	F. microcarpa	F. hainanensis	F. adhatodifolia	Morus alba	62960.5	4554.31	0.865087	0.865092	1.5e-05	220.591	0
873	F. microcarpa	F. hainanensis	F. aurea	Morus alba	52428	28911.3	0.289118	0.28914	0.000226	19.2363	0
874	F. microcarpa	F. hainanensis	F. carica	Morus alba	93753.1	4864.94	0.901338	0.901338	7e-06	338.347	0
875	F. microcarpa	F. hainanensis	F. cyathistipula	Morus alba	74051.1	16079.2	0.643202	0.643211	4.6e-05	94.9184	0
876	F. microcarpa	F. hainanensis	F. cyrtophylla	Morus alba	86742.9	4849.51	0.894107	0.894108	8e-06	319.542	0
877	F. microcarpa	F. hainanensis	F. triloba	Morus alba	90181.1	4546.99	0.903999	0.903999	1e-05	291.324	0
878	F. microcarpa	F. hainanensis	F. gasparriniana	Morus alba	90478.7	4376.73	0.907718	0.907718	8e-06	329.719	0
879	F. microcarpa	F. hainanensis	F. hispida	Morus alba	138752	2677.71	0.962134	0.962133	4e-06	490.488	0
880	F. microcarpa	F. hainanensis	F. maxima	Morus alba	65777.8	4736.25	0.865665	0.865669	1.4e-05	232.163	0
881	F. microcarpa	F. hainanensis	F. microdictya	Morus alba	141428	2227.29	0.968991	0.968991	3e-06	561.054	0
882	F. microcarpa	F. hainanensis	F. relgiosa	Morus alba	53895.1	11597.1	0.645849	0.645859	3.8e-05	104.972	0
883	F. microcarpa	F. hainanensis	F. sagittata	Morus alba	85522.5	4591.14	0.898103	0.898104	9e-06	301.326	0
884	F. microcarpa	F. hainanensis	F. vasculosa	Morus alba	84979.9	7057.07	0.846647	0.846652	1.2e-05	240.878	0
885	F. microcarpa	F. hispida	F. adhatodifolia	Morus alba	62413	6494.92	0.81149	0.811496	1.5e-05	207.511	0
886	F. microcarpa	F. hispida	F. aurea	Morus alba	51808.1	31246.1	0.247574	0.247593	0.000216	16.8342	0
887	F. microcarpa	F. hispida	F. carica	Morus alba	91649.9	7029.16	0.857535	0.857536	6e-06	354.832	0
888	F. microcarpa	F. hispida	F. cyathistipula	Morus alba	73326.3	18279.2	0.600915	0.600924	4.8e-05	86.7392	0
889	F. microcarpa	F. hispida	F. cyrtophylla	Morus alba	84877.3	6954.88	0.848531	0.848532	7e-06	310.677	0
890	F. microcarpa	F. hispida	F. triloba	Morus alba	88481.7	6502.13	0.86309	0.86309	6e-06	352.917	0
891	F. microcarpa	F. hispida	F. gasparriniana	Morus alba	88515.9	6392.48	0.865291	0.865292	6e-06	355.288	0
892	F. microcarpa	F. hispida	F. hainanensis	Morus alba	138752	4926.92	0.931418	0.931418	3e-06	572.202	0
893	F. microcarpa	F. hispida	F. maxima	Morus alba	65695.8	6742.22	0.813849	0.813854	1.4e-05	215.509	0
894	F. microcarpa	F. hispida	F. microdictya	Morus alba	133713	4517.25	0.934642	0.934642	3e-06	540.438	0
895	F. microcarpa	F. hispida	F. relgiosa	Morus alba	52747.5	13714.3	0.587303	0.587313	4.3e-05	89.5204	0
896	F. microcarpa	F. hispida	F. sagittata	Morus alba	84767.3	6592.17	0.855687	0.855688	7e-06	324.737	0
897	F. microcarpa	F. hispida	F. vasculosa	Morus alba	83747.7	9284.02	0.800412	0.800417	1.4e-05	213.837	0
898	F. microcarpa	F. maxima	F. adhatodifolia	Morus alba	247328	424.66	0.996572	0.996572	1e-06	1056.18	0
899	F. microcarpa	F. maxima	F. aurea	Morus alba	45217.5	42244	0.033998	0.034011	0.000169	2.61427	0.008942
900	F. microcarpa	F. maxima	F. carica	Morus alba	64313.8	18335.9	0.556299	0.556306	3.1e-05	100.251	0
901	F. microcarpa	F. maxima	F. cyathistipula	Morus alba	54256.4	29281	0.298973	0.298986	8.9e-05	31.6521	0
902	F. microcarpa	F. maxima	F. cyrtophylla	Morus alba	58862.3	17871.6	0.534193	0.534201	3.5e-05	90.3134	0
903	F. microcarpa	F. maxima	F. triloba	Morus alba	59437.1	17898.4	0.537123	0.53713	3.7e-05	88.5802	0
904	F. microcarpa	F. maxima	F. gasparriniana	Morus alba	60114.2	17370.5	0.55164	0.551649	3.8e-05	89.0913	0
905	F. microcarpa	F. maxima	F. hainanensis	Morus alba	65777.8	19595.1	0.540952	0.54096	3.8e-05	87.7022	0
906	F. microcarpa	F. maxima	F. hispida	Morus alba	65695.8	19460.2	0.542952	0.54296	3.6e-05	90.8883	0
907	F. microcarpa	F. maxima	F. microdictya	Morus alba	64265.8	19104.8	0.54169	0.541697	3.8e-05	87.7989	0
908	F. microcarpa	F. maxima	F. relgiosa	Morus alba	44725.2	23909.6	0.30328	0.30329	6.1e-05	38.9742	0
909	F. microcarpa	F. maxima	F. sagittata	Morus alba	56218.6	18121.9	0.512463	0.51247	3.6e-05	85.0913	0
910	F. microcarpa	F. maxima	F. vasculosa	Morus alba	63935	20020.2	0.523074	0.523084	4.2e-05	80.491	0
911	F. microcarpa	F. microdictya	F. adhatodifolia	Morus alba	61769	4929.01	0.852199	0.852204	1.5e-05	220.431	0
912	F. microcarpa	F. microdictya	F. aurea	Morus alba	50557.1	29259.3	0.266836	0.266855	0.00022	17.9832	0
913	F. microcarpa	F. microdictya	F. carica	Morus alba	90984.6	5428.06	0.8874	0.8874	6e-06	355.177	0
914	F. microcarpa	F. microdictya	F. cyathistipula	Morus alba	71489.4	16464.8	0.625605	0.625613	4.6e-05	92.1303	0
915	F. microcarpa	F. microdictya	F. cyrtophylla	Morus alba	83817.6	5439.92	0.878107	0.878108	7e-06	332.014	0
916	F. microcarpa	F. microdictya	F. triloba	Morus alba	87661.7	5020.15	0.891669	0.89167	8e-06	311.226	0
917	F. microcarpa	F. microdictya	F. gasparriniana	Morus alba	87590.6	4864.38	0.894773	0.894773	7e-06	329.511	0
918	F. microcarpa	F. microdictya	F. hainanensis	Morus alba	141428	3071.3	0.95749	0.95749	3e-06	593.689	0
919	F. microcarpa	F. microdictya	F. hispida	Morus alba	133713	3167.98	0.953712	0.953712	3e-06	563.195	0
920	F. microcarpa	F. microdictya	F. maxima	Morus alba	64265.8	5130.2	0.852147	0.852151	1.3e-05	240.47	0
921	F. microcarpa	F. microdictya	F. relgiosa	Morus alba	52378.6	12154.7	0.623306	0.623315	4.3e-05	94.6866	0
922	F. microcarpa	F. microdictya	F. sagittata	Morus alba	83408.2	5182.71	0.882997	0.882997	8e-06	316.043	0
923	F. microcarpa	F. microdictya	F. vasculosa	Morus alba	82775.5	7483.89	0.834169	0.834174	1.3e-05	229.638	0
924	F. microcarpa	F. relgiosa	F. adhatodifolia	Morus alba	43015.3	4642	0.805193	0.805203	2.7e-05	156.346	0
925	F. microcarpa	F. relgiosa	F. aurea	Morus alba	38718.2	22664.4	0.261537	0.261561	0.00021	18.0681	0
926	F. microcarpa	F. relgiosa	F. carica	Morus alba	52360.7	5980.18	0.794992	0.794998	1.7e-05	194.174	0
927	F. microcarpa	F. relgiosa	F. cyathistipula	Morus alba	45111.4	13892.6	0.529096	0.529115	8.3e-05	58.1748	0
928	F. microcarpa	F. relgiosa	F. cyrtophylla	Morus alba	48609	5930.85	0.782513	0.782521	2.1e-05	170.627	0
929	F. microcarpa	F. relgiosa	F. triloba	Morus alba	48651.9	5946.46	0.782174	0.78218	1.9e-05	179.065	0
930	F. microcarpa	F. relgiosa	F. gasparriniana	Morus alba	49404.9	5715.35	0.792623	0.792629	1.8e-05	187.408	0
931	F. microcarpa	F. relgiosa	F. hainanensis	Morus alba	53895.1	6480.86	0.785317	0.785323	1.7e-05	189.055	0
932	F. microcarpa	F. relgiosa	F. hispida	Morus alba	52747.5	6392.5	0.783818	0.783823	1.7e-05	187.578	0
933	F. microcarpa	F. relgiosa	F. maxima	Morus alba	44725.2	4789.55	0.806541	0.806549	2.5e-05	160.79	0
934	F. microcarpa	F. relgiosa	F. microdictya	Morus alba	52378.6	6208.56	0.788057	0.788064	1.8e-05	185.134	0
935	F. microcarpa	F. relgiosa	F. sagittata	Morus alba	46658.2	6093.33	0.76898	0.768986	2.1e-05	169.785	0
936	F. microcarpa	F. relgiosa	F. vasculosa	Morus alba	53369.6	6587.31	0.780265	0.780273	2.3e-05	164.378	0
937	F. microcarpa	F. sagittata	F. adhatodifolia	Morus alba	54049.2	6569.51	0.783251	0.78326	2.5e-05	156.19	0
938	F. microcarpa	F. sagittata	F. aurea	Morus alba	43316.8	30175.5	0.178813	0.178831	0.000208	12.3976	0
939	F. microcarpa	F. sagittata	F. carica	Morus alba	80841.8	7014.1	0.840327	0.840328	1e-05	271.317	0
940	F. microcarpa	F. sagittata	F. cyathistipula	Morus alba	66675.8	17500.1	0.584202	0.584209	4.2e-05	89.9214	0
941	F. microcarpa	F. sagittata	F. cyrtophylla	Morus alba	76269.3	7090.44	0.829883	0.829885	9e-06	278.993	0
942	F. microcarpa	F. sagittata	F. triloba	Morus alba	88401.8	5932.81	0.874218	0.874218	8e-06	317.928	0
943	F. microcarpa	F. sagittata	F. gasparriniana	Morus alba	91112.5	5623.1	0.883743	0.883743	6e-06	352.4	0
944	F. microcarpa	F. sagittata	F. hainanensis	Morus alba	85522.5	7572.67	0.837313	0.837314	8e-06	292.651	0
945	F. microcarpa	F. sagittata	F. hispida	Morus alba	84767.3	7445.45	0.838516	0.838517	1e-05	271.409	0
946	F. microcarpa	F. sagittata	F. maxima	Morus alba	56218.6	6762.09	0.785265	0.785272	2.2e-05	165.758	0
947	F. microcarpa	F. sagittata	F. microdictya	Morus alba	83408.2	7160.59	0.841875	0.841876	9e-06	282.964	0
948	F. microcarpa	F. sagittata	F. relgiosa	Morus alba	46658.2	13659	0.547094	0.547104	5e-05	77.1733	0
949	F. microcarpa	F. sagittata	F. vasculosa	Morus alba	84861.1	8852.95	0.811065	0.811068	1.3e-05	220.853	0
950	F. microcarpa	F. vasculosa	F. adhatodifolia	Morus alba	61120.7	4555.74	0.861267	0.861272	1.3e-05	241.472	0
951	F. microcarpa	F. vasculosa	F. aurea	Morus alba	51602.4	28021.6	0.296151	0.296172	0.000194	21.2798	0
952	F. microcarpa	F. vasculosa	F. carica	Morus alba	83513.9	5560.49	0.87515	0.875151	5e-06	385.595	0
953	F. microcarpa	F. vasculosa	F. cyathistipula	Morus alba	69688.8	16014.8	0.626275	0.626287	4.8e-05	90.2432	0
954	F. microcarpa	F. vasculosa	F. cyrtophylla	Morus alba	81587.9	5445.56	0.874863	0.874864	6e-06	369.526	0
955	F. microcarpa	F. vasculosa	F. triloba	Morus alba	79257.8	5513.04	0.869931	0.869931	9e-06	297.412	0
956	F. microcarpa	F. vasculosa	F. gasparriniana	Morus alba	90441.8	4845.15	0.898304	0.898305	4e-06	425.647	0
957	F. microcarpa	F. vasculosa	F. hainanensis	Morus alba	84979.9	6363.25	0.860674	0.860675	7e-06	334.344	0
958	F. microcarpa	F. vasculosa	F. hispida	Morus alba	83747.7	6318.75	0.859687	0.859688	8e-06	308.266	0
959	F. microcarpa	F. vasculosa	F. maxima	Morus alba	63935	4713.53	0.862676	0.862681	1.2e-05	249.251	0
960	F. microcarpa	F. vasculosa	F. microdictya	Morus alba	82775.5	6016.09	0.86449	0.864491	8e-06	299.378	0
961	F. microcarpa	F. vasculosa	F. relgiosa	Morus alba	53369.6	11035.3	0.657316	0.657323	3.4e-05	112.874	0
962	F. microcarpa	F. vasculosa	F. sagittata	Morus alba	84861.1	5331.59	0.881773	0.881774	7e-06	345.598	0
963	F. microdictya	F. adhatodifolia	F. aurea	Morus alba	7242.86	20849	-0.484345	-0.484344	5.6e-05	-64.507	0
964	F. microdictya	F. adhatodifolia	F. carica	Morus alba	7416.46	38436.2	-0.676509	-0.676509	6.1e-05	-86.3821	0
965	F. microdictya	F. adhatodifolia	F. cyathistipula	Morus alba	6947.85	30256.5	-0.626503	-0.626498	5e-05	-88.5794	0
966	F. microdictya	F. adhatodifolia	F. cyrtophylla	Morus alba	6789.37	36533.9	-0.686571	-0.686572	5.3e-05	-94.3984	0
967	F. microdictya	F. adhatodifolia	F. triloba	Morus alba	6561.2	39306.9	-0.71391	-0.713912	5.8e-05	-93.5857	0
968	F. microdictya	F. adhatodifolia	F. gasparriniana	Morus alba	6680.7	38370.9	-0.70342	-0.70342	6.2e-05	-89.1872	0
969	F. microdictya	F. adhatodifolia	F. hainanensis	Morus alba	3771.96	77510	-0.907188	-0.907189	1.7e-05	-220.811	0
970	F. microdictya	F. adhatodifolia	F. hispida	Morus alba	4492.12	72972	-0.884021	-0.884021	2e-05	-198.522	0
971	F. microdictya	F. adhatodifolia	F. maxima	Morus alba	172188	1512.72	0.982582	0.982582	2e-06	659.188	0
972	F. microdictya	F. adhatodifolia	F. microcarpa	Morus alba	4929.01	18954.4	-0.587243	-0.587246	7.5e-05	-67.6588	0
973	F. microdictya	F. adhatodifolia	F. relgiosa	Morus alba	6813.25	22594.5	-0.536636	-0.536636	5.9e-05	-69.8433	0
974	F. microdictya	F. adhatodifolia	F. sagittata	Morus alba	6704.38	39461.3	-0.709551	-0.709551	5.1e-05	-99.7852	0
975	F. microdictya	F. adhatodifolia	F. vasculosa	Morus alba	7706.91	31607.1	-0.60793	-0.607924	5.3e-05	-83.6089	0
976	F. microdictya	F. triloba	F. adhatodifolia	Morus alba	6561.22	5968.26	0.047325	0.047326	0.000146	3.9216	8.8e-05
977	F. microdictya	F. triloba	F. aurea	Morus alba	6515.47	6808.51	-0.021994	-0.021977	0.00012	-2.01001	0.04443
978	F. microdictya	F. triloba	F. carica	Morus alba	13637.3	11234.6	0.096601	0.096603	7.7e-05	11.0263	0
979	F. microdictya	F. triloba	F. cyathistipula	Morus alba	39450.9	5557.77	0.753035	0.75303	2.3e-05	155.685	0
980	F. microdictya	F. triloba	F. cyrtophylla	Morus alba	14701.1	10508.8	0.166298	0.1663	5.8e-05	21.8898	0
981	F. microdictya	F. triloba	F. gasparriniana	Morus alba	19763.4	9566.55	0.34766	0.347649	9.3e-05	36.0075	0
982	F. microdictya	F. triloba	F. hainanensis	Morus alba	6281.85	44179.1	-0.751021	-0.751018	4.9e-05	-107.628	0
983	F. microdictya	F. triloba	F. hispida	Morus alba	6623.26	40104.5	-0.716517	-0.716512	5.7e-05	-94.8002	0
984	F. microdictya	F. triloba	F. maxima	Morus alba	6873.98	6350.99	0.039546	0.039555	8.9e-05	4.18059	2.9e-05
985	F. microdictya	F. triloba	F. microcarpa	Morus alba	5020.18	5057.54	-0.003708	-0.003705	0.000237	-0.240861	0.809663
986	F. microdictya	F. triloba	F. relgiosa	Morus alba	6904.76	6926.88	-0.0016	-0.001597	0.000137	-0.136449	0.891466
987	F. microdictya	F. triloba	F. sagittata	Morus alba	19815.2	10053.4	0.326827	0.326819	0.000123	29.5228	0
988	F. microdictya	F. triloba	F. vasculosa	Morus alba	11763.6	9853.9	0.088341	0.088332	6.8e-05	10.6819	0
989	F. microdictya	F. gasparriniana	F. adhatodifolia	Morus alba	6680.74	6362.59	0.024392	0.024392	0.000107	2.3535	0.018598
990	F. microdictya	F. gasparriniana	F. aurea	Morus alba	6552.9	7289.48	-0.053212	-0.053205	0.00013	-4.66547	3e-06
991	F. microdictya	F. gasparriniana	F. carica	Morus alba	15426.7	11304.7	0.154198	0.154202	8.4e-05	16.8625	0
992	F. microdictya	F. gasparriniana	F. cyathistipula	Morus alba	12724.3	9165.88	0.162559	0.162546	5.7e-05	21.4608	0
993	F. microdictya	F. gasparriniana	F. cyrtophylla	Morus alba	14370.5	10924.6	0.136228	0.13623	6.8e-05	16.5287	0
994	F. microdictya	F. gasparriniana	F. triloba	Morus alba	19763.4	10527.2	0.30492	0.304913	8.7e-05	32.6766	0
995	F. microdictya	F. gasparriniana	F. hainanensis	Morus alba	6299.65	44850.1	-0.753678	-0.753675	5.7e-05	-99.5266	0
996	F. microdictya	F. gasparriniana	F. hispida	Morus alba	6721.74	40817.7	-0.717214	-0.717208	6.4e-05	-89.7344	0
997	F. microdictya	F. gasparriniana	F. maxima	Morus alba	7006.39	6677.6	0.024027	0.024029	8.4e-05	2.61709	0.008868
998	F. microdictya	F. gasparriniana	F. microcarpa	Morus alba	4864.45	5532.53	-0.064256	-0.064248	0.000199	-4.5514	5e-06
999	F. microdictya	F. gasparriniana	F. relgiosa	Morus alba	7159.19	7307.01	-0.010218	-0.010225	0.000116	-0.946938	0.343671
1000	F. microdictya	F. gasparriniana	F. sagittata	Morus alba	21893.3	10515.5	0.351072	0.351063	9.2e-05	36.6586	0
1001	F. microdictya	F. gasparriniana	F. vasculosa	Morus alba	19588.4	9531.46	0.345363	0.345348	3.6e-05	57.5575	0
1002	F. microdictya	F. hainanensis	F. adhatodifolia	Morus alba	3772.1	3308.66	0.065452	0.065363	0.000262	4.04701	5.2e-05
1003	F. microdictya	F. hainanensis	F. aurea	Morus alba	4174.47	3422.3	0.099011	0.098895	0.000305	5.67194	0
1004	F. microdictya	F. hainanensis	F. carica	Morus alba	6640.14	5502.82	0.093661	0.09362	0.000134	8.10248	0
1005	F. microdictya	F. hainanensis	F. cyathistipula	Morus alba	5407.89	4429.7	0.099434	0.099378	0.000144	8.29058	0
1006	F. microdictya	F. hainanensis	F. cyrtophylla	Morus alba	6209.68	4827.52	0.125227	0.125171	0.000167	9.68494	0
1007	F. microdictya	F. hainanensis	F. triloba	Morus alba	6281.85	5259.66	0.088567	0.08853	0.000139	7.507	0
1008	F. microdictya	F. hainanensis	F. gasparriniana	Morus alba	6299.65	5219.14	0.093804	0.093776	0.000118	8.63939	0
1009	F. microdictya	F. hainanensis	F. hispida	Morus alba	12659.9	10625.1	0.087386	0.087357	0.000114	8.20132	0
1010	F. microdictya	F. hainanensis	F. maxima	Morus alba	4144.64	3590.38	0.071656	0.071562	0.000214	4.89532	1e-06
1011	F. microdictya	F. hainanensis	F. microcarpa	Morus alba	3071.3	2227.29	0.159289	0.159041	0.000478	7.28632	0
1012	F. microdictya	F. hainanensis	F. relgiosa	Morus alba	4067.62	3093.86	0.135972	0.13583	0.000331	7.46809	0
1013	F. microdictya	F. hainanensis	F. sagittata	Morus alba	6014.41	5018.51	0.090266	0.09025	0.000171	6.89307	0
1014	F. microdictya	F. hainanensis	F. vasculosa	Morus alba	5850.43	5035.45	0.074866	0.074824	0.000113	7.03977	0
1015	F. microdictya	F. hispida	F. adhatodifolia	Morus alba	4492.12	5978.8	-0.141981	-0.141925	0.000185	-10.4496	0
1016	F. microdictya	F. hispida	F. aurea	Morus alba	4657.89	6164.84	-0.13924	-0.139189	0.000179	-10.4024	0
1017	F. microdictya	F. hispida	F. carica	Morus alba	6878.93	8883.21	-0.127158	-0.127124	0.00012	-11.6085	0
1018	F. microdictya	F. hispida	F. cyathistipula	Morus alba	6017.6	7446.84	-0.10615	-0.106101	9.6e-05	-10.8604	0
1019	F. microdictya	F. hispida	F. cyrtophylla	Morus alba	6544.18	8087.62	-0.105485	-0.105457	0.000125	-9.42089	0
1020	F. microdictya	F. hispida	F. triloba	Morus alba	6623.26	8370.14	-0.11651	-0.116471	0.000113	-10.9484	0
1021	F. microdictya	F. hispida	F. gasparriniana	Morus alba	6721.74	8369.02	-0.109158	-0.10911	0.000131	-9.55354	0
1022	F. microdictya	F. hispida	F. hainanensis	Morus alba	12659.9	18141.6	-0.177969	-0.177955	8.3e-05	-19.5399	0
1023	F. microdictya	F. hispida	F. maxima	Morus alba	4931.82	6301.69	-0.121945	-0.121879	0.000173	-9.27777	0
1024	F. microdictya	F. hispida	F. microcarpa	Morus alba	3167.98	4517.25	-0.175567	-0.175483	0.000295	-10.2237	0
1025	F. microdictya	F. hispida	F. relgiosa	Morus alba	4333.62	5674.65	-0.133993	-0.133937	0.000223	-8.96301	0
1026	F. microdictya	F. hispida	F. sagittata	Morus alba	6902.42	8177.77	-0.084571	-0.084541	0.000114	-7.93646	0
1027	F. microdictya	F. hispida	F. vasculosa	Morus alba	6241.8	8235.06	-0.137686	-0.137642	0.000105	-13.454	0
1028	F. microdictya	F. maxima	F. adhatodifolia	Morus alba	172188	907.748	0.989512	0.989512	2e-06	713.18	0
1029	F. microdictya	F. maxima	F. aurea	Morus alba	7285.84	21087.7	-0.486434	-0.48643	6.1e-05	-62.3443	0
1030	F. microdictya	F. maxima	F. carica	Morus alba	7811.52	38804.9	-0.66486	-0.66486	6.7e-05	-81.263	0
1031	F. microdictya	F. maxima	F. cyathistipula	Morus alba	7149.63	30525.3	-0.620457	-0.620452	5.3e-05	-85.1289	0
1032	F. microdictya	F. maxima	F. cyrtophylla	Morus alba	7094.46	36777.1	-0.67658	-0.676581	5.5e-05	-90.9867	0
1033	F. microdictya	F. maxima	F. triloba	Morus alba	6873.98	39632.1	-0.704384	-0.704385	6e-05	-90.9653	0
1034	F. microdictya	F. maxima	F. gasparriniana	Morus alba	7006.39	38707.9	-0.69347	-0.69347	6.4e-05	-86.8304	0
1035	F. microdictya	F. maxima	F. hainanensis	Morus alba	4144.64	78677.9	-0.899915	-0.899916	1.8e-05	-210.75	0
1036	F. microdictya	F. maxima	F. hispida	Morus alba	4931.82	74070.8	-0.875148	-0.875149	2.3e-05	-181.651	0
1037	F. microdictya	F. maxima	F. microcarpa	Morus alba	5130.2	19104.8	-0.576629	-0.576633	6.7e-05	-70.3295	0
1038	F. microdictya	F. maxima	F. relgiosa	Morus alba	7111.81	22819.6	-0.524793	-0.524793	5.8e-05	-68.6855	0
1039	F. microdictya	F. maxima	F. sagittata	Morus alba	6995.23	39835	-0.701251	-0.701252	5.2e-05	-96.9943	0
1040	F. microdictya	F. maxima	F. vasculosa	Morus alba	8184.04	31860.4	-0.591252	-0.591246	5.2e-05	-82.245	0
1041	F. microdictya	F. sagittata	F. adhatodifolia	Morus alba	6704.46	8492.63	-0.117665	-0.11763	0.000114	-11.0392	0
1042	F. microdictya	F. sagittata	F. aurea	Morus alba	6686.08	9154.85	-0.155848	-0.155821	0.000133	-13.5068	0
1043	F. microdictya	F. sagittata	F. carica	Morus alba	12871.8	14005.3	-0.042175	-0.042165	8.3e-05	-4.62188	4e-06
1044	F. microdictya	F. sagittata	F. cyathistipula	Morus alba	12386.2	11028.7	0.057976	0.057977	6.7e-05	7.08472	0
1045	F. microdictya	F. sagittata	F. cyrtophylla	Morus alba	12537.1	13350.7	-0.031428	-0.031417	6.1e-05	-4.02276	5.8e-05
1046	F. microdictya	F. sagittata	F. triloba	Morus alba	19815.2	12077.3	0.242626	0.242628	8.7e-05	26.0785	0
1047	F. microdictya	F. sagittata	F. gasparriniana	Morus alba	21893.3	11528	0.310141	0.310137	7.1e-05	36.78	0
1048	F. microdictya	F. sagittata	F. hainanensis	Morus alba	6014.41	45298.7	-0.76558	-0.765578	5.4e-05	-104.34	0
1049	F. microdictya	F. sagittata	F. hispida	Morus alba	6902.42	41534.2	-0.714992	-0.714988	5e-05	-100.658	0
1050	F. microdictya	F. sagittata	F. maxima	Morus alba	6995.23	8879.13	-0.118675	-0.118648	9.3e-05	-12.3122	0
1051	F. microdictya	F. sagittata	F. microcarpa	Morus alba	5182.71	7160.59	-0.16024	-0.160215	0.00017	-12.2793	0
1052	F. microdictya	F. sagittata	F. relgiosa	Morus alba	7198.99	9239.97	-0.124155	-0.124134	0.000106	-12.0585	0
1053	F. microdictya	F. sagittata	F. vasculosa	Morus alba	20190.4	11526.2	0.273176	0.273171	4.4e-05	41.0744	0
1054	F. relgiosa	F. adhatodifolia	F. aurea	Morus alba	7105.57	24603	-0.55182	-0.551816	4e-05	-87.0837	0
1055	F. relgiosa	F. adhatodifolia	F. carica	Morus alba	11000	21971.1	-0.332749	-0.332749	6.5e-05	-41.1571	0
1056	F. relgiosa	F. adhatodifolia	F. cyathistipula	Morus alba	8898.4	22716.6	-0.437078	-0.437074	5.2e-05	-60.7441	0
1057	F. relgiosa	F. adhatodifolia	F. cyrtophylla	Morus alba	10234	21145.9	-0.347735	-0.347735	6.5e-05	-43.0126	0
1058	F. relgiosa	F. adhatodifolia	F. triloba	Morus alba	10332.6	21225.1	-0.345162	-0.345161	7.6e-05	-39.5565	0
1059	F. relgiosa	F. adhatodifolia	F. gasparriniana	Morus alba	10339	21099.8	-0.342277	-0.342271	7.8e-05	-38.7623	0
1060	F. relgiosa	F. adhatodifolia	F. hainanensis	Morus alba	10841.5	23140.2	-0.361921	-0.361923	6.1e-05	-46.2657	0
1061	F. relgiosa	F. adhatodifolia	F. hispida	Morus alba	11088.6	22874.8	-0.347028	-0.347027	6.2e-05	-44.208	0
1062	F. relgiosa	F. adhatodifolia	F. maxima	Morus alba	158360	832.943	0.989535	0.989535	2e-06	716.721	0
1063	F. relgiosa	F. adhatodifolia	F. microcarpa	Morus alba	4642	23533.3	-0.670491	-0.670492	4.5e-05	-99.6091	0
1064	F. relgiosa	F. adhatodifolia	F. microdictya	Morus alba	10783.3	22594.5	-0.353864	-0.353864	6.9e-05	-42.6923	0
1065	F. relgiosa	F. adhatodifolia	F. sagittata	Morus alba	10399.4	21554.5	-0.349099	-0.349096	6.8e-05	-42.4554	0
1066	F. relgiosa	F. adhatodifolia	F. vasculosa	Morus alba	10149.4	23417.3	-0.395272	-0.395265	5.1e-05	-55.4031	0
1067	F. relgiosa	F. carica	F. adhatodifolia	Morus alba	11000	6164.77	0.281694	0.281685	9.1e-05	29.5877	0
1068	F. relgiosa	F. carica	F. aurea	Morus alba	8226.58	13349.2	-0.237424	-0.237422	8.1e-05	-26.4331	0
1069	F. relgiosa	F. carica	F. cyathistipula	Morus alba	20746.8	9429.19	0.375053	0.375049	6.1e-05	47.9998	0
1070	F. relgiosa	F. carica	F. cyrtophylla	Morus alba	37088.4	5206.54	0.753799	0.753799	5.2e-05	104.241	0
1071	F. relgiosa	F. carica	F. triloba	Morus alba	26249	6732.89	0.591723	0.591733	0.00012	54.0693	0
1072	F. relgiosa	F. carica	F. gasparriniana	Morus alba	27851.5	6401.63	0.626216	0.626219	9.2e-05	65.1611	0
1073	F. relgiosa	F. carica	F. hainanensis	Morus alba	26638.7	8083.96	0.534369	0.534381	0.000118	49.2606	0
1074	F. relgiosa	F. carica	F. hispida	Morus alba	25936.4	8023.99	0.52745	0.527462	0.000106	51.2378	0
1075	F. relgiosa	F. carica	F. maxima	Morus alba	11503.4	6450.81	0.281417	0.281417	9.1e-05	29.4446	0
1076	F. relgiosa	F. carica	F. microcarpa	Morus alba	5980.18	12173.5	-0.34116	-0.341164	8.3e-05	-37.3687	0
1077	F. relgiosa	F. carica	F. microdictya	Morus alba	25843.8	7707.4	0.540559	0.540573	0.000128	47.7521	0
1078	F. relgiosa	F. carica	F. sagittata	Morus alba	25378	7224.09	0.556832	0.556841	0.000115	51.8796	0
1079	F. relgiosa	F. carica	F. vasculosa	Morus alba	20005.2	9786.46	0.343007	0.343002	4.8e-05	49.6634	0
1080	F. relgiosa	F. cyrtophylla	F. adhatodifolia	Morus alba	10234	6694.02	0.209121	0.209118	0.000101	20.8249	0
1081	F. relgiosa	F. cyrtophylla	F. aurea	Morus alba	8728.24	13304.4	-0.207698	-0.2077	8.2e-05	-22.9384	0
1082	F. relgiosa	F. cyrtophylla	F. carica	Morus alba	37088.4	6121.7	0.716654	0.716656	5.5e-05	96.6572	0
1083	F. relgiosa	F. cyrtophylla	F. cyathistipula	Morus alba	31197.6	8778.24	0.560823	0.56082	3.5e-05	94.3911	0
1084	F. relgiosa	F. cyrtophylla	F. triloba	Morus alba	26437.9	7138.45	0.574793	0.574799	9.8e-05	58.0532	0
1085	F. relgiosa	F. cyrtophylla	F. gasparriniana	Morus alba	26145.6	7102.67	0.57275	0.572755	0.0001	57.1437	0
1086	F. relgiosa	F. cyrtophylla	F. hainanensis	Morus alba	25273	8399.2	0.501119	0.501129	0.000109	48.0624	0
1087	F. relgiosa	F. cyrtophylla	F. hispida	Morus alba	24773.9	8378.81	0.494533	0.494543	0.000108	47.5317	0
1088	F. relgiosa	F. cyrtophylla	F. maxima	Morus alba	10654.2	7016.37	0.205868	0.205869	0.000103	20.3118	0
1089	F. relgiosa	F. cyrtophylla	F. microcarpa	Morus alba	5930.85	12152.5	-0.344054	-0.344059	9.4e-05	-35.4686	0
1090	F. relgiosa	F. cyrtophylla	F. microdictya	Morus alba	24462.1	8120.34	0.501551	0.501561	0.000121	45.6314	0
1091	F. relgiosa	F. cyrtophylla	F. sagittata	Morus alba	24345.8	7669.88	0.520867	0.520875	0.000106	50.5931	0
1092	F. relgiosa	F. cyrtophylla	F. vasculosa	Morus alba	21671	9872.06	0.374059	0.374056	5.4e-05	50.846	0
1093	F. relgiosa	F. triloba	F. adhatodifolia	Morus alba	10332.6	6057.48	0.260837	0.260849	9.4e-05	26.9185	0
1094	F. relgiosa	F. triloba	F. aurea	Morus alba	7902.95	12812.7	-0.237007	-0.237004	8.2e-05	-26.119	0
1095	F. relgiosa	F. triloba	F. carica	Morus alba	26249.1	6737.75	0.591489	0.5915	9.9e-05	59.2979	0
1096	F. relgiosa	F. triloba	F. cyathistipula	Morus alba	44436.2	7091.36	0.724755	0.724754	2.2e-05	155.749	0
1097	F. relgiosa	F. triloba	F. cyrtophylla	Morus alba	26437.9	6387.79	0.610805	0.61081	8.7e-05	65.5131	0
1098	F. relgiosa	F. triloba	F. gasparriniana	Morus alba	32796.1	5348.89	0.71955	0.719555	8.8e-05	76.5603	0
1099	F. relgiosa	F. triloba	F. hainanensis	Morus alba	27472.4	7355.46	0.577611	0.57762	0.000109	55.3976	0
1100	F. relgiosa	F. triloba	F. hispida	Morus alba	26912.3	7235.95	0.576203	0.576213	8.2e-05	63.6452	0
1101	F. relgiosa	F. triloba	F. maxima	Morus alba	10741.2	6324.31	0.25882	0.258832	9.9e-05	25.9717	0
1102	F. relgiosa	F. triloba	F. microcarpa	Morus alba	5946.46	11577.8	-0.321344	-0.321345	8.9e-05	-34.0005	0
1103	F. relgiosa	F. triloba	F. microdictya	Morus alba	26728.7	6926.81	0.58837	0.588382	0.000104	57.5755	0
1104	F. relgiosa	F. triloba	F. sagittata	Morus alba	33268.8	5548.45	0.714124	0.714132	7.9e-05	80.1935	0
1105	F. relgiosa	F. triloba	F. vasculosa	Morus alba	19631.5	9258.76	0.359039	0.359035	5.6e-05	47.9689	0
1106	F. relgiosa	F. gasparriniana	F. adhatodifolia	Morus alba	10339	6324.63	0.240907	0.240919	9.8e-05	24.3205	0
1107	F. relgiosa	F. gasparriniana	F. aurea	Morus alba	7771.52	13132.6	-0.256462	-0.25646	7.8e-05	-28.978	0
1108	F. relgiosa	F. gasparriniana	F. carica	Morus alba	27851.5	6678.52	0.613176	0.613179	8.5e-05	66.3618	0
1109	F. relgiosa	F. gasparriniana	F. cyathistipula	Morus alba	19965.7	9230	0.367715	0.367709	6.9e-05	44.2918	0
1110	F. relgiosa	F. gasparriniana	F. cyrtophylla	Morus alba	26145.6	6617.13	0.596058	0.596062	8.9e-05	63.1949	0
1111	F. relgiosa	F. gasparriniana	F. triloba	Morus alba	32796.1	5588.91	0.708797	0.708803	8.3e-05	77.9129	0
1112	F. relgiosa	F. gasparriniana	F. hainanensis	Morus alba	26951.5	7738.7	0.553839	0.553845	0.000108	53.3794	0
1113	F. relgiosa	F. gasparriniana	F. hispida	Morus alba	26417.7	7689.28	0.549108	0.549117	0.000101	54.601	0
1114	F. relgiosa	F. gasparriniana	F. maxima	Morus alba	10787.1	6581.55	0.242135	0.242148	9.4e-05	24.9566	0
1115	F. relgiosa	F. gasparriniana	F. microcarpa	Morus alba	5715.35	11902.1	-0.351172	-0.351178	7.5e-05	-40.4623	0
1116	F. relgiosa	F. gasparriniana	F. microdictya	Morus alba	26204.2	7306.93	0.56391	0.563919	0.000113	53.0944	0
1117	F. relgiosa	F. gasparriniana	F. sagittata	Morus alba	34683.3	5649.05	0.719875	0.71988	5.9e-05	93.5579	0
1118	F. relgiosa	F. gasparriniana	F. vasculosa	Morus alba	26376.6	9048.83	0.489133	0.489131	3e-05	88.878	0
1119	F. relgiosa	F. hainanensis	F. adhatodifolia	Morus alba	10841.6	6368.35	0.259924	0.259913	9.1e-05	27.3097	0
1120	F. relgiosa	F. hainanensis	F. aurea	Morus alba	8721.58	12903.7	-0.19339	-0.19339	8.2e-05	-21.3688	0
1121	F. relgiosa	F. hainanensis	F. carica	Morus alba	26638.7	7130.21	0.577705	0.577719	0.00012	52.7215	0
1122	F. relgiosa	F. hainanensis	F. cyathistipula	Morus alba	18481.3	9469.2	0.322431	0.32243	6.8e-05	39.1106	0
1123	F. relgiosa	F. hainanensis	F. cyrtophylla	Morus alba	25273	6710.3	0.580387	0.580397	0.000113	54.6809	0
1124	F. relgiosa	F. hainanensis	F. triloba	Morus alba	27472.4	6396.31	0.622288	0.6223	0.000119	57.1154	0
1125	F. relgiosa	F. hainanensis	F. gasparriniana	Morus alba	26951.5	6552.13	0.60887	0.60888	0.00012	55.5702	0
1126	F. relgiosa	F. hainanensis	F. hispida	Morus alba	57717.2	3708.21	0.879261	0.879263	2.9e-05	162.757	0
1127	F. relgiosa	F. hainanensis	F. maxima	Morus alba	11379.4	6617.25	0.264613	0.264608	9.3e-05	27.3686	0
1128	F. relgiosa	F. hainanensis	F. microcarpa	Morus alba	6480.99	11597.2	-0.283006	-0.283003	9.1e-05	-29.6968	0
1129	F. relgiosa	F. hainanensis	F. microdictya	Morus alba	60049.4	3093.72	0.902009	0.902011	3.2e-05	160.529	0
1130	F. relgiosa	F. hainanensis	F. sagittata	Morus alba	27531.7	6535.99	0.616294	0.616303	0.000114	57.7944	0
1131	F. relgiosa	F. hainanensis	F. vasculosa	Morus alba	19633.7	9582.6	0.344024	0.34402	5.8e-05	44.9963	0
1132	F. relgiosa	F. hispida	F. adhatodifolia	Morus alba	11088.6	8391.45	0.138455	0.13846	7e-05	16.5089	0
1133	F. relgiosa	F. hispida	F. aurea	Morus alba	8859.08	15113.6	-0.260903	-0.260899	7.2e-05	-30.6708	0
1134	F. relgiosa	F. hispida	F. carica	Morus alba	25936.4	9453.85	0.465737	0.465748	0.000112	44.0461	0
1135	F. relgiosa	F. hispida	F. cyathistipula	Morus alba	18391.6	11677.9	0.223274	0.223274	6e-05	28.8733	0
1136	F. relgiosa	F. hispida	F. cyrtophylla	Morus alba	24773.9	8925.05	0.470307	0.470319	0.000101	46.893	0
1137	F. relgiosa	F. hispida	F. triloba	Morus alba	26912.3	8496.36	0.520097	0.520107	9.1e-05	54.5053	0
1138	F. relgiosa	F. hispida	F. gasparriniana	Morus alba	26417.7	8703.7	0.504364	0.504374	0.0001	50.3274	0
1139	F. relgiosa	F. hispida	F. hainanensis	Morus alba	57717.2	6060.71	0.809943	0.809944	2.9e-05	150.506	0
1140	F. relgiosa	F. hispida	F. maxima	Morus alba	11754.9	8688.63	0.149986	0.149998	7e-05	17.9636	0
1141	F. relgiosa	F. hispida	F. microcarpa	Morus alba	6392.5	13714.3	-0.364144	-0.364141	7.7e-05	-41.4276	0
1142	F. relgiosa	F. hispida	F. microdictya	Morus alba	56069.2	5674.65	0.816187	0.816188	2.7e-05	156.221	0
1143	F. relgiosa	F. hispida	F. sagittata	Morus alba	27436	8679.06	0.519366	0.519374	9.5e-05	53.1479	0
1144	F. relgiosa	F. hispida	F. vasculosa	Morus alba	19339.5	11905.5	0.237925	0.237922	5e-05	33.7316	0
1145	F. relgiosa	F. maxima	F. adhatodifolia	Morus alba	158360	428.561	0.994602	0.994602	2e-06	727.09	0
1146	F. relgiosa	F. maxima	F. aurea	Morus alba	7100.33	24964.1	-0.557121	-0.557114	5e-05	-79.0731	0
1147	F. relgiosa	F. maxima	F. carica	Morus alba	11503.4	22202.2	-0.317418	-0.317415	6.6e-05	-39.1066	0
1148	F. relgiosa	F. maxima	F. cyathistipula	Morus alba	9115.91	22920.4	-0.430901	-0.430896	5.2e-05	-59.5667	0
1149	F. relgiosa	F. maxima	F. cyrtophylla	Morus alba	10654.2	21279	-0.33272	-0.332718	7e-05	-39.7142	0
1150	F. relgiosa	F. maxima	F. triloba	Morus alba	10741.2	21326	-0.330081	-0.330077	7.3e-05	-38.6052	0
1151	F. relgiosa	F. maxima	F. gasparriniana	Morus alba	10787.1	21270.7	-0.327022	-0.327014	7.1e-05	-38.7455	0
1152	F. relgiosa	F. maxima	F. hainanensis	Morus alba	11379.4	23406	-0.345737	-0.345737	6.2e-05	-43.9699	0
1153	F. relgiosa	F. maxima	F. hispida	Morus alba	11754.9	23087.1	-0.325248	-0.325245	6.7e-05	-39.8757	0
1154	F. relgiosa	F. maxima	F. microcarpa	Morus alba	4789.55	23909.6	-0.666224	-0.666223	4.4e-05	-100.458	0
1155	F. relgiosa	F. maxima	F. microdictya	Morus alba	11224	22819.6	-0.340608	-0.340607	6.6e-05	-41.9017	0
1156	F. relgiosa	F. maxima	F. sagittata	Morus alba	10821.1	21757.5	-0.335691	-0.335685	6.2e-05	-42.7026	0
1157	F. relgiosa	F. maxima	F. vasculosa	Morus alba	10634.4	23682.9	-0.380231	-0.380224	4.8e-05	-54.6982	0
1158	F. relgiosa	F. microdictya	F. adhatodifolia	Morus alba	10783.4	6813.34	0.225613	0.225612	9.2e-05	23.4945	0
1159	F. relgiosa	F. microdictya	F. aurea	Morus alba	8486.12	13408	-0.224803	-0.224803	8.1e-05	-24.9234	0
1160	F. relgiosa	F. microdictya	F. carica	Morus alba	25843.9	7785.04	0.537004	0.537018	0.000118	49.3781	0
1161	F. relgiosa	F. microdictya	F. cyathistipula	Morus alba	17928.9	10067.2	0.280814	0.280813	6.4e-05	35.1271	0
1162	F. relgiosa	F. microdictya	F. cyrtophylla	Morus alba	24462.1	7378.61	0.53653	0.536541	0.000109	51.407	0
1163	F. relgiosa	F. microdictya	F. triloba	Morus alba	26728.7	6904.69	0.589415	0.589426	0.000101	58.5471	0
1164	F. relgiosa	F. microdictya	F. gasparriniana	Morus alba	26204.2	7159.13	0.570839	0.570849	0.000123	51.5508	0
1165	F. relgiosa	F. microdictya	F. hainanensis	Morus alba	60049.4	4067.5	0.873122	0.873124	3.1e-05	156.658	0
1166	F. relgiosa	F. microdictya	F. hispida	Morus alba	56069.2	4333.62	0.856509	0.85651	2.9e-05	160.314	0
1167	F. relgiosa	F. microdictya	F. maxima	Morus alba	11224	7111.81	0.224273	0.224276	9.6e-05	22.9056	0
1168	F. relgiosa	F. microdictya	F. microcarpa	Morus alba	6208.65	12154.7	-0.323801	-0.323804	8.7e-05	-34.8114	0
1169	F. relgiosa	F. microdictya	F. sagittata	Morus alba	26859.5	7198.99	0.577258	0.577269	9.9e-05	57.9223	0
1170	F. relgiosa	F. microdictya	F. vasculosa	Morus alba	19233.9	10178.7	0.307871	0.307869	5.7e-05	40.7559	0
1171	F. relgiosa	F. sagittata	F. adhatodifolia	Morus alba	10399.5	8395.25	0.10664	0.106661	0.000109	10.209	0
1172	F. relgiosa	F. sagittata	F. aurea	Morus alba	8031.33	15030.3	-0.303489	-0.303484	8.1e-05	-33.6625	0
1173	F. relgiosa	F. sagittata	F. carica	Morus alba	25378	9335.39	0.462144	0.462154	9.7e-05	46.8528	0
1174	F. relgiosa	F. sagittata	F. cyathistipula	Morus alba	19776.5	11243.7	0.275071	0.275071	5.8e-05	36.0745	0
1175	F. relgiosa	F. sagittata	F. cyrtophylla	Morus alba	24345.8	8997.65	0.460305	0.460312	8.9e-05	48.7095	0
1176	F. relgiosa	F. sagittata	F. triloba	Morus alba	33268.8	7565.15	0.629467	0.629476	6.8e-05	76.1301	0
1177	F. relgiosa	F. sagittata	F. gasparriniana	Morus alba	34683.3	7436.23	0.646899	0.646905	6.2e-05	82.4644	0
1178	F. relgiosa	F. sagittata	F. hainanensis	Morus alba	27531.7	9729.64	0.477763	0.477771	8.5e-05	51.8312	0
1179	F. relgiosa	F. sagittata	F. hispida	Morus alba	27436	9552.1	0.483504	0.483513	6.8e-05	58.7942	0
1180	F. relgiosa	F. sagittata	F. maxima	Morus alba	10821.1	8697.79	0.108784	0.108805	0.000108	10.4908	0
1181	F. relgiosa	F. sagittata	F. microcarpa	Morus alba	6093.33	13659	-0.383027	-0.383028	9.2e-05	-39.9613	0
1182	F. relgiosa	F. sagittata	F. microdictya	Morus alba	26859.5	9239.97	0.488083	0.488095	9e-05	51.3333	0
1183	F. relgiosa	F. sagittata	F. vasculosa	Morus alba	27036.2	11216.6	0.413553	0.413553	3.6e-05	69.3326	0
1184	F. relgiosa	F. vasculosa	F. adhatodifolia	Morus alba	10149.4	6434.97	0.22397	0.223966	0.000105	21.854	0
1185	F. relgiosa	F. vasculosa	F. aurea	Morus alba	8712.05	12313.7	-0.171298	-0.171304	6.6e-05	-21.0194	0
1186	F. relgiosa	F. vasculosa	F. carica	Morus alba	20005.2	8525.57	0.40236	0.402351	6.4e-05	50.3594	0
1187	F. relgiosa	F. vasculosa	F. cyathistipula	Morus alba	15296.1	9887.38	0.214773	0.214768	5.3e-05	29.5431	0
1188	F. relgiosa	F. vasculosa	F. cyrtophylla	Morus alba	21670.7	7832.37	0.469048	0.469041	5.6e-05	62.9273	0
1189	F. relgiosa	F. vasculosa	F. triloba	Morus alba	19631.5	7990.69	0.42143	0.42142	7e-05	50.493	0
1190	F. relgiosa	F. vasculosa	F. gasparriniana	Morus alba	26376.6	7486.47	0.557838	0.557832	5.1e-05	78.2803	0
1191	F. relgiosa	F. vasculosa	F. hainanensis	Morus alba	19633.7	9231.84	0.360356	0.360345	8.2e-05	39.6741	0
1192	F. relgiosa	F. vasculosa	F. hispida	Morus alba	19339.5	9120.93	0.359044	0.359034	6.8e-05	43.5445	0
1193	F. relgiosa	F. vasculosa	F. maxima	Morus alba	10634.4	6740.78	0.224091	0.224089	9.4e-05	23.1565	0
1194	F. relgiosa	F. vasculosa	F. microcarpa	Morus alba	6587.31	11035.3	-0.252401	-0.252404	8.9e-05	-26.7713	0
1195	F. relgiosa	F. vasculosa	F. microdictya	Morus alba	19233.9	8718.67	0.376181	0.376172	7.3e-05	43.9139	0
1196	F. relgiosa	F. vasculosa	F. sagittata	Morus alba	27036.2	7787.93	0.552728	0.552723	4.3e-05	83.8448	0
1197	F. sagittata	F. adhatodifolia	F. aurea	Morus alba	9006.32	19602	-0.370371	-0.370373	5.1e-05	-52.0693	0
1198	F. sagittata	F. adhatodifolia	F. carica	Morus alba	8884.72	37244.8	-0.614792	-0.614794	4.1e-05	-96.1013	0
1199	F. sagittata	F. adhatodifolia	F. cyathistipula	Morus alba	8245.97	31762.8	-0.587791	-0.58779	3.4e-05	-101.408	0
1200	F. sagittata	F. adhatodifolia	F. cyrtophylla	Morus alba	8265.05	35866.1	-0.625432	-0.625432	3.8e-05	-102.068	0
1201	F. sagittata	F. adhatodifolia	F. triloba	Morus alba	7339.77	45863.3	-0.724085	-0.724087	3.6e-05	-120.724	0
1202	F. sagittata	F. adhatodifolia	F. gasparriniana	Morus alba	7171.94	47332.2	-0.736829	-0.73683	3.1e-05	-131.681	0
1203	F. sagittata	F. adhatodifolia	F. hainanensis	Morus alba	8636.87	40255	-0.646695	-0.646696	4.1e-05	-100.723	0
1204	F. sagittata	F. adhatodifolia	F. hispida	Morus alba	8862.96	40112.2	-0.638063	-0.638063	4.6e-05	-94.5922	0
1205	F. sagittata	F. adhatodifolia	F. maxima	Morus alba	163943	1067.66	0.98706	0.98706	2e-06	712.626	0
1206	F. sagittata	F. adhatodifolia	F. microcarpa	Morus alba	6569.51	17923	-0.46355	-0.463553	7.4e-05	-54.0297	0
1207	F. sagittata	F. adhatodifolia	F. microdictya	Morus alba	8492.56	39461.3	-0.645803	-0.645804	3.9e-05	-103.922	0
1208	F. sagittata	F. adhatodifolia	F. relgiosa	Morus alba	8395.12	21554.5	-0.439384	-0.439389	4.7e-05	-64.3055	0
1209	F. sagittata	F. adhatodifolia	F. vasculosa	Morus alba	8712	39660	-0.639791	-0.639789	3e-05	-117.132	0
1210	F. sagittata	F. triloba	F. adhatodifolia	Morus alba	7339.77	5002.95	0.189327	0.189284	0.000155	15.2248	0
1211	F. sagittata	F. triloba	F. aurea	Morus alba	7514.6	5412.69	0.162595	0.162566	0.000148	13.3792	0
1212	F. sagittata	F. triloba	F. carica	Morus alba	12360.7	8893.21	0.163148	0.163128	9.2e-05	16.9815	0
1213	F. sagittata	F. triloba	F. cyathistipula	Morus alba	34790.2	4543.72	0.768967	0.76896	3.2e-05	135.675	0
1214	F. sagittata	F. triloba	F. cyrtophylla	Morus alba	13304.3	8589.26	0.215362	0.21534	6.4e-05	27.0122	0
1215	F. sagittata	F. triloba	F. gasparriniana	Morus alba	13443.9	13759.1	-0.011588	-0.011592	7.7e-05	-1.32084	0.186554
1216	F. sagittata	F. triloba	F. hainanensis	Morus alba	12645.3	10499.5	0.09271	0.09269	8.4e-05	10.1301	0
1217	F. sagittata	F. triloba	F. hispida	Morus alba	12364.3	10697.5	0.072274	0.072254	7e-05	8.65658	0
1218	F. sagittata	F. triloba	F. maxima	Morus alba	7571.43	5258.81	0.180248	0.180219	0.00013	15.786	0
1219	F. sagittata	F. triloba	F. microcarpa	Morus alba	5932.81	4002.64	0.194272	0.194233	0.000188	14.1566	0
1220	F. sagittata	F. triloba	F. microdictya	Morus alba	12077.3	10053.4	0.091453	0.091434	7e-05	10.905	0
1221	F. sagittata	F. triloba	F. relgiosa	Morus alba	7565.15	5548.45	0.153787	0.153756	0.000175	11.6245	0
1222	F. sagittata	F. triloba	F. vasculosa	Morus alba	10188.4	16476.8	-0.23583	-0.235822	5.6e-05	-31.4395	0
1223	F. sagittata	F. maxima	F. adhatodifolia	Morus alba	163943	579.207	0.992959	0.992959	2e-06	657.378	0
1224	F. sagittata	F. maxima	F. aurea	Morus alba	9105.48	19812.9	-0.370263	-0.370263	5.7e-05	-48.9466	0
1225	F. sagittata	F. maxima	F. carica	Morus alba	9269.25	37670	-0.605054	-0.605054	4.4e-05	-91.0875	0
1226	F. sagittata	F. maxima	F. cyathistipula	Morus alba	8467.56	32067.5	-0.58221	-0.582208	4.3e-05	-89.2468	0
1227	F. sagittata	F. maxima	F. cyrtophylla	Morus alba	8617.91	36184.5	-0.615293	-0.615292	4.3e-05	-94.0883	0
1228	F. sagittata	F. maxima	F. triloba	Morus alba	7571.43	46375.6	-0.719301	-0.719304	4.1e-05	-111.917	0
1229	F. sagittata	F. maxima	F. gasparriniana	Morus alba	7458.52	47825.8	-0.730176	-0.730177	3.4e-05	-124.423	0
1230	F. sagittata	F. maxima	F. hainanensis	Morus alba	9088.21	40712.4	-0.635017	-0.635018	4.6e-05	-93.8884	0
1231	F. sagittata	F. maxima	F. hispida	Morus alba	9418.21	40624.2	-0.623591	-0.623591	4.9e-05	-88.7243	0
1232	F. sagittata	F. maxima	F. microcarpa	Morus alba	6762.09	18121.9	-0.45651	-0.456514	6.7e-05	-55.9072	0
1233	F. sagittata	F. maxima	F. microdictya	Morus alba	8879.13	39835	-0.63546	-0.635461	4.3e-05	-96.8613	0
1234	F. sagittata	F. maxima	F. relgiosa	Morus alba	8697.79	21757.5	-0.428815	-0.42882	4.4e-05	-64.9632	0
1235	F. sagittata	F. maxima	F. vasculosa	Morus alba	9188.54	40165.1	-0.627645	-0.627643	3e-05	-114.291	0
1236	F. vasculosa	F. adhatodifolia	F. aurea	Morus alba	6954.66	21693.1	-0.514472	-0.514462	5.4e-05	-70.0903	0
1237	F. vasculosa	F. adhatodifolia	F. carica	Morus alba	8315.46	31920.5	-0.586665	-0.586663	4.3e-05	-89.2191	0
1238	F. vasculosa	F. adhatodifolia	F. cyathistipula	Morus alba	7260.29	27705.5	-0.58472	-0.584716	4e-05	-91.8974	0
1239	F. vasculosa	F. adhatodifolia	F. cyrtophylla	Morus alba	7389.58	33555.9	-0.639053	-0.639051	3.2e-05	-112.97	0
1240	F. vasculosa	F. adhatodifolia	F. triloba	Morus alba	7665.53	31412.6	-0.607682	-0.60768	4.2e-05	-93.93	0
1241	F. vasculosa	F. adhatodifolia	F. gasparriniana	Morus alba	7092.29	38741.8	-0.690523	-0.69052	3.3e-05	-120.828	0
1242	F. vasculosa	F. adhatodifolia	F. hainanensis	Morus alba	8383.67	32125.2	-0.586082	-0.586079	4.9e-05	-83.6998	0
1243	F. vasculosa	F. adhatodifolia	F. hispida	Morus alba	8685.8	31844.3	-0.57139	-0.571387	4.6e-05	-84.4991	0
1244	F. vasculosa	F. adhatodifolia	F. maxima	Morus alba	172686	1619.08	0.981422	0.981422	3e-06	603.731	0
1245	F. vasculosa	F. adhatodifolia	F. microcarpa	Morus alba	4555.74	19786.8	-0.625697	-0.625691	6.3e-05	-78.6401	0
1246	F. vasculosa	F. adhatodifolia	F. microdictya	Morus alba	8221.74	31607.1	-0.587146	-0.587143	4.7e-05	-85.8244	0
1247	F. vasculosa	F. adhatodifolia	F. relgiosa	Morus alba	6434.97	23417.3	-0.568879	-0.568872	4.8e-05	-81.7005	0
1248	F. vasculosa	F. adhatodifolia	F. sagittata	Morus alba	7304.9	39660	-0.688921	-0.688918	2.8e-05	-129.06	0
1249	F. vasculosa	F. carica	F. adhatodifolia	Morus alba	8315.42	6886.91	0.093967	0.093946	9.5e-05	9.62409	0
1250	F. vasculosa	F. carica	F. aurea	Morus alba	7609.74	9313.11	-0.100655	-0.100638	8.5e-05	-10.9184	0
1251	F. vasculosa	F. carica	F. cyathistipula	Morus alba	17166.5	10517.6	0.240169	0.240162	6.8e-05	29.1096	0
1252	F. vasculosa	F. carica	F. cyrtophylla	Morus alba	30903.3	10820.1	0.481343	0.481342	8e-05	53.9184	0
1253	F. vasculosa	F. carica	F. triloba	Morus alba	20206	11402	0.278537	0.278547	0.000147	23.0093	0
1254	F. vasculosa	F. carica	F. gasparriniana	Morus alba	20762.1	18385.9	0.060699	0.0607	0.0001	6.07913	0
1255	F. vasculosa	F. carica	F. hainanensis	Morus alba	20902.2	11671.8	0.283368	0.283376	0.000144	23.5833	0
1256	F. vasculosa	F. carica	F. hispida	Morus alba	20374.9	11640.4	0.272821	0.272826	0.000147	22.5036	0
1257	F. vasculosa	F. carica	F. maxima	Morus alba	8771.73	7405.71	0.08444	0.084422	8.2e-05	9.32189	0
1258	F. vasculosa	F. carica	F. microcarpa	Morus alba	5560.49	7406.95	-0.142393	-0.142381	0.000107	-13.776	0
1259	F. vasculosa	F. carica	F. microdictya	Morus alba	20113.3	11412.1	0.276007	0.276013	0.000159	21.9201	0
1260	F. vasculosa	F. carica	F. relgiosa	Morus alba	8525.57	9786.46	-0.068856	-0.068849	8.8e-05	-7.35924	0
1261	F. vasculosa	F. carica	F. sagittata	Morus alba	18604.3	20119	-0.039115	-0.039111	0.000106	-3.79397	0.000148
1262	F. vasculosa	F. cyrtophylla	F. adhatodifolia	Morus alba	7389.58	7334.09	0.003769	0.003753	7.9e-05	0.422871	0.67239
1263	F. vasculosa	F. cyrtophylla	F. aurea	Morus alba	7945.52	9185.73	-0.072395	-0.072388	9.1e-05	-7.60767	0
1264	F. vasculosa	F. cyrtophylla	F. carica	Morus alba	30903.3	8646.78	0.562743	0.56274	7.8e-05	63.5455	0
1265	F. vasculosa	F. cyrtophylla	F. cyathistipula	Morus alba	28610.4	8817.03	0.528847	0.528842	4e-05	84.0395	0
1266	F. vasculosa	F. cyrtophylla	F. triloba	Morus alba	20463.4	11276.4	0.28945	0.289456	0.000101	28.8116	0
1267	F. vasculosa	F. cyrtophylla	F. gasparriniana	Morus alba	18954.5	18193	0.020499	0.020502	9.4e-05	2.1094	0.03491
1268	F. vasculosa	F. cyrtophylla	F. hainanensis	Morus alba	19400.7	11488.8	0.256136	0.256147	0.000125	22.9482	0
1269	F. vasculosa	F. cyrtophylla	F. hispida	Morus alba	18877.5	11461.8	0.244425	0.244434	0.00014	20.6265	0
1270	F. vasculosa	F. cyrtophylla	F. maxima	Morus alba	7715.69	7810.36	-0.006097	-0.006115	6.1e-05	-0.779152	0.43589
1271	F. vasculosa	F. cyrtophylla	F. microcarpa	Morus alba	5445.56	7473.12	-0.156948	-0.156947	0.000127	-13.9204	0
1272	F. vasculosa	F. cyrtophylla	F. microdictya	Morus alba	18445.1	11293.1	0.240499	0.240511	0.000136	20.6605	0
1273	F. vasculosa	F. cyrtophylla	F. relgiosa	Morus alba	7832.37	9871.78	-0.115194	-0.115189	8.9e-05	-12.1941	0
1274	F. vasculosa	F. cyrtophylla	F. sagittata	Morus alba	17552.4	19647.4	-0.056317	-0.056313	8.6e-05	-6.08154	0
1275	F. vasculosa	F. triloba	F. adhatodifolia	Morus alba	7665.57	6558.54	0.077827	0.077812	8.9e-05	8.24901	0
1276	F. vasculosa	F. triloba	F. aurea	Morus alba	7231.3	8701.95	-0.092301	-0.092274	0.000116	-8.57475	0
1277	F. vasculosa	F. triloba	F. carica	Morus alba	20206	10571.3	0.313047	0.313058	0.000128	27.6616	0
1278	F. vasculosa	F. triloba	F. cyathistipula	Morus alba	44114.3	7024.25	0.725285	0.725284	1.9e-05	167.431	0
1279	F. vasculosa	F. triloba	F. cyrtophylla	Morus alba	20463.4	12598.3	0.237891	0.237896	9.8e-05	23.9787	0
1280	F. vasculosa	F. triloba	F. gasparriniana	Morus alba	25784.1	15485.4	0.249546	0.249547	0.000137	21.3373	0
1281	F. vasculosa	F. triloba	F. hainanensis	Morus alba	21754	10122.6	0.364888	0.364897	0.000149	29.9035	0
1282	F. vasculosa	F. triloba	F. hispida	Morus alba	21423.3	10020	0.362662	0.362668	0.000132	31.5753	0
1283	F. vasculosa	F. triloba	F. maxima	Morus alba	7980	7017.66	0.064166	0.064159	7.8e-05	7.25551	0
1284	F. vasculosa	F. triloba	F. microcarpa	Morus alba	5513.04	6927.4	-0.113691	-0.11367	0.000199	-8.0566	0
1285	F. vasculosa	F. triloba	F. microdictya	Morus alba	21044.1	9853.9	0.362165	0.362174	0.000156	28.9692	0
1286	F. vasculosa	F. triloba	F. relgiosa	Morus alba	7990.69	9258.76	-0.073513	-0.073501	0.000115	-6.84565	0
1287	F. vasculosa	F. triloba	F. sagittata	Morus alba	26593.9	16476.8	0.234894	0.234899	0.000118	21.6626	0
1288	F. vasculosa	F. gasparriniana	F. adhatodifolia	Morus alba	7092.34	6386.65	0.052355	0.052353	0.000119	4.80527	2e-06
1289	F. vasculosa	F. gasparriniana	F. aurea	Morus alba	6565.98	8695.34	-0.139526	-0.1395	9.5e-05	-14.3007	0
1290	F. vasculosa	F. gasparriniana	F. carica	Morus alba	20762.1	9571.72	0.368908	0.368913	0.000117	34.0839	0
1291	F. vasculosa	F. gasparriniana	F. cyathistipula	Morus alba	15597.2	9377.97	0.249017	0.249009	7.8e-05	28.198	0
1292	F. vasculosa	F. gasparriniana	F. cyrtophylla	Morus alba	18954.5	11975.2	0.225648	0.225654	0.000128	19.9462	0
1293	F. vasculosa	F. gasparriniana	F. triloba	Morus alba	25784.1	7868.77	0.532356	0.532362	0.000133	46.1716	0
1294	F. vasculosa	F. gasparriniana	F. hainanensis	Morus alba	20267.6	9812.04	0.347596	0.347603	0.000154	28.0114	0
1295	F. vasculosa	F. gasparriniana	F. hispida	Morus alba	19826.6	9729.75	0.341614	0.341619	0.000146	28.2988	0
1296	F. vasculosa	F. gasparriniana	F. maxima	Morus alba	7414.45	6832.46	0.04085	0.040848	9.3e-05	4.2403	2.2e-05
1297	F. vasculosa	F. gasparriniana	F. microcarpa	Morus alba	4845.15	7042.58	-0.184849	-0.184829	0.000166	-14.3527	0
1298	F. vasculosa	F. gasparriniana	F. microdictya	Morus alba	19443.2	9531.55	0.342078	0.342089	0.00017	26.2235	0
1299	F. vasculosa	F. gasparriniana	F. relgiosa	Morus alba	7486.47	9048.83	-0.094486	-0.094472	0.000106	-9.19135	0
1300	F. vasculosa	F. gasparriniana	F. sagittata	Morus alba	26947.3	15287.7	0.276063	0.276066	9.8e-05	27.9527	0
1301	F. vasculosa	F. hainanensis	F. adhatodifolia	Morus alba	8383.77	7322.71	0.067556	0.067527	0.000114	6.3253	0
1302	F. vasculosa	F. hainanensis	F. aurea	Morus alba	8501.86	9003.08	-0.028633	-0.028616	8.6e-05	-3.09464	0.00197
1303	F. vasculosa	F. hainanensis	F. carica	Morus alba	20902.2	12094.8	0.266916	0.266922	0.000172	20.3564	0
1304	F. vasculosa	F. hainanensis	F. cyathistipula	Morus alba	15228.6	11225.9	0.151306	0.1513	8.3e-05	16.6146	0
1305	F. vasculosa	F. hainanensis	F. cyrtophylla	Morus alba	19400.8	14172	0.155744	0.155749	0.00015	12.7221	0
1306	F. vasculosa	F. hainanensis	F. triloba	Morus alba	21754	11352.2	0.314195	0.314204	0.000153	25.4199	0
1307	F. vasculosa	F. hainanensis	F. gasparriniana	Morus alba	20267.5	19279.4	0.024986	0.024987	0.000129	2.2008	0.02775
1308	F. vasculosa	F. hainanensis	F. hispida	Morus alba	55049.5	5679.63	0.812952	0.812954	5.6e-05	108.461	0
1309	F. vasculosa	F. hainanensis	F. maxima	Morus alba	8839.7	7788.22	0.063236	0.063207	9.6e-05	6.45145	0
1310	F. vasculosa	F. hainanensis	F. microcarpa	Morus alba	6363.25	7057.07	-0.051699	-0.051684	0.000137	-4.40952	1e-05
1311	F. vasculosa	F. hainanensis	F. microdictya	Morus alba	57711.3	5035.45	0.839499	0.839501	4.6e-05	124.195	0
1312	F. vasculosa	F. hainanensis	F. relgiosa	Morus alba	9231.84	9582.6	-0.018643	-0.018627	9.1e-05	-1.95701	0.050347
1313	F. vasculosa	F. hainanensis	F. sagittata	Morus alba	21045	19725.8	0.032356	0.032359	0.000127	2.87263	0.004071
1314	F. vasculosa	F. hispida	F. adhatodifolia	Morus alba	8685.8	9644.77	-0.052316	-0.052312	5.9e-05	-6.80566	0
1315	F. vasculosa	F. hispida	F. aurea	Morus alba	8655.5	11517.7	-0.141883	-0.141861	9.1e-05	-14.8495	0
1316	F. vasculosa	F. hispida	F. carica	Morus alba	20374.9	14865.4	0.156339	0.156347	0.000129	13.789	0
1317	F. vasculosa	F. hispida	F. cyathistipula	Morus alba	15275.4	13777	0.051576	0.051575	5.6e-05	6.90855	0
1318	F. vasculosa	F. hispida	F. cyrtophylla	Morus alba	18877.5	16774	0.059004	0.059012	0.000126	5.25101	0
1319	F. vasculosa	F. hispida	F. triloba	Morus alba	21423.3	13942.8	0.211518	0.211525	0.000109	20.2983	0
1320	F. vasculosa	F. hispida	F. gasparriniana	Morus alba	19826.6	21865.1	-0.048895	-0.048894	0.000101	-4.85847	1e-06
1321	F. vasculosa	F. hispida	F. hainanensis	Morus alba	55049.5	8576.42	0.730411	0.730413	3.9e-05	116.279	0
1322	F. vasculosa	F. hispida	F. maxima	Morus alba	9278.19	10126.3	-0.043705	-0.0437	5.1e-05	-6.11208	0
1323	F. vasculosa	F. hispida	F. microcarpa	Morus alba	6318.75	9284.02	-0.190047	-0.190024	0.000151	-15.4555	0
1324	F. vasculosa	F. hispida	F. microdictya	Morus alba	53138.6	8235.06	0.731642	0.731642	3.7e-05	119.629	0
1325	F. vasculosa	F. hispida	F. relgiosa	Morus alba	9120.93	11905.5	-0.132432	-0.132422	9.3e-05	-13.7283	0
1326	F. vasculosa	F. hispida	F. sagittata	Morus alba	21112.3	22251.5	-0.02627	-0.026268	9.1e-05	-2.75045	0.005951
1327	F. vasculosa	F. maxima	F. adhatodifolia	Morus alba	172686	974.908	0.988772	0.988772	2e-06	654.092	0
1328	F. vasculosa	F. maxima	F. aurea	Morus alba	7007.27	21916.5	-0.515466	-0.515455	6.1e-05	-66.0919	0
1329	F. vasculosa	F. maxima	F. carica	Morus alba	8771.73	32255.3	-0.572393	-0.57239	5e-05	-81.2206	0
1330	F. vasculosa	F. maxima	F. cyathistipula	Morus alba	7460.42	27919.9	-0.578273	-0.578267	4.6e-05	-85.0801	0
1331	F. vasculosa	F. maxima	F. cyrtophylla	Morus alba	7715.69	33836.7	-0.628629	-0.628626	3.2e-05	-110.803	0
1332	F. vasculosa	F. maxima	F. triloba	Morus alba	7980	31618.7	-0.596957	-0.596954	5e-05	-84.4066	0
1333	F. vasculosa	F. maxima	F. gasparriniana	Morus alba	7414.45	39126.9	-0.681382	-0.681378	3.3e-05	-119.22	0
1334	F. vasculosa	F. maxima	F. hainanensis	Morus alba	8839.7	32448.9	-0.571809	-0.571806	4.8e-05	-82.2872	0
1335	F. vasculosa	F. maxima	F. hispida	Morus alba	9278.19	32184.3	-0.552454	-0.552451	5.1e-05	-77.5246	0
1336	F. vasculosa	F. maxima	F. microcarpa	Morus alba	4713.53	20020.2	-0.618859	-0.618851	6.2e-05	-78.5619	0
1337	F. vasculosa	F. maxima	F. microdictya	Morus alba	8641.41	31860.4	-0.573282	-0.573279	4.7e-05	-83.951	0
1338	F. vasculosa	F. maxima	F. relgiosa	Morus alba	6740.78	23682.9	-0.556872	-0.556866	4.7e-05	-81.5627	0
1339	F. vasculosa	F. maxima	F. sagittata	Morus alba	7654.94	40165.1	-0.679844	-0.679842	2.9e-05	-127.243	0
1340	F. vasculosa	F. microdictya	F. adhatodifolia	Morus alba	8221.82	7707.01	0.03232	0.03231	9.2e-05	3.36354	0.000769
1341	F. vasculosa	F. microdictya	F. aurea	Morus alba	8142.54	9417.4	-0.0726	-0.072578	0.000113	-6.8304	0
1342	F. vasculosa	F. microdictya	F. carica	Morus alba	20113.4	12636.3	0.228308	0.228314	0.000158	18.1386	0
1343	F. vasculosa	F. microdictya	F. cyathistipula	Morus alba	14612.7	11656.9	0.112516	0.112512	6.9e-05	13.5463	0
1344	F. vasculosa	F. microdictya	F. cyrtophylla	Morus alba	18445.1	14739	0.111682	0.111691	0.000141	9.42041	0
1345	F. vasculosa	F. microdictya	F. triloba	Morus alba	21044.1	11763.6	0.282874	0.282884	0.000137	24.1409	0
1346	F. vasculosa	F. microdictya	F. gasparriniana	Morus alba	19443.1	19588.4	-0.003722	-0.003719	0.000128	-0.328722	0.742366
1347	F. vasculosa	F. microdictya	F. hainanensis	Morus alba	57711.3	5850.43	0.815913	0.815915	4.3e-05	124.583	0
1348	F. vasculosa	F. microdictya	F. hispida	Morus alba	53138.6	6241.8	0.789769	0.78977	4.7e-05	115.635	0
1349	F. vasculosa	F. microdictya	F. maxima	Morus alba	8641.48	8184.11	0.027183	0.027172	6.9e-05	3.2775	0.001047
1350	F. vasculosa	F. microdictya	F. microcarpa	Morus alba	6016.17	7483.96	-0.108725	-0.108705	0.000171	-8.32474	0
1351	F. vasculosa	F. microdictya	F. relgiosa	Morus alba	8718.67	10178.7	-0.077258	-0.077245	8.6e-05	-8.33568	0
1352	F. vasculosa	F. microdictya	F. sagittata	Morus alba	20401.1	20190.4	0.005191	0.005195	0.000107	0.502288	0.615465
1353	F. vasculosa	F. sagittata	F. adhatodifolia	Morus alba	7304.9	8712	-0.087851	-0.087835	8.8e-05	-9.36602	0
1354	F. vasculosa	F. sagittata	F. aurea	Morus alba	6918.92	10648.9	-0.212319	-0.212294	9.2e-05	-22.1688	0
1355	F. vasculosa	F. sagittata	F. carica	Morus alba	18604.3	12745.3	0.186894	0.186902	0.000124	16.7588	0
1356	F. vasculosa	F. sagittata	F. cyathistipula	Morus alba	15627.4	11605.2	0.1477	0.147695	6.9e-05	17.8169	0
1357	F. vasculosa	F. sagittata	F. cyrtophylla	Morus alba	17552.4	14771.9	0.086019	0.086024	0.0001	8.61708	0
1358	F. vasculosa	F. sagittata	F. triloba	Morus alba	26593.9	10188.4	0.446017	0.446026	0.000117	41.1485	0
1359	F. vasculosa	F. sagittata	F. gasparriniana	Morus alba	26947.3	16632.8	0.236679	0.236682	9.9e-05	23.8181	0
1360	F. vasculosa	F. sagittata	F. hainanensis	Morus alba	21045	11907	0.277311	0.277319	0.000118	25.5307	0
1361	F. vasculosa	F. sagittata	F. hispida	Morus alba	21112.3	11809.8	0.282564	0.28257	0.000116	26.1801	0
1362	F. vasculosa	F. sagittata	F. maxima	Morus alba	7654.94	9188.54	-0.09105	-0.09104	7.5e-05	-10.537	0
1363	F. vasculosa	F. sagittata	F. microcarpa	Morus alba	5331.59	8852.95	-0.248253	-0.248227	0.000126	-22.1327	0
1364	F. vasculosa	F. sagittata	F. microdictya	Morus alba	20401.1	11526.2	0.277973	0.277983	0.000119	25.5019	0
1365	F. vasculosa	F. sagittata	F. relgiosa	Morus alba	7787.93	11216.6	-0.180415	-0.1804	8.5e-05	-19.6055	0
