# Supplementary material for: Genomic evidence of prevalent hybridization throughout the evolutionary history of the fig-wasp pollination mutualism
Source: Nat Commun. 2021 Feb 2;12:718. doi: 10.1038/s41467-021-20957-3 (PMC7854680; doi:10.1038/s41467-021-20957-3)
Supplement: Supplementary file 5 — Supplementary Data 1-3 [file 41467_2021_20957_MOESM5_ESM.zip › Supplementary Data_Wang et al. NC/Supplementary data 2.BUCKy results on hybridization inference.xlsx]

## Sheet: Sheet1
Supplementary Data 2: Major discordance in splits groups and inference of hybridization in BUCKy. For each discordance group, the mean and 95% credibility interval of the split in the primary concordance tree and the two alternative and conflicting minor splits not in the primary concordance tree are shown. Introgressive events were detected when two minor splits of each splits group have non-ove…
Splits group	Splits type	Splits	Sample-wide mean CF (95% credibility)	Genome-wide mean CF (95% credibility)	Gene-flow pair inferred existing between
1	Primary	{1,2,3,4,5,6,7,9,10,11,12,14,15,16|8,13}	0.738 (0.704, 0.769)	0.736 (0.678, 0.791)	F. cyathistipula and F. aurea (marginally)
1	Minor	{1,2,3,4,5,6,7,9,10,11,12,13,14,16|8,15}	0.074 (0.054, 0.094)	0.074 (0.044, 0.110)
1	Minor	{1,2,3,4,5,6,7,8,9,10,11,12,14,16|13,15}	---	0.006 (0, 014)
2	Primary	{1,2,3,4,5,6,7,9,10,11,12,14,16|8,13,15}	0.474 (0.442, 0.510)	0.473 (0.411, 0.537)	F. religiosa and clade of F. microcarpa + F. aurea
2	Minor	{1,3,4,5,6,7,9,10,11,12,14,15,16|2,8,13}	0.207 (0.165, 0.248)	0.206 (0.147, 0.269)
2	Minor	{1,3,4,5,6,7,8,9,10,11,12,13,14,16|2,15}	……	0.007 (0, 0.014)
3	Primary	{1,2,3,4,5,6,7,9,10,11,12,14,16|8,13,15}	0.474 (0.442, 0.510)	0.473 (0.411, 0.537)	F. cyathistipula and F. triloba
3	Minor	{1,2,3,4,5,6,7,8,9,10,12,13,14,16|11,15}	0.200 (0.177, 0.222)	0.200 (0.154, 0.249)
3	Minor	{1,2,3,4,5,6,7,9,10,12,14,15,16|8,11,13}	---	0.000 (0, 0)
4	Primary	{1,2,3,4,5,6,7,9,10,11,12,14,16|8,13,15}	0.474 (0.442, 0.510)	0.473 (0.411, 0.537)	F. cyathistipula and Gynodioecious clade
4	Minor	{1,2,8,12,13,16|3,4,5,6,7,9,10,11,14,15}	0.091 (0.066, 0.125)	0.090 (0.053, 0.141)
4	Minor	{1,2,12,15,16|3,4,5,6,7,8,9,10,11,13,14}	---	0.001 (0, 0.003)
5	Primary	{1,2,3,5,6,7,8,9,11,12,13,14,15,16|4,10}	0.454 (0.407, 0.496)	0.453 (0.385, 0.521)	ILS
5	Minor	{1,2,5,6,7,8,9,10,11,12,13,14,15,16|3,4}	0.052 (0.031, 0.077)	0.052 (0.024, 0.089)
5	Minor	{1,2,4,5,6,7,8,9,11,12,13,14,15,16|3,10}	0.051 (0.037, 0.068)	0.051 (0.028, 0.082)
6	Primary	{1,2,3,5,6,7,8,9,11,12,13,14,15,16|4,10}	0.454 (0.407, 0.496)	0.453 (0.385, 0.521)	ILS
6	Minor	{1,2,3,4,5,8,11,12,13,14,15,16|6,7,9,10}	0.056 (0.028, 0.080)	0.055 (0.023, 0.093)
6	Minor	{1,2,3,5,8,10,11,12,13,14,15,16|4,6,7,9}	---	0.036 (0.017, 0.063)
7	Primary	{1,2,3,4,5,6,8,10,11,12,13,14,15,16|7,9}	0.381 (0.343, 0.420)	0.380 (0.305, 0.458)	ILS
7	Minor	{1,2,3,4,5,8,9,10,11,12,13,14,15,16|6,7}	0.281 (0.251, 0.311)	0.280 (0.226, 0.338)
7	Minor	{1,2,3,4,5,7,8,10,11,12,13,14,15,16|6,9}	0.274 (0.242, 0.302)	0.273 (0.220, 0.329)
8	Primary	{1,3,4,5,6,7,9,10,11,12,14,16|2,8,13,15}	0.359 (0.308, 0.399)	0.358 (0.287, 0.426)	ILS
8	Minor	{1,2,3,4,5,6,7,9,10,11,12,14|8,13,15,16}	0.120 (0.094, 0.148)	0.119 (0.079, 0.165)
8	Minor	{1,3,4,5,6,7,8,9,10,11,12,13,14,15|2,16}	0.069 (0.040, 0.100)	0.069 (0.032, 0.112)
9	Primary	{1,3,4,5,6,7,9,10,11,12,14,16|2,8,13,15}	0.359 (0.308, 0.399)	0.358 (0.287, 0.426)	ILS
9	Minor	{1,3,4,6,7,8,9,10,11,12,13,14,15,16|2,5}	0.051 (0.031, 0.077)	0.051 (0.023, 0.088)
9	Minor	{1,2,3,4,6,7,9,10,11,12,14,16|5,8,13,15}	---	0.016 (0.006, 0.029)
10	Primary	{1,3,4,5,6,7,9,10,11,12,14,16|2,8,13,15}	0.359 (0.308, 0.399)	0.358 (0.287, 0.426)	F. cyathistipula and F. triloba
10	Minor	{1,2,3,4,5,6,7,8,9,10,12,13,14,16|11,15}	0.200 (0.177, 0.222)	0.200 (0.154, 0.249)
10	Minor	{1,3,4,5,6,7,9,10,12,14,15,16|2,8,11,13}	---	0 (0, 0)
11	Primary	{1,2,8,12,13,15,16|3,4,5,6,7,9,10,11,14}	0.268 (0.214, 0.305)	0.267 (0.196, 0.330)	F. cyathistipula and F. triloba
11	Minor	{1,2,3,4,5,6,7,8,9,10,12,13,14,16|11,15}	0.200 (0.177, 0.222)	0.200 (0.154, 0.249)
11	Minor	{1,2,8,11,12,13,16|3,4,5,6,7,9,10,14,15}	---	0 (0, 0.003)
12	Primary	{1,2,8,12,13,15,16|3,4,5,6,7,9,10,11,14}	0.268 (0.214, 0.305)	0.267 (0.196, 0.330)	F. vasculosa and subg. Urostigma
12	Minor	{1,3,4,6,7,9,10,11,12,14,16|2,5,8,13,15}	0.092 (0.071, 0.111)	0.091 (0.057, 0.130)
12	Minor	{1,5,12,16|2,3,4,6,7,8,9,10,11,13,14,15}	---	0.014 (0.003, 0.025)
13	Primary	{1,2,8,12,13,15,16|3,4,5,6,7,9,10,11,14}	0.268 (0.214, 0.305)	0.267 (0.196, 0.330)	F. vasculosa and sect. Urostigma
13	Minor	{1,3,4,6,7,8,9,10,11,12,13,14,15,16|2,5}	0.051 (0.031, 0.077)	0.051 (0.023, 0.088)
13	Minor	{1,5,8,12,13,15,16|2,3,4,6,7,9,10,11,14}	---	0.009 (0, 0.02)
14	Primary	{1,2,5,8,12,13,15,16|3,4,6,7,9,10,11,14}	0.220 (0.182, 0.254)	0.219 (0.165, 0.275)	F. cyathistipula and F. triloba
14	Minor	{1,2,3,4,5,6,7,8,9,10,12,13,14,16|11,15}	0.200 (0.177, 0.222)	0.200 (0.154, 0.249)
14	Minor	{1,2,5,8,11,12,13,16|3,4,6,7,9,10,14,15}	---	0 (0, 0)
15	Primary	{1,2,5,8,12,13,15,16|3,4,6,7,9,10,11,14}	0.220 (0.182, 0.254)	0.219 (0.165, 0.275)	F. vasculosa and clade of F. gasparriniana + F. sagittata
15	Minor	{1,2,4,6,7,8,9,10,11,12,13,15,16|3,5,14}	0.086 (0.060, 0.108)	0.086 (0.049, 0.125)
15	Minor	{1,2,3,8,12,13,14,15,16|4,5,6,7,9,10,11}	---	0.001 (0, 0.003)
16	Primary	{1,2,4,5,6,7,8,9,10,11,12,13,15,16|3,14}	0.216 (0.185, 0.251)	0.216 (0.163, 0.274)	F. vasculosa and F. sagittata
16	Minor	{1,2,3,4,6,7,8,9,10,11,12,13,15,16|5,14}	0.182 (0.142, 0.228)	0.182 (0.127, 0.244)
16	Minor	{1,2,4,6,7,8,9,10,11,12,13,14,15,16|3,5}	0.075 (0.043, 0.108)	0.075 (0.034, 0.123)
17	Primary	{1,2,4,5,6,7,8,9,10,11,12,13,15,16|3,14}	0.216 (0.185, 0.251)	0.216 (0.163, 0.274)	ILS
17	Minor	{1,2,4,5,6,7,8,9,10,12,13,14,15,16|3,11}	0.137 (0.108, 0.174)	0.136 (0.091, 0.191)
17	Minor	{1,2,3,4,5,6,7,8,9,10,12,13,15,16|11,14}	0.124 (0.100, 0.145)	0.124 (0.085, 0.167)
18	Primary	{1,2,4,5,6,7,8,9,10,11,12,13,15,16|3,14}	0.216 (0.185, 0.251)	0.216 (0.163, 0.274)	ILS
18	Minor	{1,2,3,4,5,8,10,11,12,13,15,16|6,7,9,14}	0.079 (0.060, 0.100)	0.079 (0.047, 0.116)
18	Minor	{1,2,4,5,8,10,11,12,13,14,15,16|3,6,7,9}	0.078 (0.057, 0.097)	0.078 (0.046, 0.115)
19	Primary	{1,2,4,5,6,7,8,9,10,11,12,13,15,16|3,14}	0.216 (0.185, 0.251)	0.216 (0.163, 0.274)	ILS
19	Minor	{1,2,5,6,7,8,9,10,11,12,13,14,15,16|3,4}	0.052 (0.031, 0.077)	0.052 (0.024, 0.089)
19	Minor	{1,2,3,5,6,7,8,9,10,11,12,13,15,16|4,14}	---	0.028 (0.014, 0.048)
20	Primary	{1,2,4,5,6,7,8,9,10,11,12,13,15,16|3,14}	0.216 (0.185, 0.251)	0.216 (0.163, 0.274)	ILS
20	Minor	{1,2,4,5,6,7,8,9,11,12,13,14,15,16|3,10}	0.051 (0.037, 0.068)	0.051 (0.028, 0.082)
20	Minor	{1,2,3,4,5,6,7,8,9,11,12,13,15,16|10,14}	---	0.021 (0.009, 0.034)
21	Primary	{1,2,4,5,6,7,8,9,10,12,13,15,16|3,11,14}	0.170 (0.145, 0.194)	0.169 (0.125, 0.217)	F. cyathistipula and clade of F. gasparriniana + F. sagittata
21	Minor	{1,2,3,4,5,6,7,8,9,10,12,13,14,16|11,15}	0.200 (0.177, 0.222)	0.200 (0.154, 0.249)
21	Minor	{1,2,4,5,6,7,8,9,10,11,12,13,16|3,14,15}	---	0 (0, 1) (0, 0.003)
22	Primary	{1,2,4,5,6,7,8,9,10,12,13,15,16|3,11,14}	0.170 (0.145, 0.194)	0.169 (0.125, 0.217)	F. vasculosa and clade of F. gasparriniana + F. sagittata
22	Minor	{1,2,4,6,7,8,9,10,11,12,13,15,16|3,5,14}	0.086 (0.060, 0.108)	0.086 (0.049, 0.125)
22	Minor	{1,2,3,4,6,7,8,9,10,12,13,14,15,16|5,11}	---	0.010 (0.003, 0.021)
23	Primary	{1,2,4,5,6,7,8,9,10,12,13,15,16|3,11,14}	0.170 (0.145, 0.194)	0.169 (0.125, 0.217)	ILS
23	Minor	{1,2,3,4,5,8,10,12,13,14,15,16|6,7,9,11}	0.061 (0.043, 0.083)	0.061 (0.032, 0.097)
23	Minor	{1,2,4,5,8,10,11,12,13,15,16|3,6,7,9,14}	---	0.030 (0.018, 0.046)
24	Primary	{1,2,4,5,6,7,8,9,10,12,13,15,16|3,11,14}	0.170 (0.145, 0.194)	0.169 (0.125, 0.217)	F. carica and clade of F. gasparriniana + F. sagittata
24	Minor	{1,2,3,5,6,7,8,9,12,13,14,15,16|4,10,11}	0.051 (0.031, 0.080)	0.051 (0.022, 0.092)
24	Minor	{1,2,5,6,7,8,9,11,12,13,15,16|3,4,10,14}	---	0.007 (0, 0.018)
25	Primary	{1,2,4,5,8,10,12,13,15,16|3,6,7,9,11,14}	0.122 (0.077, 0.154)	0.122 (0.071, 0.171)	Subg. Sycomorus and clade of F. carica + F. cyrtophylla
25	Minor	{1,2,3,5,8,11,12,13,14,15,16|4,6,7,9,10}	0.095 (0.077, 0.114)	0.095 (0.063, 0.133)
25	Minor	{1,2,5,6,7,8,9,12,13,15,16|3,4,10,11,14}	---	0.045 (0.023, 0.063)
26	Primary	{1,2,4,5,8,10,12,13,15,16|3,6,7,9,11,14}	0.122 (0.077, 0.154)	0.122 (0.071, 0.171)	ILS
26	Minor	{1,2,3,4,5,8,10,11,12,13,14,15|6,7,9,16}	0.071 (0.048, 0.097)	0.071 (0.038, 0.109)
26	Minor	{1,2,4,5,6,7,8,9,10,12,13,15|3,11,14,16}	---	0.014 (0, 0.040)
27	Primary	{1,2,4,5,8,10,12,13,15,16|3,6,7,9,11,14}	0.122 (0.077, 0.154)	0.122 (0.071, 0.171)	Subg. Sycomorus and F. carica
27	Minor	{1,2,3,4,5,8,11,12,13,14,15,16|6,7,9,10}	0.056 (0.028, 0.080)	0.055 (0.023, 0.093)
27	Minor	{1,2,4,5,6,7,8,9,12,13,15,16|3,10,11,14}	---	0.008 (0, 0.020)
