# Supplementary material for: Genomic evidence of prevalent hybridization throughout the evolutionary history of the fig-wasp pollination mutualism
Source: Nat Commun. 2021 Feb 2;12:718. doi: 10.1038/s41467-021-20957-3 (PMC7854680; doi:10.1038/s41467-021-20957-3)
Supplement: Supplementary file 5 — Supplementary Data 1-3 [file 41467_2021_20957_MOESM5_ESM.zip › Supplementary Data_Wang et al. NC/Supplementary Data 3. Geographic distribution of 59 fig species included in Bruun-Lund et al.í»s chloroplast genomic phylogeny.xlsx]

## Sheet: SData 3. 59 figs distribution
Supplementary Data 3. Geographic distribution of 59 fig species included in Bruun-Lund et al.’s chloroplast genomic phylogeny
tips	species	section	subgenus	Distribution
F_religiosa_Urostigma	Ficus_religiosa	Urostigma	Urostigma	Eurasia
F_densifolia_Urostigma	Ficus_densifolia	Urostigma	Urostigma	Afrotropical
F_petiolaris_Americana	Ficus_petiolaris	Americana	Urostigma	Netropical
F_luschnathiana_Americana	Ficus_luschnathiana	Americana	Urostigma	Netropical
F_americana_Americana	Ficus_americana	Americana	Urostigma	Netropical
F_lyrata_Galoglychia	Ficus_lyrata	Galoglychia	Urostigma	Afrotropical
F_cyathistipula_Galoglychia	Ficus_cyathistipula	Galoglychia	Urostigma	Afrotropical
F_lutea_Galoglychia	Ficus_lutea	Galoglychia	Urostigma	Afrotropical
F_natalensis_Galoglychia	Ficus_natalensis	Galoglychia	Urostigma	Afrotropical
F_ovata_Galoglychia	Ficus_ovata	Galoglychia	Urostigma	Afrotropical
F_sycomorus_Sycomorus	Ficus_sycomorus	Sycomorus	Sycomorus	Afrotropical
F_sur_Sycomorus	Ficus_sur	Sycomorus	Sycomorus	Afrotropical
F_mauritiana_Sycomorus	Ficus_mauritiana	Sycomorus	Sycomorus	Afrotropical
F_variifolia_Albipilae	Ficus_variifolia	Oreocysea	Pharmacosycea	Eurasia
F_dicranostyla_Albipilae	Ficus_dicranostyla	Oreocysea	Pharmacosycea	Eurasia
F_maxima_Pharmacosycea	Ficus_maxima	Pharmacosycea	Pharmacosycea	Netropical
F_insipida_Pharmacocysea	Ficus_insipida	Pharmacocysea	Pharmacosycea	Netropical
F_adhatodifolia_Pharmacosycea	Ficus_adhatodifolia	Pharmacosycea	Pharmacosycea	Netropical
Mesogyne_insignis	Mesogyne_insignis	outgroup	outgroup	Afrotropical
Castilla_elastica	Castilla_elastica	outgroup	outgroup	Afrotropical
Helicostylis_tomentosa	Helicostylis_tomentosa	outgroup	outgroup	Afrotropical
Naucleopsis_krukowii	Naucleopsis_krukowii	outgroup	outgroup	Netropical
Poulsenia_armata	Poulsenia_armata	outgroup	outgroup	Netropical
Antaris_toxicaria	Antaris_toxicaria	outgroup	outgroup	Afrotropical-Eurasia
F_carica_Ficus	Ficus_carica	Ficus	Ficus	Afrotropical-Eurasia
F_palmata_Ficus	Ficus_palmata	Ficus	Ficus	Afrotropical-Eurasia
F_deltoidea_Frutescentiae	Ficus_deltoidea	Frutescentiae	Ficus	Eurasia
F_tinctoria_palaeomorphe	Ficus_tinctoria	Palaeomorphe	Sycidium	Australasia-Eurasia
F_obscura_Palaeomorphe	Ficus_obscura	Palaeomorphe	Sycidium	Eurasia
F_heteropleura_Palaeomorphe	Ficus_heteropleura	Palaeomorphe	Sycidium	Eurasia
F_coronata_Sycidium	Ficus_coronata	Sycidium	Sycidium	Australasia
F_copiosa_Sycidium	Ficus_copiosa	Sycidium	Sycidium	Australasia-Eurasia
F_wassa_Sycidium	Ficus_wassa	Sycidium	Sycidium	Australasia-Eurasia
F_ischopoda_Frutescentiae	Ficus_ischopoda	Frutescentiae	Ficus	Eurasia
F_tsiangii_Sycidium	Ficus_tsiangii	Sycidium	Sycidium	Eurasia
F_lateriflora_Sycidium	Ficus_lateriflora	Sycidium	Sycidium	Afrotropical
F_asperifolia_Sycidium	Ficus_asperifolia	Sycidium	Sycidium	Afrotropical
F_albert_smithii_Americana	Ficus_albert-smithii	Americana	Urostigma	Netropical
F_chartacea_Eriosycea	Ficus_chartacea	Eriosycea	Ficus	Eurasia
F_glandulifera_Eriosycea	Ficus_glandulifera	Eriosycea	Ficus	Eurasia
F_pumila_Rhizocladus	Ficus_pumila	Rhizocladus	Synoecia	Eurasia
F_nervosa_Oreocysea	Ficus_nervosa	Oreocysea	Pharmacosycea	Eurasia
F_callosa_Oreosycea	Ficus_callosa	Oreosycea	Pharmacosycea	Eurasia
F_albipila_Albipilae	Ficus_albipila	Oreocysea	Pharmacosycea	Eurasia
F_hispida_Sycocarpus	Ficus_hispida	Sycocarpus	Sycomorus	Australasia-Eurasia
F_septica_Sycocarpus	Ficus_septica	Sycocarpus	Sycomorus	Eurasia
F_semicordata_Hemicardia	Ficus_semicordata	Hemicardia	Sycomorus	Eurasia
F_fulva_Eriosycea	Ficus_fulva	Eriosycea	Ficus	Eurasia
F_magnoliifolia_Oreocysea	Ficus_magnoliifolia	Oreocysea	Pharmacosycea	Eurasia
F_villosa_Rhizocladus	Ficus_villosa	Rhizocladus	Synoecia	Eurasia
F_sagittata_Rhizocladus	Ficus_sagittata	Rhizocladus	Synoecia	Australasia-Eurasia
F_apiocarpa_Kissosycea	Ficus_apiocarpa	Kissosycea	Synoecia	Eurasia
F_punctata_Kissosycea	Ficus_punctata	Kissosycea	Synoecia	Eurasia
F_scrathcleyana_Kissosycea	Ficus_scrathcleyana	Kissosycea	Synoecia	Eurasia
F_adenosperma_Adenosperma	Ficus_adenosperma	Adenosperma	Sycomorus	Australasia-Eurasia
F_rivularis_Adenosperma	Ficus_rivularis	Adenosperma	Sycomorus	Eurasia
F_pseudopalma_Adenosperma	Ficus_pseudopalma	Adenosperma	Sycomorus	Eurasia
F_watkinsiana_Malvanthera	Ficus_watkinsiana	Malvanthera	Urostigma	Australasia
F_rubiginosa_Malvanthera	Ficus_rubiginosa	Malvanthera	Urostigma	Australasia
F_platypoda_Malvanthera	Ficus_platypoda	Malvanthera	Urostigma	Australasia
F_benjamina_Conosycea	Ficus_benjamina	Conosycea	Urostigma	Australasia-Eurasia
F_microcarpa_Conosycea	Ficus_microcarpa	Conosycea	Urostigma	Australasia-Eurasia
F_consociata_Conosycea	Ficus_consociata	Conosycea	Urostigma	Eurasia
F_ingens_Urostigma	Ficus_ingens	Urostigma	Urostigma	Afrotropical
F_verruculosa_Urostigma	Ficus_verruculosa	Urostigma	Urostigma	Afrotropical
