# Supplementary material for: Genomic evidence of prevalent hybridization throughout the evolutionary history of the fig-wasp pollination mutualism
Source: Nat Commun. 2021 Feb 2;12:718. doi: 10.1038/s41467-021-20957-3 (PMC7854680; doi:10.1038/s41467-021-20957-3)
Supplement: Supplementary file 6 — Source Data [file 41467_2021_20957_MOESM6_ESM.zip]

Archive with 2 entries (2 files):
- Source Data_Wang et al. NC/Source Data 1 for Fig. 4 JaneCophy_plot_data 20200408.xlsx
- Source Data_Wang et al. NC/Source Data 2 for Supplementary Table 3 Genomic windows informaiton.xlsx
