# Supplementary material for: Genomic evidence of prevalent hybridization throughout the evolutionary history of the fig-wasp pollination mutualism
Source: Nat Commun. 2021 Feb 2;12:718. doi: 10.1038/s41467-021-20957-3 (PMC7854680; doi:10.1038/s41467-021-20957-3)
Supplement: Supplementary file 6 — Source Data [file 41467_2021_20957_MOESM6_ESM.zip › Source Data_Wang et al. NC/Source Data 1 for Fig. 4 JaneCophy_plot_data 20200408.xlsx]

## Sheet: JaneAllcombin(Mean-SD)
	Mean	SD	Mean	SD	MEAN	SD	MEAN	SD	Mean	SD	Mean	SD	Mean	SD	Mean	SD	MEAN	SD	Mean	SD	Mean	SD	MEAN	SD	MEAN	SD	MEAN	SD
Events	Nuclear_Astral-Chloroplast	Nuclear_Astral-Chloroplast	Nuclear_Astral-Mitochondria	Nuclear_Astral-Mitochondria	Nuclear_PCT-Chloroplast	Nuclear_PCT-Chloroplast	Nuclear_PCT-Mitochondria	Nuclear_PCT-Mitochondria	Chloroplast-Mitochondria	Chloroplast-Mitochondria	Nuclear_Astral-Pollinator_Cruaud	Nuclear_Astral-Pollinator_Cruaud	Nuclear_Astral-Pollinator_Carlos	Nuclear_Astral-Pollinator_Carlos	Nuclear_PCT-Pollinator_Cruaud	Nuclear_PCT-Pollinator_Cruaud	Nuclear_PCT-Pollinator_Carlos	Nuclear_PCT-Pollinator_Carlos	Chloroplast-Pollinator_Cruaud	Chloroplast-Pollinator_Cruaud	Mitochondria-Pollinator_Cruaud	Mitochondria-Pollinator_Cruaud	Chloroplast-Pollinator_Carlos	Chloroplast-Pollinator_Carlos	Mitochondria-Pollinator_Carlos	Mitochondria-Pollinator_Carlos	Pollinator_Cruaud-Pollinator_Carlos	Pollinator_Cruaud-Pollinator_Carlos
Codivergence	7.16459	0.370807	7.15818	0.364907	9	0	10	0	8	0	5.56974	0.49508	5	0	5.2079	0.40583	4	0	4.35462	0.478397	4.27563	0.446831	6.6099	0.487812	4.0703	0.255658	8	0
Duplication	0	0	0	0	0	0	0	0	0	0	0	0	0	0	0	0	0	0	0	0	0	0	0	0	0	0	0	0
Switch	6.83541	0.370807	6.84182	0.364907	5	0	4	0	6	0	8.43026	0.49508	9	0	8.7921	0.40583	10	0	9.64538	0.478397	9.72437	0.446831	7.3901	0.487812	9.9297	0.255658	6	0
Loss	1.16459	0.370807	0.158177	0.364907	4	0	7	0	0	0	0.569742	0.49508	0	0	0.20793	0.40583	0	0	0.354617	0.478397	0.275629	0.446831	3.21979	0.975624	0.0702953	0.255658	1	0
Fail Div.	0	0	0	0	0	0	0	0	0	0	0	0	0	0	0	0	0	0	0	0	0	0	0	0	0	0	0	0
Cost	8	0	7	0	9	0	15	0	6	0	9	0	9	0	9	0	10	0	10	0	10	0	18	0	10	0	7	0
Solution	12018	12018	11013	11013	25160	25160	3160	3160	1918	1918	7621	7621	5030	5030	10090	10090	11969	11969	10180	10180	6516	6516	6306	6306	9076	9076	19291	19291
	C0D1DH1L1F1	C0D1DH1L1F1	C0D1DH1L1F1	C0D1DH1L1F1	C0D1DH1L1F1	C0D1DH1L1F1	C0D1DH2L1F1	C0D1DH2L1F1	C0D1DH1L1F1	C0D1DH1L1F1	C0D1DH1L1F1	C0D1DH1L1F1	C0D1DH1L1F1	C0D1DH1L1F1	C0D1DH1L1F1	C0D1DH1L1F1	C0D1DH1L1F1	C0D1DH1L1F1	C0D1DH1L1F1	C0D1DH1L1F1	C0D1DH1L1F1	C0D1DH1L1F1	C0D1DH2L1F1	C0D1DH2L1F1	C0D1DH1L1F1	C0D1DH1L1F1	C0D1DH1L1F1	C0D1DH1L1F1

## Sheet: Event_Frequency of Solutions
C0D1DH1L1F1-NG40PS1000			Nuclear_Astral-Chloroplast					C0D1DH1L1F1-NG40PS1000			Nuclear_Astral-Mitochondria					C0D1DH1L1F1-NG40PS1000			Nuclear_PCT-Chloroplast					C0D1DH2L1F1-NG40PS1000			Nuclear_PCT-Mitochondria					C0D1DH1L1F1-NG40PS1000			Chloroplast-Mitochondria					C0D1DH1L1F1-NG40PS1000			Nuclear_Astral-Pollinator_Cruaud					C0D1DH1L1F1-NG40PS1000
Order	Cospeciation	duplications	Duplications&Host Switches	Losses	Fail to divergence	Cost		Order	Cospeciation	duplications	Duplications&Host Switches	Losses	Fail to divergence	Cost		Order	Cospeciation	duplications	Duplications&Host Switches	Losses	Fail to divergence	Cost		Order	Cospeciation	duplications	Duplications&Host Switches	Losses	Fail to divergence	Cost		Order	Cospeciation	duplications	Duplications&Host Switches	Losses	Fail to divergence	Cost		Order	Cospeciation	duplications	Duplications&Host Switches	Losses	Fail to divergence	Cost		Order	Cospeciation
1	7	0	7	1	0	8		1	7	0	7	0	0	7		1	9	0	5	4	0	9		1	10	0	4	7	0	15		1	8	0	6	0	0	6		1	5	0	9	0	0	9		1	5
2	7	0	7	1	0	8		2	7	0	7	0	0	7		2	9	0	5	4	0	9		2	10	0	4	7	0	15		2	8	0	6	0	0	6		2	5	0	9	0	0	9		2	5
3	7	0	7	1	0	8		3	7	0	7	0	0	7		3	9	0	5	4	0	9		3	10	0	4	7	0	15		3	8	0	6	0	0	6		3	5	0	9	0	0	9		3	5
4	7	0	7	1	0	8		4	7	0	7	0	0	7		4	9	0	5	4	0	9		4	10	0	4	7	0	15		4	8	0	6	0	0	6		4	5	0	9	0	0	9		4	5
5	7	0	7	1	0	8		5	7	0	7	0	0	7		5	9	0	5	4	0	9		5	10	0	4	7	0	15		5	8	0	6	0	0	6		5	5	0	9	0	0	9		5	5
6	7	0	7	1	0	8		6	7	0	7	0	0	7		6	9	0	5	4	0	9		6	10	0	4	7	0	15		6	8	0	6	0	0	6		6	5	0	9	0	0	9		6	5
7	7	0	7	1	0	8		7	7	0	7	0	0	7		7	9	0	5	4	0	9		7	10	0	4	7	0	15		7	8	0	6	0	0	6		7	5	0	9	0	0	9		7	5
8	7	0	7	1	0	8		8	7	0	7	0	0	7		8	9	0	5	4	0	9		8	10	0	4	7	0	15		8	8	0	6	0	0	6		8	5	0	9	0	0	9		8	5
9	7	0	7	1	0	8		9	7	0	7	0	0	7		9	9	0	5	4	0	9		9	10	0	4	7	0	15		9	8	0	6	0	0	6		9	5	0	9	0	0	9		9	5
10	7	0	7	1	0	8		10	7	0	7	0	0	7		10	9	0	5	4	0	9		10	10	0	4	7	0	15		10	8	0	6	0	0	6		10	5	0	9	0	0	9		10	5
11	7	0	7	1	0	8		11	7	0	7	0	0	7		11	9	0	5	4	0	9		11	10	0	4	7	0	15		11	8	0	6	0	0	6		11	5	0	9	0	0	9		11	5
12	7	0	7	1	0	8		12	7	0	7	0	0	7		12	9	0	5	4	0	9		12	10	0	4	7	0	15		12	8	0	6	0	0	6		12	5	0	9	0	0	9		12	5
13	7	0	7	1	0	8		13	7	0	7	0	0	7		13	9	0	5	4	0	9		13	10	0	4	7	0	15		13	8	0	6	0	0	6		13	5	0	9	0	0	9		13	5
14	7	0	7	1	0	8		14	7	0	7	0	0	7		14	9	0	5	4	0	9		14	10	0	4	7	0	15		14	8	0	6	0	0	6		14	5	0	9	0	0	9		14	5
15	7	0	7	1	0	8		15	7	0	7	0	0	7		15	9	0	5	4	0	9		15	10	0	4	7	0	15		15	8	0	6	0	0	6		15	5	0	9	0	0	9		15	5
16	7	0	7	1	0	8		16	7	0	7	0	0	7		16	9	0	5	4	0	9		16	10	0	4	7	0	15		16	8	0	6	0	0	6		16	5	0	9	0	0	9		16	5
17	7	0	7	1	0	8		17	7	0	7	0	0	7		17	9	0	5	4	0	9		17	10	0	4	7	0	15		17	8	0	6	0	0	6		17	5	0	9	0	0	9		17	5
18	7	0	7	1	0	8		18	7	0	7	0	0	7		18	9	0	5	4	0	9		18	10	0	4	7	0	15		18	8	0	6	0	0	6		18	5	0	9	0	0	9		18	5
19	7	0	7	1	0	8		19	7	0	7	0	0	7		19	9	0	5	4	0	9		19	10	0	4	7	0	15		19	8	0	6	0	0	6		19	5	0	9	0	0	9		19	5
20	7	0	7	1	0	8		20	7	0	7	0	0	7		20	9	0	5	4	0	9		20	10	0	4	7	0	15		20	8	0	6	0	0	6		20	5	0	9	0	0	9		20	5
21	7	0	7	1	0	8		21	7	0	7	0	0	7		21	9	0	5	4	0	9		21	10	0	4	7	0	15		21	8	0	6	0	0	6		21	5	0	9	0	0	9		21	5
22	7	0	7	1	0	8		22	7	0	7	0	0	7		22	9	0	5	4	0	9		22	10	0	4	7	0	15		22	8	0	6	0	0	6		22	5	0	9	0	0	9		22	5
23	7	0	7	1	0	8		23	7	0	7	0	0	7		23	9	0	5	4	0	9		23	10	0	4	7	0	15		23	8	0	6	0	0	6		23	5	0	9	0	0	9		23	5
24	7	0	7	1	0	8		24	7	0	7	0	0	7		24	9	0	5	4	0	9		24	10	0	4	7	0	15		24	8	0	6	0	0	6		24	5	0	9	0	0	9		24	5
25	7	0	7	1	0	8		25	7	0	7	0	0	7		25	9	0	5	4	0	9		25	10	0	4	7	0	15		25	8	0	6	0	0	6		25	5	0	9	0	0	9		25	5
26	7	0	7	1	0	8		26	7	0	7	0	0	7		26	9	0	5	4	0	9		26	10	0	4	7	0	15		26	8	0	6	0	0	6		26	5	0	9	0	0	9		26	5
27	7	0	7	1	0	8		27	7	0	7	0	0	7		27	9	0	5	4	0	9		27	10	0	4	7	0	15		27	8	0	6	0	0	6		27	5	0	9	0	0	9		27	5
28	7	0	7	1	0	8		28	7	0	7	0	0	7		28	9	0	5	4	0	9		28	10	0	4	7	0	15		28	8	0	6	0	0	6		28	5	0	9	0	0	9		28	5
29	7	0	7	1	0	8		29	7	0	7	0	0	7		29	9	0	5	4	0	9		29	10	0	4	7	0	15		29	8	0	6	0	0	6		29	5	0	9	0	0	9		29	5
30	7	0	7	1	0	8		30	7	0	7	0	0	7		30	9	0	5	4	0	9		30	10	0	4	7	0	15		30	8	0	6	0	0	6		30	5	0	9	0	0	9		30	5
31	7	0	7	1	0	8		31	7	0	7	0	0	7		31	9	0	5	4	0	9		31	10	0	4	7	0	15		31	8	0	6	0	0	6		31	5	0	9	0	0	9		31	5
32	7	0	7	1	0	8		32	7	0	7	0	0	7		32	9	0	5	4	0	9		32	10	0	4	7	0	15		32	8	0	6	0	0	6		32	5	0	9	0	0	9		32	5
33	7	0	7	1	0	8		33	7	0	7	0	0	7		33	9	0	5	4	0	9		33	10	0	4	7	0	15		33	8	0	6	0	0	6		33	5	0	9	0	0	9		33	5
34	7	0	7	1	0	8		34	7	0	7	0	0	7		34	9	0	5	4	0	9		34	10	0	4	7	0	15		34	8	0	6	0	0	6		34	5	0	9	0	0	9		34	5
35	7	0	7	1	0	8		35	7	0	7	0	0	7		35	9	0	5	4	0	9		35	10	0	4	7	0	15		35	8	0	6	0	0	6		35	5	0	9	0	0	9		35	5
36	7	0	7	1	0	8		36	7	0	7	0	0	7		36	9	0	5	4	0	9		36	10	0	4	7	0	15		36	8	0	6	0	0	6		36	5	0	9	0	0	9		36	5
37	7	0	7	1	0	8		37	7	0	7	0	0	7		37	9	0	5	4	0	9		37	10	0	4	7	0	15		37	8	0	6	0	0	6		37	5	0	9	0	0	9		37	5
38	7	0	7	1	0	8		38	7	0	7	0	0	7		38	9	0	5	4	0	9		38	10	0	4	7	0	15		38	8	0	6	0	0	6		38	5	0	9	0	0	9		38	5
39	7	0	7	1	0	8		39	7	0	7	0	0	7		39	9	0	5	4	0	9		39	10	0	4	7	0	15		39	8	0	6	0	0	6		39	5	0	9	0	0	9		39	5
40	7	0	7	1	0	8		40	7	0	7	0	0	7		40	9	0	5	4	0	9		40	10	0	4	7	0	15		40	8	0	6	0	0	6		40	5	0	9	0	0	9		40	5
41	7	0	7	1	0	8		41	7	0	7	0	0	7		41	9	0	5	4	0	9		41	10	0	4	7	0	15		41	8	0	6	0	0	6		41	5	0	9	0	0	9		41	5
42	7	0	7	1	0	8		42	7	0	7	0	0	7		42	9	0	5	4	0	9		42	10	0	4	7	0	15		42	8	0	6	0	0	6		42	5	0	9	0	0	9		42	5
43	7	0	7	1	0	8		43	7	0	7	0	0	7		43	9	0	5	4	0	9		43	10	0	4	7	0	15		43	8	0	6	0	0	6		43	5	0	9	0	0	9		43	5
44	7	0	7	1	0	8		44	7	0	7	0	0	7		44	9	0	5	4	0	9		44	10	0	4	7	0	15		44	8	0	6	0	0	6		44	5	0	9	0	0	9		44	5
45	7	0	7	1	0	8		45	7	0	7	0	0	7		45	9	0	5	4	0	9		45	10	0	4	7	0	15		45	8	0	6	0	0	6		45	5	0	9	0	0	9		45	5
46	7	0	7	1	0	8		46	7	0	7	0	0	7		46	9	0	5	4	0	9		46	10	0	4	7	0	15		46	8	0	6	0	0	6		46	5	0	9	0	0	9		46	5
47	7	0	7	1	0	8		47	7	0	7	0	0	7		47	9	0	5	4	0	9		47	10	0	4	7	0	15		47	8	0	6	0	0	6		47	5	0	9	0	0	9		47	5
48	7	0	7	1	0	8		48	7	0	7	0	0	7		48	9	0	5	4	0	9		48	10	0	4	7	0	15		48	8	0	6	0	0	6		48	5	0	9	0	0	9		48	5
49	7	0	7	1	0	8		49	7	0	7	0	0	7		49	9	0	5	4	0	9		49	10	0	4	7	0	15		49	8	0	6	0	0	6		49	5	0	9	0	0	9		49	5
50	7	0	7	1	0	8		50	7	0	7	0	0	7		50	9	0	5	4	0	9		50	10	0	4	7	0	15		50	8	0	6	0	0	6		50	5	0	9	0	0	9		50	5
51	7	0	7	1	0	8		51	7	0	7	0	0	7		51	9	0	5	4	0	9		51	10	0	4	7	0	15		51	8	0	6	0	0	6		51	5	0	9	0	0	9		51	5
52	7	0	7	1	0	8		52	7	0	7	0	0	7		52	9	0	5	4	0	9		52	10	0	4	7	0	15		52	8	0	6	0	0	6		52	5	0	9	0	0	9		52	5
53	7	0	7	1	0	8		53	7	0	7	0	0	7		53	9	0	5	4	0	9		53	10	0	4	7	0	15		53	8	0	6	0	0	6		53	5	0	9	0	0	9		53	5
54	7	0	7	1	0	8		54	7	0	7	0	0	7		54	9	0	5	4	0	9		54	10	0	4	7	0	15		54	8	0	6	0	0	6		54	5	0	9	0	0	9		54	5
55	7	0	7	1	0	8		55	7	0	7	0	0	7		55	9	0	5	4	0	9		55	10	0	4	7	0	15		55	8	0	6	0	0	6		55	5	0	9	0	0	9		55	5
56	7	0	7	1	0	8		56	7	0	7	0	0	7		56	9	0	5	4	0	9		56	10	0	4	7	0	15		56	8	0	6	0	0	6		56	5	0	9	0	0	9		56	5
57	7	0	7	1	0	8		57	7	0	7	0	0	7		57	9	0	5	4	0	9		57	10	0	4	7	0	15		57	8	0	6	0	0	6		57	5	0	9	0	0	9		57	5
58	7	0	7	1	0	8		58	7	0	7	0	0	7		58	9	0	5	4	0	9		58	10	0	4	7	0	15		58	8	0	6	0	0	6		58	5	0	9	0	0	9		58	5
59	7	0	7	1	0	8		59	7	0	7	0	0	7		59	9	0	5	4	0	9		59	10	0	4	7	0	15		59	8	0	6	0	0	6		59	5	0	9	0	0	9		59	5
60	7	0	7	1	0	8		60	7	0	7	0	0	7		60	9	0	5	4	0	9		60	10	0	4	7	0	15		60	8	0	6	0	0	6		60	5	0	9	0	0	9		60	5
61	7	0	7	1	0	8		61	7	0	7	0	0	7		61	9	0	5	4	0	9		61	10	0	4	7	0	15		61	8	0	6	0	0	6		61	5	0	9	0	0	9		61	5
62	7	0	7	1	0	8		62	7	0	7	0	0	7		62	9	0	5	4	0	9		62	10	0	4	7	0	15		62	8	0	6	0	0	6		62	5	0	9	0	0	9		62	5
63	7	0	7	1	0	8		63	7	0	7	0	0	7		63	9	0	5	4	0	9		63	10	0	4	7	0	15		63	8	0	6	0	0	6		63	5	0	9	0	0	9		63	5
64	7	0	7	1	0	8		64	7	0	7	0	0	7		64	9	0	5	4	0	9		64	10	0	4	7	0	15		64	8	0	6	0	0	6		64	5	0	9	0	0	9		64	5
65	7	0	7	1	0	8		65	7	0	7	0	0	7		65	9	0	5	4	0	9		65	10	0	4	7	0	15		65	8	0	6	0	0	6		65	5	0	9	0	0	9		65	5
66	7	0	7	1	0	8		66	7	0	7	0	0	7		66	9	0	5	4	0	9		66	10	0	4	7	0	15		66	8	0	6	0	0	6		66	5	0	9	0	0	9		66	5
67	7	0	7	1	0	8		67	7	0	7	0	0	7		67	9	0	5	4	0	9		67	10	0	4	7	0	15		67	8	0	6	0	0	6		67	5	0	9	0	0	9		67	5
68	7	0	7	1	0	8		68	7	0	7	0	0	7		68	9	0	5	4	0	9		68	10	0	4	7	0	15		68	8	0	6	0	0	6		68	5	0	9	0	0	9		68	5
69	7	0	7	1	0	8		69	7	0	7	0	0	7		69	9	0	5	4	0	9		69	10	0	4	7	0	15		69	8	0	6	0	0	6		69	5	0	9	0	0	9		69	5
70	7	0	7	1	0	8		70	7	0	7	0	0	7		70	9	0	5	4	0	9		70	10	0	4	7	0	15		70	8	0	6	0	0	6		70	5	0	9	0	0	9		70	5
71	7	0	7	1	0	8		71	7	0	7	0	0	7		71	9	0	5	4	0	9		71	10	0	4	7	0	15		71	8	0	6	0	0	6		71	5	0	9	0	0	9		71	5
72	7	0	7	1	0	8		72	7	0	7	0	0	7		72	9	0	5	4	0	9		72	10	0	4	7	0	15		72	8	0	6	0	0	6		72	5	0	9	0	0	9		72	5
73	7	0	7	1	0	8		73	7	0	7	0	0	7		73	9	0	5	4	0	9		73	10	0	4	7	0	15		73	8	0	6	0	0	6		73	5	0	9	0	0	9		73	5
74	7	0	7	1	0	8		74	7	0	7	0	0	7		74	9	0	5	4	0	9		74	10	0	4	7	0	15		74	8	0	6	0	0	6		74	5	0	9	0	0	9		74	5
75	7	0	7	1	0	8		75	7	0	7	0	0	7		75	9	0	5	4	0	9		75	10	0	4	7	0	15		75	8	0	6	0	0	6		75	5	0	9	0	0	9		75	5
76	7	0	7	1	0	8		76	7	0	7	0	0	7		76	9	0	5	4	0	9		76	10	0	4	7	0	15		76	8	0	6	0	0	6		76	5	0	9	0	0	9		76	5
77	7	0	7	1	0	8		77	7	0	7	0	0	7		77	9	0	5	4	0	9		77	10	0	4	7	0	15		77	8	0	6	0	0	6		77	5	0	9	0	0	9		77	5
78	7	0	7	1	0	8		78	7	0	7	0	0	7		78	9	0	5	4	0	9		78	10	0	4	7	0	15		78	8	0	6	0	0	6		78	5	0	9	0	0	9		78	5
79	7	0	7	1	0	8		79	7	0	7	0	0	7		79	9	0	5	4	0	9		79	10	0	4	7	0	15		79	8	0	6	0	0	6		79	5	0	9	0	0	9		79	5
80	7	0	7	1	0	8		80	7	0	7	0	0	7		80	9	0	5	4	0	9		80	10	0	4	7	0	15		80	8	0	6	0	0	6		80	5	0	9	0	0	9		80	5
81	7	0	7	1	0	8		81	7	0	7	0	0	7		81	9	0	5	4	0	9		81	10	0	4	7	0	15		81	8	0	6	0	0	6		81	5	0	9	0	0	9		81	5
82	7	0	7	1	0	8		82	7	0	7	0	0	7		82	9	0	5	4	0	9		82	10	0	4	7	0	15		82	8	0	6	0	0	6		82	5	0	9	0	0	9		82	5
83	7	0	7	1	0	8		83	7	0	7	0	0	7		83	9	0	5	4	0	9		83	10	0	4	7	0	15		83	8	0	6	0	0	6		83	5	0	9	0	0	9		83	5
84	7	0	7	1	0	8		84	7	0	7	0	0	7		84	9	0	5	4	0	9		84	10	0	4	7	0	15		84	8	0	6	0	0	6		84	5	0	9	0	0	9		84	5
85	7	0	7	1	0	8		85	7	0	7	0	0	7		85	9	0	5	4	0	9		85	10	0	4	7	0	15		85	8	0	6	0	0	6		85	5	0	9	0	0	9		85	5
86	7	0	7	1	0	8		86	7	0	7	0	0	7		86	9	0	5	4	0	9		86	10	0	4	7	0	15		86	8	0	6	0	0	6		86	5	0	9	0	0	9		86	5
87	7	0	7	1	0	8		87	7	0	7	0	0	7		87	9	0	5	4	0	9		87	10	0	4	7	0	15		87	8	0	6	0	0	6		87	5	0	9	0	0	9		87	5
88	7	0	7	1	0	8		88	7	0	7	0	0	7		88	9	0	5	4	0	9		88	10	0	4	7	0	15		88	8	0	6	0	0	6		88	5	0	9	0	0	9		88	5
89	7	0	7	1	0	8		89	7	0	7	0	0	7		89	9	0	5	4	0	9		89	10	0	4	7	0	15		89	8	0	6	0	0	6		89	5	0	9	0	0	9		89	5
90	7	0	7	1	0	8		90	7	0	7	0	0	7		90	9	0	5	4	0	9		90	10	0	4	7	0	15		90	8	0	6	0	0	6		90	5	0	9	0	0	9		90	5
91	7	0	7	1	0	8		91	7	0	7	0	0	7		91	9	0	5	4	0	9		91	10	0	4	7	0	15		91	8	0	6	0	0	6		91	5	0	9	0	0	9		91	5
92	7	0	7	1	0	8		92	7	0	7	0	0	7		92	9	0	5	4	0	9		92	10	0	4	7	0	15		92	8	0	6	0	0	6		92	5	0	9	0	0	9		92	5
93	7	0	7	1	0	8		93	7	0	7	0	0	7		93	9	0	5	4	0	9		93	10	0	4	7	0	15		93	8	0	6	0	0	6		93	5	0	9	0	0	9		93	5
94	7	0	7	1	0	8		94	7	0	7	0	0	7		94	9	0	5	4	0	9		94	10	0	4	7	0	15		94	8	0	6	0	0	6		94	5	0	9	0	0	9		94	5
95	7	0	7	1	0	8		95	7	0	7	0	0	7		95	9	0	5	4	0	9		95	10	0	4	7	0	15		95	8	0	6	0	0	6		95	5	0	9	0	0	9		95	5
96	7	0	7	1	0	8		96	7	0	7	0	0	7		96	9	0	5	4	0	9		96	10	0	4	7	0	15		96	8	0	6	0	0	6		96	5	0	9	0	0	9		96	5
97	7	0	7	1	0	8		97	7	0	7	0	0	7		97	9	0	5	4	0	9		97	10	0	4	7	0	15		97	8	0	6	0	0	6		97	5	0	9	0	0	9		97	5
98	7	0	7	1	0	8		98	7	0	7	0	0	7		98	9	0	5	4	0	9		98	10	0	4	7	0	15		98	8	0	6	0	0	6		98	5	0	9	0	0	9		98	5
99	7	0	7	1	0	8		99	7	0	7	0	0	7		99	9	0	5	4	0	9		99	10	0	4	7	0	15		99	8	0	6	0	0	6		99	5	0	9	0	0	9		99	5
100	7	0	7	1	0	8		100	7	0	7	0	0	7		100	9	0	5	4	0	9		100	10	0	4	7	0	15		100	8	0	6	0	0	6		100	5	0	9	0	0	9		100	5
101	7	0	7	1	0	8		101	7	0	7	0	0	7		101	9	0	5	4	0	9		101	10	0	4	7	0	15		101	8	0	6	0	0	6		101	5	0	9	0	0	9		101	5
102	7	0	7	1	0	8		102	7	0	7	0	0	7		102	9	0	5	4	0	9		102	10	0	4	7	0	15		102	8	0	6	0	0	6		102	5	0	9	0	0	9		102	5
103	7	0	7	1	0	8		103	7	0	7	0	0	7		103	9	0	5	4	0	9		103	10	0	4	7	0	15		103	8	0	6	0	0	6		103	5	0	9	0	0	9		103	5
104	7	0	7	1	0	8		104	7	0	7	0	0	7		104	9	0	5	4	0	9		104	10	0	4	7	0	15		104	8	0	6	0	0	6		104	5	0	9	0	0	9		104	5
105	7	0	7	1	0	8		105	7	0	7	0	0	7		105	9	0	5	4	0	9		105	10	0	4	7	0	15		105	8	0	6	0	0	6		105	5	0	9	0	0	9		105	5
106	7	0	7	1	0	8		106	7	0	7	0	0	7		106	9	0	5	4	0	9		106	10	0	4	7	0	15		106	8	0	6	0	0	6		106	5	0	9	0	0	9		106	5
107	7	0	7	1	0	8		107	7	0	7	0	0	7		107	9	0	5	4	0	9		107	10	0	4	7	0	15		107	8	0	6	0	0	6		107	5	0	9	0	0	9		107	5
108	7	0	7	1	0	8		108	7	0	7	0	0	7		108	9	0	5	4	0	9		108	10	0	4	7	0	15		108	8	0	6	0	0	6		108	5	0	9	0	0	9		108	5
109	7	0	7	1	0	8		109	7	0	7	0	0	7		109	9	0	5	4	0	9		109	10	0	4	7	0	15		109	8	0	6	0	0	6		109	5	0	9	0	0	9		109	5
110	7	0	7	1	0	8		110	7	0	7	0	0	7		110	9	0	5	4	0	9		110	10	0	4	7	0	15		110	8	0	6	0	0	6		110	5	0	9	0	0	9		110	5
111	7	0	7	1	0	8		111	7	0	7	0	0	7		111	9	0	5	4	0	9		111	10	0	4	7	0	15		111	8	0	6	0	0	6		111	5	0	9	0	0	9		111	5
112	7	0	7	1	0	8		112	7	0	7	0	0	7		112	9	0	5	4	0	9		112	10	0	4	7	0	15		112	8	0	6	0	0	6		112	5	0	9	0	0	9		112	5
113	7	0	7	1	0	8		113	7	0	7	0	0	7		113	9	0	5	4	0	9		113	10	0	4	7	0	15		113	8	0	6	0	0	6		113	5	0	9	0	0	9		113	5
114	7	0	7	1	0	8		114	7	0	7	0	0	7		114	9	0	5	4	0	9		114	10	0	4	7	0	15		114	8	0	6	0	0	6		114	5	0	9	0	0	9		114	5
115	7	0	7	1	0	8		115	7	0	7	0	0	7		115	9	0	5	4	0	9		115	10	0	4	7	0	15		115	8	0	6	0	0	6		115	5	0	9	0	0	9		115	5
116	7	0	7	1	0	8		116	7	0	7	0	0	7		116	9	0	5	4	0	9		116	10	0	4	7	0	15		116	8	0	6	0	0	6		116	5	0	9	0	0	9		116	5
117	7	0	7	1	0	8		117	7	0	7	0	0	7		117	9	0	5	4	0	9		117	10	0	4	7	0	15		117	8	0	6	0	0	6		117	5	0	9	0	0	9		117	5
118	7	0	7	1	0	8		118	7	0	7	0	0	7		118	9	0	5	4	0	9		118	10	0	4	7	0	15		118	8	0	6	0	0	6		118	5	0	9	0	0	9		118	5
119	7	0	7	1	0	8		119	7	0	7	0	0	7		119	9	0	5	4	0	9		119	10	0	4	7	0	15		119	8	0	6	0	0	6		119	5	0	9	0	0	9		119	5
120	7	0	7	1	0	8		120	7	0	7	0	0	7		120	9	0	5	4	0	9		120	10	0	4	7	0	15		120	8	0	6	0	0	6		120	5	0	9	0	0	9		120	5
121	7	0	7	1	0	8		121	7	0	7	0	0	7		121	9	0	5	4	0	9		121	10	0	4	7	0	15		121	8	0	6	0	0	6		121	5	0	9	0	0	9		121	5
122	7	0	7	1	0	8		122	7	0	7	0	0	7		122	9	0	5	4	0	9		122	10	0	4	7	0	15		122	8	0	6	0	0	6		122	5	0	9	0	0	9		122	5
123	7	0	7	1	0	8		123	7	0	7	0	0	7		123	9	0	5	4	0	9		123	10	0	4	7	0	15		123	8	0	6	0	0	6		123	5	0	9	0	0	9		123	5
124	7	0	7	1	0	8		124	7	0	7	0	0	7		124	9	0	5	4	0	9		124	10	0	4	7	0	15		124	8	0	6	0	0	6		124	5	0	9	0	0	9		124	5
125	7	0	7	1	0	8		125	7	0	7	0	0	7		125	9	0	5	4	0	9		125	10	0	4	7	0	15		125	8	0	6	0	0	6		125	5	0	9	0	0	9		125	5
126	7	0	7	1	0	8		126	7	0	7	0	0	7		126	9	0	5	4	0	9		126	10	0	4	7	0	15		126	8	0	6	0	0	6		126	5	0	9	0	0	9		126	5
127	7	0	7	1	0	8		127	7	0	7	0	0	7		127	9	0	5	4	0	9		127	10	0	4	7	0	15		127	8	0	6	0	0	6		127	5	0	9	0	0	9		127	5
128	7	0	7	1	0	8		128	7	0	7	0	0	7		128	9	0	5	4	0	9		128	10	0	4	7	0	15		128	8	0	6	0	0	6		128	5	0	9	0	0	9		128	5
129	7	0	7	1	0	8		129	7	0	7	0	0	7		129	9	0	5	4	0	9		129	10	0	4	7	0	15		129	8	0	6	0	0	6		129	5	0	9	0	0	9		129	5
130	7	0	7	1	0	8		130	7	0	7	0	0	7		130	9	0	5	4	0	9		130	10	0	4	7	0	15		130	8	0	6	0	0	6		130	5	0	9	0	0	9		130	5
131	7	0	7	1	0	8		131	7	0	7	0	0	7		131	9	0	5	4	0	9		131	10	0	4	7	0	15		131	8	0	6	0	0	6		131	5	0	9	0	0	9		131	5
132	7	0	7	1	0	8		132	7	0	7	0	0	7		132	9	0	5	4	0	9		132	10	0	4	7	0	15		132	8	0	6	0	0	6		132	5	0	9	0	0	9		132	5
133	7	0	7	1	0	8		133	7	0	7	0	0	7		133	9	0	5	4	0	9		133	10	0	4	7	0	15		133	8	0	6	0	0	6		133	5	0	9	0	0	9		133	5
134	7	0	7	1	0	8		134	7	0	7	0	0	7		134	9	0	5	4	0	9		134	10	0	4	7	0	15		134	8	0	6	0	0	6		134	5	0	9	0	0	9		134	5
135	7	0	7	1	0	8		135	7	0	7	0	0	7		135	9	0	5	4	0	9		135	10	0	4	7	0	15		135	8	0	6	0	0	6		135	5	0	9	0	0	9		135	5
136	7	0	7	1	0	8		136	7	0	7	0	0	7		136	9	0	5	4	0	9		136	10	0	4	7	0	15		136	8	0	6	0	0	6		136	5	0	9	0	0	9		136	5
137	7	0	7	1	0	8		137	7	0	7	0	0	7		137	9	0	5	4	0	9		137	10	0	4	7	0	15		137	8	0	6	0	0	6		137	5	0	9	0	0	9		137	5
138	7	0	7	1	0	8		138	7	0	7	0	0	7		138	9	0	5	4	0	9		138	10	0	4	7	0	15		138	8	0	6	0	0	6		138	5	0	9	0	0	9		138	5
139	7	0	7	1	0	8		139	7	0	7	0	0	7		139	9	0	5	4	0	9		139	10	0	4	7	0	15		139	8	0	6	0	0	6		139	5	0	9	0	0	9		139	5
140	7	0	7	1	0	8		140	7	0	7	0	0	7		140	9	0	5	4	0	9		140	10	0	4	7	0	15		140	8	0	6	0	0	6		140	5	0	9	0	0	9		140	5
141	7	0	7	1	0	8		141	7	0	7	0	0	7		141	9	0	5	4	0	9		141	10	0	4	7	0	15		141	8	0	6	0	0	6		141	5	0	9	0	0	9		141	5
142	7	0	7	1	0	8		142	7	0	7	0	0	7		142	9	0	5	4	0	9		142	10	0	4	7	0	15		142	8	0	6	0	0	6		142	5	0	9	0	0	9		142	5
143	7	0	7	1	0	8		143	7	0	7	0	0	7		143	9	0	5	4	0	9		143	10	0	4	7	0	15		143	8	0	6	0	0	6		143	5	0	9	0	0	9		143	5
144	7	0	7	1	0	8		144	7	0	7	0	0	7		144	9	0	5	4	0	9		144	10	0	4	7	0	15		144	8	0	6	0	0	6		144	5	0	9	0	0	9		144	5
145	7	0	7	1	0	8		145	7	0	7	0	0	7		145	9	0	5	4	0	9		145	10	0	4	7	0	15		145	8	0	6	0	0	6		145	5	0	9	0	0	9		145	5
146	7	0	7	1	0	8		146	7	0	7	0	0	7		146	9	0	5	4	0	9		146	10	0	4	7	0	15		146	8	0	6	0	0	6		146	5	0	9	0	0	9		146	5
147	7	0	7	1	0	8		147	7	0	7	0	0	7		147	9	0	5	4	0	9		147	10	0	4	7	0	15		147	8	0	6	0	0	6		147	5	0	9	0	0	9		147	5
148	7	0	7	1	0	8		148	7	0	7	0	0	7		148	9	0	5	4	0	9		148	10	0	4	7	0	15		148	8	0	6	0	0	6		148	5	0	9	0	0	9		148	5
149	7	0	7	1	0	8		149	7	0	7	0	0	7		149	9	0	5	4	0	9		149	10	0	4	7	0	15		149	8	0	6	0	0	6		149	5	0	9	0	0	9		149	5
150	7	0	7	1	0	8		150	7	0	7	0	0	7		150	9	0	5	4	0	9		150	10	0	4	7	0	15		150	8	0	6	0	0	6		150	5	0	9	0	0	9		150	5
151	7	0	7	1	0	8		151	7	0	7	0	0	7		151	9	0	5	4	0	9		151	10	0	4	7	0	15		151	8	0	6	0	0	6		151	5	0	9	0	0	9		151	5
152	7	0	7	1	0	8		152	7	0	7	0	0	7		152	9	0	5	4	0	9		152	10	0	4	7	0	15		152	8	0	6	0	0	6		152	5	0	9	0	0	9		152	5
153	7	0	7	1	0	8		153	7	0	7	0	0	7		153	9	0	5	4	0	9		153	10	0	4	7	0	15		153	8	0	6	0	0	6		153	5	0	9	0	0	9		153	5
154	7	0	7	1	0	8		154	7	0	7	0	0	7		154	9	0	5	4	0	9		154	10	0	4	7	0	15		154	8	0	6	0	0	6		154	5	0	9	0	0	9		154	5
155	7	0	7	1	0	8		155	7	0	7	0	0	7		155	9	0	5	4	0	9		155	10	0	4	7	0	15		155	8	0	6	0	0	6		155	5	0	9	0	0	9		155	5
156	7	0	7	1	0	8		156	7	0	7	0	0	7		156	9	0	5	4	0	9		156	10	0	4	7	0	15		156	8	0	6	0	0	6		156	5	0	9	0	0	9		156	5
157	7	0	7	1	0	8		157	7	0	7	0	0	7		157	9	0	5	4	0	9		157	10	0	4	7	0	15		157	8	0	6	0	0	6		157	5	0	9	0	0	9		157	5
158	7	0	7	1	0	8		158	7	0	7	0	0	7		158	9	0	5	4	0	9		158	10	0	4	7	0	15		158	8	0	6	0	0	6		158	5	0	9	0	0	9		158	5
159	7	0	7	1	0	8		159	7	0	7	0	0	7		159	9	0	5	4	0	9		159	10	0	4	7	0	15		159	8	0	6	0	0	6		159	5	0	9	0	0	9		159	5
160	7	0	7	1	0	8		160	7	0	7	0	0	7		160	9	0	5	4	0	9		160	10	0	4	7	0	15		160	8	0	6	0	0	6		160	5	0	9	0	0	9		160	5
161	7	0	7	1	0	8		161	7	0	7	0	0	7		161	9	0	5	4	0	9		161	10	0	4	7	0	15		161	8	0	6	0	0	6		161	5	0	9	0	0	9		161	5
162	7	0	7	1	0	8		162	7	0	7	0	0	7		162	9	0	5	4	0	9		162	10	0	4	7	0	15		162	8	0	6	0	0	6		162	5	0	9	0	0	9		162	5
163	7	0	7	1	0	8		163	7	0	7	0	0	7		163	9	0	5	4	0	9		163	10	0	4	7	0	15		163	8	0	6	0	0	6		163	5	0	9	0	0	9		163	5
164	7	0	7	1	0	8		164	7	0	7	0	0	7		164	9	0	5	4	0	9		164	10	0	4	7	0	15		164	8	0	6	0	0	6		164	5	0	9	0	0	9		164	5
165	7	0	7	1	0	8		165	7	0	7	0	0	7		165	9	0	5	4	0	9		165	10	0	4	7	0	15		165	8	0	6	0	0	6		165	5	0	9	0	0	9		165	5
166	7	0	7	1	0	8		166	7	0	7	0	0	7		166	9	0	5	4	0	9		166	10	0	4	7	0	15		166	8	0	6	0	0	6		166	5	0	9	0	0	9		166	5
167	7	0	7	1	0	8		167	7	0	7	0	0	7		167	9	0	5	4	0	9		167	10	0	4	7	0	15		167	8	0	6	0	0	6		167	5	0	9	0	0	9		167	5
168	7	0	7	1	0	8		168	7	0	7	0	0	7		168	9	0	5	4	0	9		168	10	0	4	7	0	15		168	8	0	6	0	0	6		168	5	0	9	0	0	9		168	5
169	7	0	7	1	0	8		169	7	0	7	0	0	7		169	9	0	5	4	0	9		169	10	0	4	7	0	15		169	8	0	6	0	0	6		169	5	0	9	0	0	9		169	5
170	7	0	7	1	0	8		170	7	0	7	0	0	7		170	9	0	5	4	0	9		170	10	0	4	7	0	15		170	8	0	6	0	0	6		170	5	0	9	0	0	9		170	5
171	7	0	7	1	0	8		171	7	0	7	0	0	7		171	9	0	5	4	0	9		171	10	0	4	7	0	15		171	8	0	6	0	0	6		171	5	0	9	0	0	9		171	5
172	7	0	7	1	0	8		172	7	0	7	0	0	7		172	9	0	5	4	0	9		172	10	0	4	7	0	15		172	8	0	6	0	0	6		172	5	0	9	0	0	9		172	5
173	7	0	7	1	0	8		173	7	0	7	0	0	7		173	9	0	5	4	0	9		173	10	0	4	7	0	15		173	8	0	6	0	0	6		173	5	0	9	0	0	9		173	5
174	7	0	7	1	0	8		174	7	0	7	0	0	7		174	9	0	5	4	0	9		174	10	0	4	7	0	15		174	8	0	6	0	0	6		174	5	0	9	0	0	9		174	5
175	7	0	7	1	0	8		175	7	0	7	0	0	7		175	9	0	5	4	0	9		175	10	0	4	7	0	15		175	8	0	6	0	0	6		175	5	0	9	0	0	9		175	5
176	7	0	7	1	0	8		176	7	0	7	0	0	7		176	9	0	5	4	0	9		176	10	0	4	7	0	15		176	8	0	6	0	0	6		176	5	0	9	0	0	9		176	5
177	7	0	7	1	0	8		177	7	0	7	0	0	7		177	9	0	5	4	0	9		177	10	0	4	7	0	15		177	8	0	6	0	0	6		177	5	0	9	0	0	9		177	5
178	7	0	7	1	0	8		178	7	0	7	0	0	7		178	9	0	5	4	0	9		178	10	0	4	7	0	15		178	8	0	6	0	0	6		178	5	0	9	0	0	9		178	5
179	7	0	7	1	0	8		179	7	0	7	0	0	7		179	9	0	5	4	0	9		179	10	0	4	7	0	15		179	8	0	6	0	0	6		179	5	0	9	0	0	9		179	5
180	7	0	7	1	0	8		180	7	0	7	0	0	7		180	9	0	5	4	0	9		180	10	0	4	7	0	15		180	8	0	6	0	0	6		180	5	0	9	0	0	9		180	5
181	7	0	7	1	0	8		181	7	0	7	0	0	7		181	9	0	5	4	0	9		181	10	0	4	7	0	15		181	8	0	6	0	0	6		181	5	0	9	0	0	9		181	5
182	7	0	7	1	0	8		182	7	0	7	0	0	7		182	9	0	5	4	0	9		182	10	0	4	7	0	15		182	8	0	6	0	0	6		182	5	0	9	0	0	9		182	5
183	7	0	7	1	0	8		183	7	0	7	0	0	7		183	9	0	5	4	0	9		183	10	0	4	7	0	15		183	8	0	6	0	0	6		183	5	0	9	0	0	9		183	5
184	7	0	7	1	0	8		184	7	0	7	0	0	7		184	9	0	5	4	0	9		184	10	0	4	7	0	15		184	8	0	6	0	0	6		184	5	0	9	0	0	9		184	5
185	7	0	7	1	0	8		185	7	0	7	0	0	7		185	9	0	5	4	0	9		185	10	0	4	7	0	15		185	8	0	6	0	0	6		185	5	0	9	0	0	9		185	5
186	7	0	7	1	0	8		186	7	0	7	0	0	7		186	9	0	5	4	0	9		186	10	0	4	7	0	15		186	8	0	6	0	0	6		186	5	0	9	0	0	9		186	5
187	7	0	7	1	0	8		187	7	0	7	0	0	7		187	9	0	5	4	0	9		187	10	0	4	7	0	15		187	8	0	6	0	0	6		187	5	0	9	0	0	9		187	5
188	7	0	7	1	0	8		188	7	0	7	0	0	7		188	9	0	5	4	0	9		188	10	0	4	7	0	15		188	8	0	6	0	0	6		188	5	0	9	0	0	9		188	5
189	7	0	7	1	0	8		189	7	0	7	0	0	7		189	9	0	5	4	0	9		189	10	0	4	7	0	15		189	8	0	6	0	0	6		189	5	0	9	0	0	9		189	5
190	7	0	7	1	0	8		190	7	0	7	0	0	7		190	9	0	5	4	0	9		190	10	0	4	7	0	15		190	8	0	6	0	0	6		190	5	0	9	0	0	9		190	5
191	7	0	7	1	0	8		191	7	0	7	0	0	7		191	9	0	5	4	0	9		191	10	0	4	7	0	15		191	8	0	6	0	0	6		191	5	0	9	0	0	9		191	5
192	7	0	7	1	0	8		192	7	0	7	0	0	7		192	9	0	5	4	0	9		192	10	0	4	7	0	15		192	8	0	6	0	0	6		192	5	0	9	0	0	9		192	5
193	7	0	7	1	0	8		193	7	0	7	0	0	7		193	9	0	5	4	0	9		193	10	0	4	7	0	15		193	8	0	6	0	0	6		193	5	0	9	0	0	9		193	5
194	7	0	7	1	0	8		194	7	0	7	0	0	7		194	9	0	5	4	0	9		194	10	0	4	7	0	15		194	8	0	6	0	0	6		194	5	0	9	0	0	9		194	5
195	7	0	7	1	0	8		195	7	0	7	0	0	7		195	9	0	5	4	0	9		195	10	0	4	7	0	15		195	8	0	6	0	0	6		195	5	0	9	0	0	9		195	5
196	7	0	7	1	0	8		196	7	0	7	0	0	7		196	9	0	5	4	0	9		196	10	0	4	7	0	15		196	8	0	6	0	0	6		196	5	0	9	0	0	9		196	5
197	7	0	7	1	0	8		197	7	0	7	0	0	7		197	9	0	5	4	0	9		197	10	0	4	7	0	15		197	8	0	6	0	0	6		197	5	0	9	0	0	9		197	5
198	7	0	7	1	0	8		198	7	0	7	0	0	7		198	9	0	5	4	0	9		198	10	0	4	7	0	15		198	8	0	6	0	0	6		198	5	0	9	0	0	9		198	5
199	7	0	7	1	0	8		199	7	0	7	0	0	7		199	9	0	5	4	0	9		199	10	0	4	7	0	15		199	8	0	6	0	0	6		199	5	0	9	0	0	9		199	5
200	7	0	7	1	0	8		200	7	0	7	0	0	7		200	9	0	5	4	0	9		200	10	0	4	7	0	15		200	8	0	6	0	0	6		200	5	0	9	0	0	9		200	5
201	7	0	7	1	0	8		201	7	0	7	0	0	7		201	9	0	5	4	0	9		201	10	0	4	7	0	15		201	8	0	6	0	0	6		201	5	0	9	0	0	9		201	5
202	7	0	7	1	0	8		202	7	0	7	0	0	7		202	9	0	5	4	0	9		202	10	0	4	7	0	15		202	8	0	6	0	0	6		202	5	0	9	0	0	9		202	5
203	7	0	7	1	0	8		203	7	0	7	0	0	7		203	9	0	5	4	0	9		203	10	0	4	7	0	15		203	8	0	6	0	0	6		203	5	0	9	0	0	9		203	5
204	7	0	7	1	0	8		204	7	0	7	0	0	7		204	9	0	5	4	0	9		204	10	0	4	7	0	15		204	8	0	6	0	0	6		204	5	0	9	0	0	9		204	5
205	7	0	7	1	0	8		205	7	0	7	0	0	7		205	9	0	5	4	0	9		205	10	0	4	7	0	15		205	8	0	6	0	0	6		205	5	0	9	0	0	9		205	5
206	7	0	7	1	0	8		206	7	0	7	0	0	7		206	9	0	5	4	0	9		206	10	0	4	7	0	15		206	8	0	6	0	0	6		206	5	0	9	0	0	9		206	5
207	7	0	7	1	0	8		207	7	0	7	0	0	7		207	9	0	5	4	0	9		207	10	0	4	7	0	15		207	8	0	6	0	0	6		207	5	0	9	0	0	9		207	5
208	7	0	7	1	0	8		208	7	0	7	0	0	7		208	9	0	5	4	0	9		208	10	0	4	7	0	15		208	8	0	6	0	0	6		208	5	0	9	0	0	9		208	5
209	7	0	7	1	0	8		209	7	0	7	0	0	7		209	9	0	5	4	0	9		209	10	0	4	7	0	15		209	8	0	6	0	0	6		209	5	0	9	0	0	9		209	5
210	7	0	7	1	0	8		210	7	0	7	0	0	7		210	9	0	5	4	0	9		210	10	0	4	7	0	15		210	8	0	6	0	0	6		210	5	0	9	0	0	9		210	5
211	7	0	7	1	0	8		211	7	0	7	0	0	7		211	9	0	5	4	0	9		211	10	0	4	7	0	15		211	8	0	6	0	0	6		211	5	0	9	0	0	9		211	5
212	7	0	7	1	0	8		212	7	0	7	0	0	7		212	9	0	5	4	0	9		212	10	0	4	7	0	15		212	8	0	6	0	0	6		212	5	0	9	0	0	9		212	5
213	7	0	7	1	0	8		213	7	0	7	0	0	7		213	9	0	5	4	0	9		213	10	0	4	7	0	15		213	8	0	6	0	0	6		213	5	0	9	0	0	9		213	5
214	7	0	7	1	0	8		214	7	0	7	0	0	7		214	9	0	5	4	0	9		214	10	0	4	7	0	15		214	8	0	6	0	0	6		214	5	0	9	0	0	9		214	5
215	7	0	7	1	0	8		215	7	0	7	0	0	7		215	9	0	5	4	0	9		215	10	0	4	7	0	15		215	8	0	6	0	0	6		215	5	0	9	0	0	9		215	5
216	7	0	7	1	0	8		216	7	0	7	0	0	7		216	9	0	5	4	0	9		216	10	0	4	7	0	15		216	8	0	6	0	0	6		216	5	0	9	0	0	9		216	5
217	7	0	7	1	0	8		217	7	0	7	0	0	7		217	9	0	5	4	0	9		217	10	0	4	7	0	15		217	8	0	6	0	0	6		217	5	0	9	0	0	9		217	5
218	7	0	7	1	0	8		218	7	0	7	0	0	7		218	9	0	5	4	0	9		218	10	0	4	7	0	15		218	8	0	6	0	0	6		218	5	0	9	0	0	9		218	5
219	7	0	7	1	0	8		219	7	0	7	0	0	7		219	9	0	5	4	0	9		219	10	0	4	7	0	15		219	8	0	6	0	0	6		219	5	0	9	0	0	9		219	5
220	7	0	7	1	0	8		220	7	0	7	0	0	7		220	9	0	5	4	0	9		220	10	0	4	7	0	15		220	8	0	6	0	0	6		220	5	0	9	0	0	9		220	5
221	7	0	7	1	0	8		221	7	0	7	0	0	7		221	9	0	5	4	0	9		221	10	0	4	7	0	15		221	8	0	6	0	0	6		221	5	0	9	0	0	9		221	5
222	7	0	7	1	0	8		222	7	0	7	0	0	7		222	9	0	5	4	0	9		222	10	0	4	7	0	15		222	8	0	6	0	0	6		222	5	0	9	0	0	9		222	5
223	7	0	7	1	0	8		223	7	0	7	0	0	7		223	9	0	5	4	0	9		223	10	0	4	7	0	15		223	8	0	6	0	0	6		223	5	0	9	0	0	9		223	5
224	7	0	7	1	0	8		224	7	0	7	0	0	7		224	9	0	5	4	0	9		224	10	0	4	7	0	15		224	8	0	6	0	0	6		224	5	0	9	0	0	9		224	5
225	7	0	7	1	0	8		225	7	0	7	0	0	7		225	9	0	5	4	0	9		225	10	0	4	7	0	15		225	8	0	6	0	0	6		225	5	0	9	0	0	9		225	5
226	7	0	7	1	0	8		226	7	0	7	0	0	7		226	9	0	5	4	0	9		226	10	0	4	7	0	15		226	8	0	6	0	0	6		226	5	0	9	0	0	9		226	5
227	7	0	7	1	0	8		227	7	0	7	0	0	7		227	9	0	5	4	0	9		227	10	0	4	7	0	15		227	8	0	6	0	0	6		227	5	0	9	0	0	9		227	5
228	7	0	7	1	0	8		228	7	0	7	0	0	7		228	9	0	5	4	0	9		228	10	0	4	7	0	15		228	8	0	6	0	0	6		228	5	0	9	0	0	9		228	5
229	7	0	7	1	0	8		229	7	0	7	0	0	7		229	9	0	5	4	0	9		229	10	0	4	7	0	15		229	8	0	6	0	0	6		229	5	0	9	0	0	9		229	5
230	7	0	7	1	0	8		230	7	0	7	0	0	7		230	9	0	5	4	0	9		230	10	0	4	7	0	15		230	8	0	6	0	0	6		230	5	0	9	0	0	9		230	5
231	7	0	7	1	0	8		231	7	0	7	0	0	7		231	9	0	5	4	0	9		231	10	0	4	7	0	15		231	8	0	6	0	0	6		231	5	0	9	0	0	9		231	5
232	7	0	7	1	0	8		232	7	0	7	0	0	7		232	9	0	5	4	0	9		232	10	0	4	7	0	15		232	8	0	6	0	0	6		232	5	0	9	0	0	9		232	5
233	7	0	7	1	0	8		233	7	0	7	0	0	7		233	9	0	5	4	0	9		233	10	0	4	7	0	15		233	8	0	6	0	0	6		233	5	0	9	0	0	9		233	5
234	7	0	7	1	0	8		234	7	0	7	0	0	7		234	9	0	5	4	0	9		234	10	0	4	7	0	15		234	8	0	6	0	0	6		234	5	0	9	0	0	9		234	5
235	7	0	7	1	0	8		235	7	0	7	0	0	7		235	9	0	5	4	0	9		235	10	0	4	7	0	15		235	8	0	6	0	0	6		235	5	0	9	0	0	9		235	5
236	7	0	7	1	0	8		236	7	0	7	0	0	7		236	9	0	5	4	0	9		236	10	0	4	7	0	15		236	8	0	6	0	0	6		236	5	0	9	0	0	9		236	5
237	7	0	7	1	0	8		237	7	0	7	0	0	7		237	9	0	5	4	0	9		237	10	0	4	7	0	15		237	8	0	6	0	0	6		237	5	0	9	0	0	9		237	5
238	7	0	7	1	0	8		238	7	0	7	0	0	7		238	9	0	5	4	0	9		238	10	0	4	7	0	15		238	8	0	6	0	0	6		238	5	0	9	0	0	9		238	5
239	7	0	7	1	0	8		239	7	0	7	0	0	7		239	9	0	5	4	0	9		239	10	0	4	7	0	15		239	8	0	6	0	0	6		239	5	0	9	0	0	9		239	5
240	7	0	7	1	0	8		240	7	0	7	0	0	7		240	9	0	5	4	0	9		240	10	0	4	7	0	15		240	8	0	6	0	0	6		240	5	0	9	0	0	9		240	5
241	7	0	7	1	0	8		241	7	0	7	0	0	7		241	9	0	5	4	0	9		241	10	0	4	7	0	15		241	8	0	6	0	0	6		241	5	0	9	0	0	9		241	5
242	7	0	7	1	0	8		242	7	0	7	0	0	7		242	9	0	5	4	0	9		242	10	0	4	7	0	15		242	8	0	6	0	0	6		242	5	0	9	0	0	9		242	5
243	7	0	7	1	0	8		243	7	0	7	0	0	7		243	9	0	5	4	0	9		243	10	0	4	7	0	15		243	8	0	6	0	0	6		243	5	0	9	0	0	9		243	5
244	7	0	7	1	0	8		244	7	0	7	0	0	7		244	9	0	5	4	0	9		244	10	0	4	7	0	15		244	8	0	6	0	0	6		244	5	0	9	0	0	9		244	5
245	7	0	7	1	0	8		245	7	0	7	0	0	7		245	9	0	5	4	0	9		245	10	0	4	7	0	15		245	8	0	6	0	0	6		245	5	0	9	0	0	9		245	5
246	7	0	7	1	0	8		246	7	0	7	0	0	7		246	9	0	5	4	0	9		246	10	0	4	7	0	15		246	8	0	6	0	0	6		246	5	0	9	0	0	9		246	5
247	7	0	7	1	0	8		247	7	0	7	0	0	7		247	9	0	5	4	0	9		247	10	0	4	7	0	15		247	8	0	6	0	0	6		247	5	0	9	0	0	9		247	5
248	7	0	7	1	0	8		248	7	0	7	0	0	7		248	9	0	5	4	0	9		248	10	0	4	7	0	15		248	8	0	6	0	0	6		248	5	0	9	0	0	9		248	5
249	7	0	7	1	0	8		249	7	0	7	0	0	7		249	9	0	5	4	0	9		249	10	0	4	7	0	15		249	8	0	6	0	0	6		249	5	0	9	0	0	9		249	5
250	7	0	7	1	0	8		250	7	0	7	0	0	7		250	9	0	5	4	0	9		250	10	0	4	7	0	15		250	8	0	6	0	0	6		250	5	0	9	0	0	9		250	5
251	7	0	7	1	0	8		251	7	0	7	0	0	7		251	9	0	5	4	0	9		251	10	0	4	7	0	15		251	8	0	6	0	0	6		251	5	0	9	0	0	9		251	5
252	7	0	7	1	0	8		252	7	0	7	0	0	7		252	9	0	5	4	0	9		252	10	0	4	7	0	15		252	8	0	6	0	0	6		252	5	0	9	0	0	9		252	5
253	7	0	7	1	0	8		253	7	0	7	0	0	7		253	9	0	5	4	0	9		253	10	0	4	7	0	15		253	8	0	6	0	0	6		253	5	0	9	0	0	9		253	5
254	7	0	7	1	0	8		254	7	0	7	0	0	7		254	9	0	5	4	0	9		254	10	0	4	7	0	15		254	8	0	6	0	0	6		254	5	0	9	0	0	9		254	5
255	7	0	7	1	0	8		255	7	0	7	0	0	7		255	9	0	5	4	0	9		255	10	0	4	7	0	15		255	8	0	6	0	0	6		255	5	0	9	0	0	9		255	5
256	7	0	7	1	0	8		256	7	0	7	0	0	7		256	9	0	5	4	0	9		256	10	0	4	7	0	15		256	8	0	6	0	0	6		256	5	0	9	0	0	9		256	5
257	7	0	7	1	0	8		257	7	0	7	0	0	7		257	9	0	5	4	0	9		257	10	0	4	7	0	15		257	8	0	6	0	0	6		257	5	0	9	0	0	9		257	5
258	7	0	7	1	0	8		258	7	0	7	0	0	7		258	9	0	5	4	0	9		258	10	0	4	7	0	15		258	8	0	6	0	0	6		258	5	0	9	0	0	9		258	5
259	7	0	7	1	0	8		259	7	0	7	0	0	7		259	9	0	5	4	0	9		259	10	0	4	7	0	15		259	8	0	6	0	0	6		259	5	0	9	0	0	9		259	5
260	7	0	7	1	0	8		260	7	0	7	0	0	7		260	9	0	5	4	0	9		260	10	0	4	7	0	15		260	8	0	6	0	0	6		260	5	0	9	0	0	9		260	5
261	7	0	7	1	0	8		261	7	0	7	0	0	7		261	9	0	5	4	0	9		261	10	0	4	7	0	15		261	8	0	6	0	0	6		261	5	0	9	0	0	9		261	5
262	7	0	7	1	0	8		262	7	0	7	0	0	7		262	9	0	5	4	0	9		262	10	0	4	7	0	15		262	8	0	6	0	0	6		262	5	0	9	0	0	9		262	5
263	7	0	7	1	0	8		263	7	0	7	0	0	7		263	9	0	5	4	0	9		263	10	0	4	7	0	15		263	8	0	6	0	0	6		263	5	0	9	0	0	9		263	5
264	7	0	7	1	0	8		264	7	0	7	0	0	7		264	9	0	5	4	0	9		264	10	0	4	7	0	15		264	8	0	6	0	0	6		264	5	0	9	0	0	9		264	5
265	7	0	7	1	0	8		265	7	0	7	0	0	7		265	9	0	5	4	0	9		265	10	0	4	7	0	15		265	8	0	6	0	0	6		265	5	0	9	0	0	9		265	5
266	7	0	7	1	0	8		266	7	0	7	0	0	7		266	9	0	5	4	0	9		266	10	0	4	7	0	15		266	8	0	6	0	0	6		266	5	0	9	0	0	9		266	5
267	7	0	7	1	0	8		267	7	0	7	0	0	7		267	9	0	5	4	0	9		267	10	0	4	7	0	15		267	8	0	6	0	0	6		267	5	0	9	0	0	9		267	5
268	7	0	7	1	0	8		268	7	0	7	0	0	7		268	9	0	5	4	0	9		268	10	0	4	7	0	15		268	8	0	6	0	0	6		268	5	0	9	0	0	9		268	5
269	7	0	7	1	0	8		269	7	0	7	0	0	7		269	9	0	5	4	0	9		269	10	0	4	7	0	15		269	8	0	6	0	0	6		269	5	0	9	0	0	9		269	5
270	7	0	7	1	0	8		270	7	0	7	0	0	7		270	9	0	5	4	0	9		270	10	0	4	7	0	15		270	8	0	6	0	0	6		270	5	0	9	0	0	9		270	5
271	7	0	7	1	0	8		271	7	0	7	0	0	7		271	9	0	5	4	0	9		271	10	0	4	7	0	15		271	8	0	6	0	0	6		271	5	0	9	0	0	9		271	5
272	7	0	7	1	0	8		272	7	0	7	0	0	7		272	9	0	5	4	0	9		272	10	0	4	7	0	15		272	8	0	6	0	0	6		272	5	0	9	0	0	9		272	5
273	7	0	7	1	0	8		273	7	0	7	0	0	7		273	9	0	5	4	0	9		273	10	0	4	7	0	15		273	8	0	6	0	0	6		273	5	0	9	0	0	9		273	5
274	7	0	7	1	0	8		274	7	0	7	0	0	7		274	9	0	5	4	0	9		274	10	0	4	7	0	15		274	8	0	6	0	0	6		274	5	0	9	0	0	9		274	5
275	7	0	7	1	0	8		275	7	0	7	0	0	7		275	9	0	5	4	0	9		275	10	0	4	7	0	15		275	8	0	6	0	0	6		275	5	0	9	0	0	9		275	5
276	7	0	7	1	0	8		276	7	0	7	0	0	7		276	9	0	5	4	0	9		276	10	0	4	7	0	15		276	8	0	6	0	0	6		276	5	0	9	0	0	9		276	5
277	7	0	7	1	0	8		277	7	0	7	0	0	7		277	9	0	5	4	0	9		277	10	0	4	7	0	15		277	8	0	6	0	0	6		277	5	0	9	0	0	9		277	5
278	7	0	7	1	0	8		278	7	0	7	0	0	7		278	9	0	5	4	0	9		278	10	0	4	7	0	15		278	8	0	6	0	0	6		278	5	0	9	0	0	9		278	5
279	7	0	7	1	0	8		279	7	0	7	0	0	7		279	9	0	5	4	0	9		279	10	0	4	7	0	15		279	8	0	6	0	0	6		279	5	0	9	0	0	9		279	5
280	7	0	7	1	0	8		280	7	0	7	0	0	7		280	9	0	5	4	0	9		280	10	0	4	7	0	15		280	8	0	6	0	0	6		280	5	0	9	0	0	9		280	5
281	7	0	7	1	0	8		281	7	0	7	0	0	7		281	9	0	5	4	0	9		281	10	0	4	7	0	15		281	8	0	6	0	0	6		281	5	0	9	0	0	9		281	5
282	7	0	7	1	0	8		282	7	0	7	0	0	7		282	9	0	5	4	0	9		282	10	0	4	7	0	15		282	8	0	6	0	0	6		282	5	0	9	0	0	9		282	5
283	7	0	7	1	0	8		283	7	0	7	0	0	7		283	9	0	5	4	0	9		283	10	0	4	7	0	15		283	8	0	6	0	0	6		283	5	0	9	0	0	9		283	5
284	7	0	7	1	0	8		284	7	0	7	0	0	7		284	9	0	5	4	0	9		284	10	0	4	7	0	15		284	8	0	6	0	0	6		284	5	0	9	0	0	9		284	5
285	7	0	7	1	0	8		285	7	0	7	0	0	7		285	9	0	5	4	0	9		285	10	0	4	7	0	15		285	8	0	6	0	0	6		285	5	0	9	0	0	9		285	5
286	7	0	7	1	0	8		286	7	0	7	0	0	7		286	9	0	5	4	0	9		286	10	0	4	7	0	15		286	8	0	6	0	0	6		286	5	0	9	0	0	9		286	5
287	7	0	7	1	0	8		287	7	0	7	0	0	7		287	9	0	5	4	0	9		287	10	0	4	7	0	15		287	8	0	6	0	0	6		287	5	0	9	0	0	9		287	5
288	7	0	7	1	0	8		288	7	0	7	0	0	7		288	9	0	5	4	0	9		288	10	0	4	7	0	15		288	8	0	6	0	0	6		288	5	0	9	0	0	9		288	5
289	7	0	7	1	0	8		289	7	0	7	0	0	7		289	9	0	5	4	0	9		289	10	0	4	7	0	15		289	8	0	6	0	0	6		289	5	0	9	0	0	9		289	5
290	7	0	7	1	0	8		290	7	0	7	0	0	7		290	9	0	5	4	0	9		290	10	0	4	7	0	15		290	8	0	6	0	0	6		290	5	0	9	0	0	9		290	5
291	7	0	7	1	0	8		291	7	0	7	0	0	7		291	9	0	5	4	0	9		291	10	0	4	7	0	15		291	8	0	6	0	0	6		291	5	0	9	0	0	9		291	5
292	7	0	7	1	0	8		292	7	0	7	0	0	7		292	9	0	5	4	0	9		292	10	0	4	7	0	15		292	8	0	6	0	0	6		292	5	0	9	0	0	9		292	5
293	7	0	7	1	0	8		293	7	0	7	0	0	7		293	9	0	5	4	0	9		293	10	0	4	7	0	15		293	8	0	6	0	0	6		293	5	0	9	0	0	9		293	5
294	7	0	7	1	0	8		294	7	0	7	0	0	7		294	9	0	5	4	0	9		294	10	0	4	7	0	15		294	8	0	6	0	0	6		294	5	0	9	0	0	9		294	5
295	7	0	7	1	0	8		295	7	0	7	0	0	7		295	9	0	5	4	0	9		295	10	0	4	7	0	15		295	8	0	6	0	0	6		295	5	0	9	0	0	9		295	5
296	7	0	7	1	0	8		296	7	0	7	0	0	7		296	9	0	5	4	0	9		296	10	0	4	7	0	15		296	8	0	6	0	0	6		296	5	0	9	0	0	9		296	5
297	7	0	7	1	0	8		297	7	0	7	0	0	7		297	9	0	5	4	0	9		297	10	0	4	7	0	15		297	8	0	6	0	0	6		297	5	0	9	0	0	9		297	5
298	7	0	7	1	0	8		298	7	0	7	0	0	7		298	9	0	5	4	0	9		298	10	0	4	7	0	15		298	8	0	6	0	0	6		298	5	0	9	0	0	9		298	5
299	7	0	7	1	0	8		299	7	0	7	0	0	7		299	9	0	5	4	0	9		299	10	0	4	7	0	15		299	8	0	6	0	0	6		299	5	0	9	0	0	9		299	5
300	7	0	7	1	0	8		300	7	0	7	0	0	7		300	9	0	5	4	0	9		300	10	0	4	7	0	15		300	8	0	6	0	0	6		300	5	0	9	0	0	9		300	5
301	7	0	7	1	0	8		301	7	0	7	0	0	7		301	9	0	5	4	0	9		301	10	0	4	7	0	15		301	8	0	6	0	0	6		301	5	0	9	0	0	9		301	5
302	7	0	7	1	0	8		302	7	0	7	0	0	7		302	9	0	5	4	0	9		302	10	0	4	7	0	15		302	8	0	6	0	0	6		302	5	0	9	0	0	9		302	5
303	7	0	7	1	0	8		303	7	0	7	0	0	7		303	9	0	5	4	0	9		303	10	0	4	7	0	15		303	8	0	6	0	0	6		303	5	0	9	0	0	9		303	5
304	7	0	7	1	0	8		304	7	0	7	0	0	7		304	9	0	5	4	0	9		304	10	0	4	7	0	15		304	8	0	6	0	0	6		304	5	0	9	0	0	9		304	5
305	7	0	7	1	0	8		305	7	0	7	0	0	7		305	9	0	5	4	0	9		305	10	0	4	7	0	15		305	8	0	6	0	0	6		305	5	0	9	0	0	9		305	5
306	7	0	7	1	0	8		306	7	0	7	0	0	7		306	9	0	5	4	0	9		306	10	0	4	7	0	15		306	8	0	6	0	0	6		306	5	0	9	0	0	9		306	5
307	7	0	7	1	0	8		307	7	0	7	0	0	7		307	9	0	5	4	0	9		307	10	0	4	7	0	15		307	8	0	6	0	0	6		307	5	0	9	0	0	9		307	5
308	7	0	7	1	0	8		308	7	0	7	0	0	7		308	9	0	5	4	0	9		308	10	0	4	7	0	15		308	8	0	6	0	0	6		308	5	0	9	0	0	9		308	5
309	7	0	7	1	0	8		309	7	0	7	0	0	7		309	9	0	5	4	0	9		309	10	0	4	7	0	15		309	8	0	6	0	0	6		309	5	0	9	0	0	9		309	5
310	7	0	7	1	0	8		310	7	0	7	0	0	7		310	9	0	5	4	0	9		310	10	0	4	7	0	15		310	8	0	6	0	0	6		310	5	0	9	0	0	9		310	5
311	7	0	7	1	0	8		311	7	0	7	0	0	7		311	9	0	5	4	0	9		311	10	0	4	7	0	15		311	8	0	6	0	0	6		311	5	0	9	0	0	9		311	5
312	7	0	7	1	0	8		312	7	0	7	0	0	7		312	9	0	5	4	0	9		312	10	0	4	7	0	15		312	8	0	6	0	0	6		312	5	0	9	0	0	9		312	5
313	7	0	7	1	0	8		313	7	0	7	0	0	7		313	9	0	5	4	0	9		313	10	0	4	7	0	15		313	8	0	6	0	0	6		313	5	0	9	0	0	9		313	5
314	7	0	7	1	0	8		314	7	0	7	0	0	7		314	9	0	5	4	0	9		314	10	0	4	7	0	15		314	8	0	6	0	0	6		314	5	0	9	0	0	9		314	5
315	7	0	7	1	0	8		315	7	0	7	0	0	7		315	9	0	5	4	0	9		315	10	0	4	7	0	15		315	8	0	6	0	0	6		315	5	0	9	0	0	9		315	5
316	7	0	7	1	0	8		316	7	0	7	0	0	7		316	9	0	5	4	0	9		316	10	0	4	7	0	15		316	8	0	6	0	0	6		316	5	0	9	0	0	9		316	5
317	7	0	7	1	0	8		317	7	0	7	0	0	7		317	9	0	5	4	0	9		317	10	0	4	7	0	15		317	8	0	6	0	0	6		317	5	0	9	0	0	9		317	5
318	7	0	7	1	0	8		318	7	0	7	0	0	7		318	9	0	5	4	0	9		318	10	0	4	7	0	15		318	8	0	6	0	0	6		318	5	0	9	0	0	9		318	5
319	7	0	7	1	0	8		319	7	0	7	0	0	7		319	9	0	5	4	0	9		319	10	0	4	7	0	15		319	8	0	6	0	0	6		319	5	0	9	0	0	9		319	5
320	7	0	7	1	0	8		320	7	0	7	0	0	7		320	9	0	5	4	0	9		320	10	0	4	7	0	15		320	8	0	6	0	0	6		320	5	0	9	0	0	9		320	5
321	7	0	7	1	0	8		321	7	0	7	0	0	7		321	9	0	5	4	0	9		321	10	0	4	7	0	15		321	8	0	6	0	0	6		321	5	0	9	0	0	9		321	5
322	7	0	7	1	0	8		322	7	0	7	0	0	7		322	9	0	5	4	0	9		322	10	0	4	7	0	15		322	8	0	6	0	0	6		322	5	0	9	0	0	9		322	5
323	7	0	7	1	0	8		323	7	0	7	0	0	7		323	9	0	5	4	0	9		323	10	0	4	7	0	15		323	8	0	6	0	0	6		323	5	0	9	0	0	9		323	5
324	7	0	7	1	0	8		324	7	0	7	0	0	7		324	9	0	5	4	0	9		324	10	0	4	7	0	15		324	8	0	6	0	0	6		324	5	0	9	0	0	9		324	5
325	7	0	7	1	0	8		325	7	0	7	0	0	7		325	9	0	5	4	0	9		325	10	0	4	7	0	15		325	8	0	6	0	0	6		325	5	0	9	0	0	9		325	5
326	7	0	7	1	0	8		326	7	0	7	0	0	7		326	9	0	5	4	0	9		326	10	0	4	7	0	15		326	8	0	6	0	0	6		326	5	0	9	0	0	9		326	5
327	7	0	7	1	0	8		327	7	0	7	0	0	7		327	9	0	5	4	0	9		327	10	0	4	7	0	15		327	8	0	6	0	0	6		327	5	0	9	0	0	9		327	5
328	7	0	7	1	0	8		328	7	0	7	0	0	7		328	9	0	5	4	0	9		328	10	0	4	7	0	15		328	8	0	6	0	0	6		328	5	0	9	0	0	9		328	5
329	7	0	7	1	0	8		329	7	0	7	0	0	7		329	9	0	5	4	0	9		329	10	0	4	7	0	15		329	8	0	6	0	0	6		329	5	0	9	0	0	9		329	5
330	7	0	7	1	0	8		330	7	0	7	0	0	7		330	9	0	5	4	0	9		330	10	0	4	7	0	15		330	8	0	6	0	0	6		330	5	0	9	0	0	9		330	5
331	7	0	7	1	0	8		331	7	0	7	0	0	7		331	9	0	5	4	0	9		331	10	0	4	7	0	15		331	8	0	6	0	0	6		331	5	0	9	0	0	9		331	5
332	7	0	7	1	0	8		332	7	0	7	0	0	7		332	9	0	5	4	0	9		332	10	0	4	7	0	15		332	8	0	6	0	0	6		332	5	0	9	0	0	9		332	5
333	7	0	7	1	0	8		333	7	0	7	0	0	7		333	9	0	5	4	0	9		333	10	0	4	7	0	15		333	8	0	6	0	0	6		333	5	0	9	0	0	9		333	5
334	7	0	7	1	0	8		334	7	0	7	0	0	7		334	9	0	5	4	0	9		334	10	0	4	7	0	15		334	8	0	6	0	0	6		334	5	0	9	0	0	9		334	5
335	7	0	7	1	0	8		335	7	0	7	0	0	7		335	9	0	5	4	0	9		335	10	0	4	7	0	15		335	8	0	6	0	0	6		335	5	0	9	0	0	9		335	5
336	7	0	7	1	0	8		336	7	0	7	0	0	7		336	9	0	5	4	0	9		336	10	0	4	7	0	15		336	8	0	6	0	0	6		336	5	0	9	0	0	9		336	5
337	7	0	7	1	0	8		337	7	0	7	0	0	7		337	9	0	5	4	0	9		337	10	0	4	7	0	15		337	8	0	6	0	0	6		337	5	0	9	0	0	9		337	5
338	7	0	7	1	0	8		338	7	0	7	0	0	7		338	9	0	5	4	0	9		338	10	0	4	7	0	15		338	8	0	6	0	0	6		338	5	0	9	0	0	9		338	5
339	7	0	7	1	0	8		339	7	0	7	0	0	7		339	9	0	5	4	0	9		339	10	0	4	7	0	15		339	8	0	6	0	0	6		339	5	0	9	0	0	9		339	5
340	7	0	7	1	0	8		340	7	0	7	0	0	7		340	9	0	5	4	0	9		340	10	0	4	7	0	15		340	8	0	6	0	0	6		340	5	0	9	0	0	9		340	5
341	7	0	7	1	0	8		341	7	0	7	0	0	7		341	9	0	5	4	0	9		341	10	0	4	7	0	15		341	8	0	6	0	0	6		341	5	0	9	0	0	9		341	5
342	7	0	7	1	0	8		342	7	0	7	0	0	7		342	9	0	5	4	0	9		342	10	0	4	7	0	15		342	8	0	6	0	0	6		342	5	0	9	0	0	9		342	5
343	7	0	7	1	0	8		343	7	0	7	0	0	7		343	9	0	5	4	0	9		343	10	0	4	7	0	15		343	8	0	6	0	0	6		343	5	0	9	0	0	9		343	5
344	7	0	7	1	0	8		344	7	0	7	0	0	7		344	9	0	5	4	0	9		344	10	0	4	7	0	15		344	8	0	6	0	0	6		344	5	0	9	0	0	9		344	5
345	7	0	7	1	0	8		345	7	0	7	0	0	7		345	9	0	5	4	0	9		345	10	0	4	7	0	15		345	8	0	6	0	0	6		345	5	0	9	0	0	9		345	5
346	7	0	7	1	0	8		346	7	0	7	0	0	7		346	9	0	5	4	0	9		346	10	0	4	7	0	15		346	8	0	6	0	0	6		346	5	0	9	0	0	9		346	5
347	7	0	7	1	0	8		347	7	0	7	0	0	7		347	9	0	5	4	0	9		347	10	0	4	7	0	15		347	8	0	6	0	0	6		347	5	0	9	0	0	9		347	5
348	7	0	7	1	0	8		348	7	0	7	0	0	7		348	9	0	5	4	0	9		348	10	0	4	7	0	15		348	8	0	6	0	0	6		348	5	0	9	0	0	9		348	5
349	7	0	7	1	0	8		349	7	0	7	0	0	7		349	9	0	5	4	0	9		349	10	0	4	7	0	15		349	8	0	6	0	0	6		349	5	0	9	0	0	9		349	5
350	7	0	7	1	0	8		350	7	0	7	0	0	7		350	9	0	5	4	0	9		350	10	0	4	7	0	15		350	8	0	6	0	0	6		350	5	0	9	0	0	9		350	5
351	7	0	7	1	0	8		351	7	0	7	0	0	7		351	9	0	5	4	0	9		351	10	0	4	7	0	15		351	8	0	6	0	0	6		351	5	0	9	0	0	9		351	5
352	7	0	7	1	0	8		352	7	0	7	0	0	7		352	9	0	5	4	0	9		352	10	0	4	7	0	15		352	8	0	6	0	0	6		352	5	0	9	0	0	9		352	5
353	7	0	7	1	0	8		353	7	0	7	0	0	7		353	9	0	5	4	0	9		353	10	0	4	7	0	15		353	8	0	6	0	0	6		353	5	0	9	0	0	9		353	5
354	7	0	7	1	0	8		354	7	0	7	0	0	7		354	9	0	5	4	0	9		354	10	0	4	7	0	15		354	8	0	6	0	0	6		354	5	0	9	0	0	9		354	5
355	7	0	7	1	0	8		355	7	0	7	0	0	7		355	9	0	5	4	0	9		355	10	0	4	7	0	15		355	8	0	6	0	0	6		355	5	0	9	0	0	9		355	5
356	7	0	7	1	0	8		356	7	0	7	0	0	7		356	9	0	5	4	0	9		356	10	0	4	7	0	15		356	8	0	6	0	0	6		356	5	0	9	0	0	9		356	5
357	7	0	7	1	0	8		357	7	0	7	0	0	7		357	9	0	5	4	0	9		357	10	0	4	7	0	15		357	8	0	6	0	0	6		357	5	0	9	0	0	9		357	5
358	7	0	7	1	0	8		358	7	0	7	0	0	7		358	9	0	5	4	0	9		358	10	0	4	7	0	15		358	8	0	6	0	0	6		358	5	0	9	0	0	9		358	5
359	7	0	7	1	0	8		359	7	0	7	0	0	7		359	9	0	5	4	0	9		359	10	0	4	7	0	15		359	8	0	6	0	0	6		359	5	0	9	0	0	9		359	5
360	7	0	7	1	0	8		360	7	0	7	0	0	7		360	9	0	5	4	0	9		360	10	0	4	7	0	15		360	8	0	6	0	0	6		360	5	0	9	0	0	9		360	5
361	7	0	7	1	0	8		361	7	0	7	0	0	7		361	9	0	5	4	0	9		361	10	0	4	7	0	15		361	8	0	6	0	0	6		361	5	0	9	0	0	9		361	5
362	7	0	7	1	0	8		362	7	0	7	0	0	7		362	9	0	5	4	0	9		362	10	0	4	7	0	15		362	8	0	6	0	0	6		362	5	0	9	0	0	9		362	5
363	7	0	7	1	0	8		363	7	0	7	0	0	7		363	9	0	5	4	0	9		363	10	0	4	7	0	15		363	8	0	6	0	0	6		363	5	0	9	0	0	9		363	5
364	7	0	7	1	0	8		364	7	0	7	0	0	7		364	9	0	5	4	0	9		364	10	0	4	7	0	15		364	8	0	6	0	0	6		364	5	0	9	0	0	9		364	5
365	7	0	7	1	0	8		365	7	0	7	0	0	7		365	9	0	5	4	0	9		365	10	0	4	7	0	15		365	8	0	6	0	0	6		365	5	0	9	0	0	9		365	5
366	7	0	7	1	0	8		366	7	0	7	0	0	7		366	9	0	5	4	0	9		366	10	0	4	7	0	15		366	8	0	6	0	0	6		366	5	0	9	0	0	9		366	5
367	7	0	7	1	0	8		367	7	0	7	0	0	7		367	9	0	5	4	0	9		367	10	0	4	7	0	15		367	8	0	6	0	0	6		367	5	0	9	0	0	9		367	5
368	7	0	7	1	0	8		368	7	0	7	0	0	7		368	9	0	5	4	0	9		368	10	0	4	7	0	15		368	8	0	6	0	0	6		368	5	0	9	0	0	9		368	5
369	7	0	7	1	0	8		369	7	0	7	0	0	7		369	9	0	5	4	0	9		369	10	0	4	7	0	15		369	8	0	6	0	0	6		369	5	0	9	0	0	9		369	5
370	7	0	7	1	0	8		370	7	0	7	0	0	7		370	9	0	5	4	0	9		370	10	0	4	7	0	15		370	8	0	6	0	0	6		370	5	0	9	0	0	9		370	5
371	7	0	7	1	0	8		371	7	0	7	0	0	7		371	9	0	5	4	0	9		371	10	0	4	7	0	15		371	8	0	6	0	0	6		371	5	0	9	0	0	9		371	5
372	7	0	7	1	0	8		372	7	0	7	0	0	7		372	9	0	5	4	0	9		372	10	0	4	7	0	15		372	8	0	6	0	0	6		372	5	0	9	0	0	9		372	5
373	7	0	7	1	0	8		373	7	0	7	0	0	7		373	9	0	5	4	0	9		373	10	0	4	7	0	15		373	8	0	6	0	0	6		373	5	0	9	0	0	9		373	5
374	7	0	7	1	0	8		374	7	0	7	0	0	7		374	9	0	5	4	0	9		374	10	0	4	7	0	15		374	8	0	6	0	0	6		374	5	0	9	0	0	9		374	5
375	7	0	7	1	0	8		375	7	0	7	0	0	7		375	9	0	5	4	0	9		375	10	0	4	7	0	15		375	8	0	6	0	0	6		375	5	0	9	0	0	9		375	5
376	7	0	7	1	0	8		376	7	0	7	0	0	7		376	9	0	5	4	0	9		376	10	0	4	7	0	15		376	8	0	6	0	0	6		376	5	0	9	0	0	9		376	5
377	7	0	7	1	0	8		377	7	0	7	0	0	7		377	9	0	5	4	0	9		377	10	0	4	7	0	15		377	8	0	6	0	0	6		377	5	0	9	0	0	9		377	5
378	7	0	7	1	0	8		378	7	0	7	0	0	7		378	9	0	5	4	0	9		378	10	0	4	7	0	15		378	8	0	6	0	0	6		378	5	0	9	0	0	9		378	5
379	7	0	7	1	0	8		379	7	0	7	0	0	7		379	9	0	5	4	0	9		379	10	0	4	7	0	15		379	8	0	6	0	0	6		379	5	0	9	0	0	9		379	5
380	7	0	7	1	0	8		380	7	0	7	0	0	7		380	9	0	5	4	0	9		380	10	0	4	7	0	15		380	8	0	6	0	0	6		380	5	0	9	0	0	9		380	5
381	7	0	7	1	0	8		381	7	0	7	0	0	7		381	9	0	5	4	0	9		381	10	0	4	7	0	15		381	8	0	6	0	0	6		381	5	0	9	0	0	9		381	5
382	7	0	7	1	0	8		382	7	0	7	0	0	7		382	9	0	5	4	0	9		382	10	0	4	7	0	15		382	8	0	6	0	0	6		382	5	0	9	0	0	9		382	5
383	7	0	7	1	0	8		383	7	0	7	0	0	7		383	9	0	5	4	0	9		383	10	0	4	7	0	15		383	8	0	6	0	0	6		383	5	0	9	0	0	9		383	5
384	7	0	7	1	0	8		384	7	0	7	0	0	7		384	9	0	5	4	0	9		384	10	0	4	7	0	15		384	8	0	6	0	0	6		384	5	0	9	0	0	9		384	5
385	7	0	7	1	0	8		385	7	0	7	0	0	7		385	9	0	5	4	0	9		385	10	0	4	7	0	15		385	8	0	6	0	0	6		385	5	0	9	0	0	9		385	5
386	7	0	7	1	0	8		386	7	0	7	0	0	7		386	9	0	5	4	0	9		386	10	0	4	7	0	15		386	8	0	6	0	0	6		386	5	0	9	0	0	9		386	5
387	7	0	7	1	0	8		387	7	0	7	0	0	7		387	9	0	5	4	0	9		387	10	0	4	7	0	15		387	8	0	6	0	0	6		387	5	0	9	0	0	9		387	5
388	7	0	7	1	0	8		388	7	0	7	0	0	7		388	9	0	5	4	0	9		388	10	0	4	7	0	15		388	8	0	6	0	0	6		388	5	0	9	0	0	9		388	5
389	7	0	7	1	0	8		389	7	0	7	0	0	7		389	9	0	5	4	0	9		389	10	0	4	7	0	15		389	8	0	6	0	0	6		389	5	0	9	0	0	9		389	5
390	7	0	7	1	0	8		390	7	0	7	0	0	7		390	9	0	5	4	0	9		390	10	0	4	7	0	15		390	8	0	6	0	0	6		390	5	0	9	0	0	9		390	5
391	7	0	7	1	0	8		391	7	0	7	0	0	7		391	9	0	5	4	0	9		391	10	0	4	7	0	15		391	8	0	6	0	0	6		391	5	0	9	0	0	9		391	5
392	7	0	7	1	0	8		392	7	0	7	0	0	7		392	9	0	5	4	0	9		392	10	0	4	7	0	15		392	8	0	6	0	0	6		392	5	0	9	0	0	9		392	5
393	7	0	7	1	0	8		393	7	0	7	0	0	7		393	9	0	5	4	0	9		393	10	0	4	7	0	15		393	8	0	6	0	0	6		393	5	0	9	0	0	9		393	5
394	7	0	7	1	0	8		394	7	0	7	0	0	7		394	9	0	5	4	0	9		394	10	0	4	7	0	15		394	8	0	6	0	0	6		394	5	0	9	0	0	9		394	5
395	7	0	7	1	0	8		395	7	0	7	0	0	7		395	9	0	5	4	0	9		395	10	0	4	7	0	15		395	8	0	6	0	0	6		395	5	0	9	0	0	9		395	5
396	7	0	7	1	0	8		396	7	0	7	0	0	7		396	9	0	5	4	0	9		396	10	0	4	7	0	15		396	8	0	6	0	0	6		396	5	0	9	0	0	9		396	5
397	7	0	7	1	0	8		397	7	0	7	0	0	7		397	9	0	5	4	0	9		397	10	0	4	7	0	15		397	8	0	6	0	0	6		397	5	0	9	0	0	9		397	5
398	7	0	7	1	0	8		398	7	0	7	0	0	7		398	9	0	5	4	0	9		398	10	0	4	7	0	15		398	8	0	6	0	0	6		398	5	0	9	0	0	9		398	5
399	7	0	7	1	0	8		399	7	0	7	0	0	7		399	9	0	5	4	0	9		399	10	0	4	7	0	15		399	8	0	6	0	0	6		399	5	0	9	0	0	9		399	5
400	7	0	7	1	0	8		400	7	0	7	0	0	7		400	9	0	5	4	0	9		400	10	0	4	7	0	15		400	8	0	6	0	0	6		400	5	0	9	0	0	9		400	5
401	7	0	7	1	0	8		401	7	0	7	0	0	7		401	9	0	5	4	0	9		401	10	0	4	7	0	15		401	8	0	6	0	0	6		401	5	0	9	0	0	9		401	5
402	7	0	7	1	0	8		402	7	0	7	0	0	7		402	9	0	5	4	0	9		402	10	0	4	7	0	15		402	8	0	6	0	0	6		402	5	0	9	0	0	9		402	5
403	7	0	7	1	0	8		403	7	0	7	0	0	7		403	9	0	5	4	0	9		403	10	0	4	7	0	15		403	8	0	6	0	0	6		403	5	0	9	0	0	9		403	5
404	7	0	7	1	0	8		404	7	0	7	0	0	7		404	9	0	5	4	0	9		404	10	0	4	7	0	15		404	8	0	6	0	0	6		404	5	0	9	0	0	9		404	5
405	7	0	7	1	0	8		405	7	0	7	0	0	7		405	9	0	5	4	0	9		405	10	0	4	7	0	15		405	8	0	6	0	0	6		405	5	0	9	0	0	9		405	5
406	7	0	7	1	0	8		406	7	0	7	0	0	7		406	9	0	5	4	0	9		406	10	0	4	7	0	15		406	8	0	6	0	0	6		406	5	0	9	0	0	9		406	5
407	7	0	7	1	0	8		407	7	0	7	0	0	7		407	9	0	5	4	0	9		407	10	0	4	7	0	15		407	8	0	6	0	0	6		407	5	0	9	0	0	9		407	5
408	7	0	7	1	0	8		408	7	0	7	0	0	7		408	9	0	5	4	0	9		408	10	0	4	7	0	15		408	8	0	6	0	0	6		408	5	0	9	0	0	9		408	5
409	7	0	7	1	0	8		409	7	0	7	0	0	7		409	9	0	5	4	0	9		409	10	0	4	7	0	15		409	8	0	6	0	0	6		409	5	0	9	0	0	9		409	5
410	7	0	7	1	0	8		410	7	0	7	0	0	7		410	9	0	5	4	0	9		410	10	0	4	7	0	15		410	8	0	6	0	0	6		410	5	0	9	0	0	9		410	5
411	7	0	7	1	0	8		411	7	0	7	0	0	7		411	9	0	5	4	0	9		411	10	0	4	7	0	15		411	8	0	6	0	0	6		411	5	0	9	0	0	9		411	5
412	7	0	7	1	0	8		412	7	0	7	0	0	7		412	9	0	5	4	0	9		412	10	0	4	7	0	15		412	8	0	6	0	0	6		412	5	0	9	0	0	9		412	5
413	7	0	7	1	0	8		413	7	0	7	0	0	7		413	9	0	5	4	0	9		413	10	0	4	7	0	15		413	8	0	6	0	0	6		413	5	0	9	0	0	9		413	5
414	7	0	7	1	0	8		414	7	0	7	0	0	7		414	9	0	5	4	0	9		414	10	0	4	7	0	15		414	8	0	6	0	0	6		414	5	0	9	0	0	9		414	5
415	7	0	7	1	0	8		415	7	0	7	0	0	7		415	9	0	5	4	0	9		415	10	0	4	7	0	15		415	8	0	6	0	0	6		415	5	0	9	0	0	9		415	5
416	7	0	7	1	0	8		416	7	0	7	0	0	7		416	9	0	5	4	0	9		416	10	0	4	7	0	15		416	8	0	6	0	0	6		416	5	0	9	0	0	9		416	5
417	7	0	7	1	0	8		417	7	0	7	0	0	7		417	9	0	5	4	0	9		417	10	0	4	7	0	15		417	8	0	6	0	0	6		417	5	0	9	0	0	9		417	5
418	7	0	7	1	0	8		418	7	0	7	0	0	7		418	9	0	5	4	0	9		418	10	0	4	7	0	15		418	8	0	6	0	0	6		418	5	0	9	0	0	9		418	5
419	7	0	7	1	0	8		419	7	0	7	0	0	7		419	9	0	5	4	0	9		419	10	0	4	7	0	15		419	8	0	6	0	0	6		419	5	0	9	0	0	9		419	5
420	7	0	7	1	0	8		420	7	0	7	0	0	7		420	9	0	5	4	0	9		420	10	0	4	7	0	15		420	8	0	6	0	0	6		420	5	0	9	0	0	9		420	5
421	7	0	7	1	0	8		421	7	0	7	0	0	7		421	9	0	5	4	0	9		421	10	0	4	7	0	15		421	8	0	6	0	0	6		421	5	0	9	0	0	9		421	5
422	7	0	7	1	0	8		422	7	0	7	0	0	7		422	9	0	5	4	0	9		422	10	0	4	7	0	15		422	8	0	6	0	0	6		422	5	0	9	0	0	9		422	5
423	7	0	7	1	0	8		423	7	0	7	0	0	7		423	9	0	5	4	0	9		423	10	0	4	7	0	15		423	8	0	6	0	0	6		423	5	0	9	0	0	9		423	5
424	7	0	7	1	0	8		424	7	0	7	0	0	7		424	9	0	5	4	0	9		424	10	0	4	7	0	15		424	8	0	6	0	0	6		424	5	0	9	0	0	9		424	5
425	7	0	7	1	0	8		425	7	0	7	0	0	7		425	9	0	5	4	0	9		425	10	0	4	7	0	15		425	8	0	6	0	0	6		425	5	0	9	0	0	9		425	5
426	7	0	7	1	0	8		426	7	0	7	0	0	7		426	9	0	5	4	0	9		426	10	0	4	7	0	15		426	8	0	6	0	0	6		426	5	0	9	0	0	9		426	5
427	7	0	7	1	0	8		427	7	0	7	0	0	7		427	9	0	5	4	0	9		427	10	0	4	7	0	15		427	8	0	6	0	0	6		427	5	0	9	0	0	9		427	5
428	7	0	7	1	0	8		428	7	0	7	0	0	7		428	9	0	5	4	0	9		428	10	0	4	7	0	15		428	8	0	6	0	0	6		428	5	0	9	0	0	9		428	5
429	7	0	7	1	0	8		429	7	0	7	0	0	7		429	9	0	5	4	0	9		429	10	0	4	7	0	15		429	8	0	6	0	0	6		429	5	0	9	0	0	9		429	5
430	7	0	7	1	0	8		430	7	0	7	0	0	7		430	9	0	5	4	0	9		430	10	0	4	7	0	15		430	8	0	6	0	0	6		430	5	0	9	0	0	9		430	5
431	7	0	7	1	0	8		431	7	0	7	0	0	7		431	9	0	5	4	0	9		431	10	0	4	7	0	15		431	8	0	6	0	0	6		431	5	0	9	0	0	9		431	5
432	7	0	7	1	0	8		432	7	0	7	0	0	7		432	9	0	5	4	0	9		432	10	0	4	7	0	15		432	8	0	6	0	0	6		432	5	0	9	0	0	9		432	5
433	7	0	7	1	0	8		433	7	0	7	0	0	7		433	9	0	5	4	0	9		433	10	0	4	7	0	15		433	8	0	6	0	0	6		433	5	0	9	0	0	9		433	5
434	7	0	7	1	0	8		434	7	0	7	0	0	7		434	9	0	5	4	0	9		434	10	0	4	7	0	15		434	8	0	6	0	0	6		434	5	0	9	0	0	9		434	5
435	7	0	7	1	0	8		435	7	0	7	0	0	7		435	9	0	5	4	0	9		435	10	0	4	7	0	15		435	8	0	6	0	0	6		435	5	0	9	0	0	9		435	5
436	7	0	7	1	0	8		436	7	0	7	0	0	7		436	9	0	5	4	0	9		436	10	0	4	7	0	15		436	8	0	6	0	0	6		436	5	0	9	0	0	9		436	5
437	7	0	7	1	0	8		437	7	0	7	0	0	7		437	9	0	5	4	0	9		437	10	0	4	7	0	15		437	8	0	6	0	0	6		437	5	0	9	0	0	9		437	5
438	7	0	7	1	0	8		438	7	0	7	0	0	7		438	9	0	5	4	0	9		438	10	0	4	7	0	15		438	8	0	6	0	0	6		438	5	0	9	0	0	9		438	5
439	7	0	7	1	0	8		439	7	0	7	0	0	7		439	9	0	5	4	0	9		439	10	0	4	7	0	15		439	8	0	6	0	0	6		439	5	0	9	0	0	9		439	5
440	7	0	7	1	0	8		440	7	0	7	0	0	7		440	9	0	5	4	0	9		440	10	0	4	7	0	15		440	8	0	6	0	0	6		440	5	0	9	0	0	9		440	5
441	7	0	7	1	0	8		441	7	0	7	0	0	7		441	9	0	5	4	0	9		441	10	0	4	7	0	15		441	8	0	6	0	0	6		441	5	0	9	0	0	9		441	5
442	7	0	7	1	0	8		442	7	0	7	0	0	7		442	9	0	5	4	0	9		442	10	0	4	7	0	15		442	8	0	6	0	0	6		442	5	0	9	0	0	9		442	5
443	7	0	7	1	0	8		443	7	0	7	0	0	7		443	9	0	5	4	0	9		443	10	0	4	7	0	15		443	8	0	6	0	0	6		443	5	0	9	0	0	9		443	5
444	7	0	7	1	0	8		444	7	0	7	0	0	7		444	9	0	5	4	0	9		444	10	0	4	7	0	15		444	8	0	6	0	0	6		444	5	0	9	0	0	9		444	5
445	7	0	7	1	0	8		445	7	0	7	0	0	7		445	9	0	5	4	0	9		445	10	0	4	7	0	15		445	8	0	6	0	0	6		445	5	0	9	0	0	9		445	5
446	7	0	7	1	0	8		446	7	0	7	0	0	7		446	9	0	5	4	0	9		446	10	0	4	7	0	15		446	8	0	6	0	0	6		446	5	0	9	0	0	9		446	5
447	7	0	7	1	0	8		447	7	0	7	0	0	7		447	9	0	5	4	0	9		447	10	0	4	7	0	15		447	8	0	6	0	0	6		447	5	0	9	0	0	9		447	5
448	7	0	7	1	0	8		448	7	0	7	0	0	7		448	9	0	5	4	0	9		448	10	0	4	7	0	15		448	8	0	6	0	0	6		448	5	0	9	0	0	9		448	5
449	7	0	7	1	0	8		449	7	0	7	0	0	7		449	9	0	5	4	0	9		449	10	0	4	7	0	15		449	8	0	6	0	0	6		449	5	0	9	0	0	9		449	5
450	7	0	7	1	0	8		450	7	0	7	0	0	7		450	9	0	5	4	0	9		450	10	0	4	7	0	15		450	8	0	6	0	0	6		450	5	0	9	0	0	9		450	5
451	7	0	7	1	0	8		451	7	0	7	0	0	7		451	9	0	5	4	0	9		451	10	0	4	7	0	15		451	8	0	6	0	0	6		451	5	0	9	0	0	9		451	5
452	7	0	7	1	0	8		452	7	0	7	0	0	7		452	9	0	5	4	0	9		452	10	0	4	7	0	15		452	8	0	6	0	0	6		452	5	0	9	0	0	9		452	5
453	7	0	7	1	0	8		453	7	0	7	0	0	7		453	9	0	5	4	0	9		453	10	0	4	7	0	15		453	8	0	6	0	0	6		453	5	0	9	0	0	9		453	5
454	7	0	7	1	0	8		454	7	0	7	0	0	7		454	9	0	5	4	0	9		454	10	0	4	7	0	15		454	8	0	6	0	0	6		454	5	0	9	0	0	9		454	5
455	7	0	7	1	0	8		455	7	0	7	0	0	7		455	9	0	5	4	0	9		455	10	0	4	7	0	15		455	8	0	6	0	0	6		455	5	0	9	0	0	9		455	5
456	7	0	7	1	0	8		456	7	0	7	0	0	7		456	9	0	5	4	0	9		456	10	0	4	7	0	15		456	8	0	6	0	0	6		456	5	0	9	0	0	9		456	5
457	7	0	7	1	0	8		457	7	0	7	0	0	7		457	9	0	5	4	0	9		457	10	0	4	7	0	15		457	8	0	6	0	0	6		457	5	0	9	0	0	9		457	5
458	7	0	7	1	0	8		458	7	0	7	0	0	7		458	9	0	5	4	0	9		458	10	0	4	7	0	15		458	8	0	6	0	0	6		458	5	0	9	0	0	9		458	5
459	7	0	7	1	0	8		459	7	0	7	0	0	7		459	9	0	5	4	0	9		459	10	0	4	7	0	15		459	8	0	6	0	0	6		459	5	0	9	0	0	9		459	5
460	7	0	7	1	0	8		460	7	0	7	0	0	7		460	9	0	5	4	0	9		460	10	0	4	7	0	15		460	8	0	6	0	0	6		460	5	0	9	0	0	9		460	5
461	7	0	7	1	0	8		461	7	0	7	0	0	7		461	9	0	5	4	0	9		461	10	0	4	7	0	15		461	8	0	6	0	0	6		461	5	0	9	0	0	9		461	5
462	7	0	7	1	0	8		462	7	0	7	0	0	7		462	9	0	5	4	0	9		462	10	0	4	7	0	15		462	8	0	6	0	0	6		462	5	0	9	0	0	9		462	5
463	7	0	7	1	0	8		463	7	0	7	0	0	7		463	9	0	5	4	0	9		463	10	0	4	7	0	15		463	8	0	6	0	0	6		463	5	0	9	0	0	9		463	5
464	7	0	7	1	0	8		464	7	0	7	0	0	7		464	9	0	5	4	0	9		464	10	0	4	7	0	15		464	8	0	6	0	0	6		464	5	0	9	0	0	9		464	5
465	7	0	7	1	0	8		465	7	0	7	0	0	7		465	9	0	5	4	0	9		465	10	0	4	7	0	15		465	8	0	6	0	0	6		465	5	0	9	0	0	9		465	5
466	7	0	7	1	0	8		466	7	0	7	0	0	7		466	9	0	5	4	0	9		466	10	0	4	7	0	15		466	8	0	6	0	0	6		466	5	0	9	0	0	9		466	5
467	7	0	7	1	0	8		467	7	0	7	0	0	7		467	9	0	5	4	0	9		467	10	0	4	7	0	15		467	8	0	6	0	0	6		467	5	0	9	0	0	9		467	5
468	7	0	7	1	0	8		468	7	0	7	0	0	7		468	9	0	5	4	0	9		468	10	0	4	7	0	15		468	8	0	6	0	0	6		468	5	0	9	0	0	9		468	5
469	7	0	7	1	0	8		469	7	0	7	0	0	7		469	9	0	5	4	0	9		469	10	0	4	7	0	15		469	8	0	6	0	0	6		469	5	0	9	0	0	9		469	5
470	7	0	7	1	0	8		470	7	0	7	0	0	7		470	9	0	5	4	0	9		470	10	0	4	7	0	15		470	8	0	6	0	0	6		470	5	0	9	0	0	9		470	5
471	7	0	7	1	0	8		471	7	0	7	0	0	7		471	9	0	5	4	0	9		471	10	0	4	7	0	15		471	8	0	6	0	0	6		471	5	0	9	0	0	9		471	5
472	7	0	7	1	0	8		472	7	0	7	0	0	7		472	9	0	5	4	0	9		472	10	0	4	7	0	15		472	8	0	6	0	0	6		472	5	0	9	0	0	9		472	5
473	7	0	7	1	0	8		473	7	0	7	0	0	7		473	9	0	5	4	0	9		473	10	0	4	7	0	15		473	8	0	6	0	0	6		473	5	0	9	0	0	9		473	5
474	7	0	7	1	0	8		474	7	0	7	0	0	7		474	9	0	5	4	0	9		474	10	0	4	7	0	15		474	8	0	6	0	0	6		474	5	0	9	0	0	9		474	5
475	7	0	7	1	0	8		475	7	0	7	0	0	7		475	9	0	5	4	0	9		475	10	0	4	7	0	15		475	8	0	6	0	0	6		475	5	0	9	0	0	9		475	5
476	7	0	7	1	0	8		476	7	0	7	0	0	7		476	9	0	5	4	0	9		476	10	0	4	7	0	15		476	8	0	6	0	0	6		476	5	0	9	0	0	9		476	5
477	7	0	7	1	0	8		477	7	0	7	0	0	7		477	9	0	5	4	0	9		477	10	0	4	7	0	15		477	8	0	6	0	0	6		477	5	0	9	0	0	9		477	5
478	7	0	7	1	0	8		478	7	0	7	0	0	7		478	9	0	5	4	0	9		478	10	0	4	7	0	15		478	8	0	6	0	0	6		478	5	0	9	0	0	9		478	5
479	7	0	7	1	0	8		479	7	0	7	0	0	7		479	9	0	5	4	0	9		479	10	0	4	7	0	15		479	8	0	6	0	0	6		479	5	0	9	0	0	9		479	5
480	7	0	7	1	0	8		480	7	0	7	0	0	7		480	9	0	5	4	0	9		480	10	0	4	7	0	15		480	8	0	6	0	0	6		480	5	0	9	0	0	9		480	5
481	7	0	7	1	0	8		481	7	0	7	0	0	7		481	9	0	5	4	0	9		481	10	0	4	7	0	15		481	8	0	6	0	0	6		481	5	0	9	0	0	9		481	5
482	7	0	7	1	0	8		482	7	0	7	0	0	7		482	9	0	5	4	0	9		482	10	0	4	7	0	15		482	8	0	6	0	0	6		482	5	0	9	0	0	9		482	5
483	7	0	7	1	0	8		483	7	0	7	0	0	7		483	9	0	5	4	0	9		483	10	0	4	7	0	15		483	8	0	6	0	0	6		483	5	0	9	0	0	9		483	5
484	7	0	7	1	0	8		484	7	0	7	0	0	7		484	9	0	5	4	0	9		484	10	0	4	7	0	15		484	8	0	6	0	0	6		484	5	0	9	0	0	9		484	5
485	7	0	7	1	0	8		485	7	0	7	0	0	7		485	9	0	5	4	0	9		485	10	0	4	7	0	15		485	8	0	6	0	0	6		485	5	0	9	0	0	9		485	5
486	7	0	7	1	0	8		486	7	0	7	0	0	7		486	9	0	5	4	0	9		486	10	0	4	7	0	15		486	8	0	6	0	0	6		486	5	0	9	0	0	9		486	5
487	7	0	7	1	0	8		487	7	0	7	0	0	7		487	9	0	5	4	0	9		487	10	0	4	7	0	15		487	8	0	6	0	0	6		487	5	0	9	0	0	9		487	5
488	7	0	7	1	0	8		488	7	0	7	0	0	7		488	9	0	5	4	0	9		488	10	0	4	7	0	15		488	8	0	6	0	0	6		488	5	0	9	0	0	9		488	5
489	7	0	7	1	0	8		489	7	0	7	0	0	7		489	9	0	5	4	0	9		489	10	0	4	7	0	15		489	8	0	6	0	0	6		489	5	0	9	0	0	9		489	5
490	7	0	7	1	0	8		490	7	0	7	0	0	7		490	9	0	5	4	0	9		490	10	0	4	7	0	15		490	8	0	6	0	0	6		490	5	0	9	0	0	9		490	5
491	7	0	7	1	0	8		491	7	0	7	0	0	7		491	9	0	5	4	0	9		491	10	0	4	7	0	15		491	8	0	6	0	0	6		491	5	0	9	0	0	9		491	5
492	7	0	7	1	0	8		492	7	0	7	0	0	7		492	9	0	5	4	0	9		492	10	0	4	7	0	15		492	8	0	6	0	0	6		492	5	0	9	0	0	9		492	5
493	7	0	7	1	0	8		493	7	0	7	0	0	7		493	9	0	5	4	0	9		493	10	0	4	7	0	15		493	8	0	6	0	0	6		493	5	0	9	0	0	9		493	5
494	7	0	7	1	0	8		494	7	0	7	0	0	7		494	9	0	5	4	0	9		494	10	0	4	7	0	15		494	8	0	6	0	0	6		494	5	0	9	0	0	9		494	5
495	7	0	7	1	0	8		495	7	0	7	0	0	7		495	9	0	5	4	0	9		495	10	0	4	7	0	15		495	8	0	6	0	0	6		495	5	0	9	0	0	9		495	5
496	7	0	7	1	0	8		496	7	0	7	0	0	7		496	9	0	5	4	0	9		496	10	0	4	7	0	15		496	8	0	6	0	0	6		496	5	0	9	0	0	9		496	5
497	7	0	7	1	0	8		497	7	0	7	0	0	7		497	9	0	5	4	0	9		497	10	0	4	7	0	15		497	8	0	6	0	0	6		497	5	0	9	0	0	9		497	5
498	7	0	7	1	0	8		498	7	0	7	0	0	7		498	9	0	5	4	0	9		498	10	0	4	7	0	15		498	8	0	6	0	0	6		498	5	0	9	0	0	9		498	5
499	7	0	7	1	0	8		499	7	0	7	0	0	7		499	9	0	5	4	0	9		499	10	0	4	7	0	15		499	8	0	6	0	0	6		499	5	0	9	0	0	9		499	5
500	7	0	7	1	0	8		500	7	0	7	0	0	7		500	9	0	5	4	0	9		500	10	0	4	7	0	15		500	8	0	6	0	0	6		500	5	0	9	0	0	9		500	5
501	7	0	7	1	0	8		501	7	0	7	0	0	7		501	9	0	5	4	0	9		501	10	0	4	7	0	15		501	8	0	6	0	0	6		501	5	0	9	0	0	9		501	5
502	7	0	7	1	0	8		502	7	0	7	0	0	7		502	9	0	5	4	0	9		502	10	0	4	7	0	15		502	8	0	6	0	0	6		502	5	0	9	0	0	9		502	5
503	7	0	7	1	0	8		503	7	0	7	0	0	7		503	9	0	5	4	0	9		503	10	0	4	7	0	15		503	8	0	6	0	0	6		503	5	0	9	0	0	9		503	5
504	7	0	7	1	0	8		504	7	0	7	0	0	7		504	9	0	5	4	0	9		504	10	0	4	7	0	15		504	8	0	6	0	0	6		504	5	0	9	0	0	9		504	5
505	7	0	7	1	0	8		505	7	0	7	0	0	7		505	9	0	5	4	0	9		505	10	0	4	7	0	15		505	8	0	6	0	0	6		505	5	0	9	0	0	9		505	5
506	7	0	7	1	0	8		506	7	0	7	0	0	7		506	9	0	5	4	0	9		506	10	0	4	7	0	15		506	8	0	6	0	0	6		506	5	0	9	0	0	9		506	5
507	7	0	7	1	0	8		507	7	0	7	0	0	7		507	9	0	5	4	0	9		507	10	0	4	7	0	15		507	8	0	6	0	0	6		507	5	0	9	0	0	9		507	5
508	7	0	7	1	0	8		508	7	0	7	0	0	7		508	9	0	5	4	0	9		508	10	0	4	7	0	15		508	8	0	6	0	0	6		508	5	0	9	0	0	9		508	5
509	7	0	7	1	0	8		509	7	0	7	0	0	7		509	9	0	5	4	0	9		509	10	0	4	7	0	15		509	8	0	6	0	0	6		509	5	0	9	0	0	9		509	5
510	7	0	7	1	0	8		510	7	0	7	0	0	7		510	9	0	5	4	0	9		510	10	0	4	7	0	15		510	8	0	6	0	0	6		510	5	0	9	0	0	9		510	5
511	7	0	7	1	0	8		511	7	0	7	0	0	7		511	9	0	5	4	0	9		511	10	0	4	7	0	15		511	8	0	6	0	0	6		511	5	0	9	0	0	9		511	5
512	7	0	7	1	0	8		512	7	0	7	0	0	7		512	9	0	5	4	0	9		512	10	0	4	7	0	15		512	8	0	6	0	0	6		512	5	0	9	0	0	9		512	5
513	7	0	7	1	0	8		513	7	0	7	0	0	7		513	9	0	5	4	0	9		513	10	0	4	7	0	15		513	8	0	6	0	0	6		513	5	0	9	0	0	9		513	5
514	7	0	7	1	0	8		514	7	0	7	0	0	7		514	9	0	5	4	0	9		514	10	0	4	7	0	15		514	8	0	6	0	0	6		514	5	0	9	0	0	9		514	5
515	7	0	7	1	0	8		515	7	0	7	0	0	7		515	9	0	5	4	0	9		515	10	0	4	7	0	15		515	8	0	6	0	0	6		515	5	0	9	0	0	9		515	5
516	7	0	7	1	0	8		516	7	0	7	0	0	7		516	9	0	5	4	0	9		516	10	0	4	7	0	15		516	8	0	6	0	0	6		516	5	0	9	0	0	9		516	5
517	7	0	7	1	0	8		517	7	0	7	0	0	7		517	9	0	5	4	0	9		517	10	0	4	7	0	15		517	8	0	6	0	0	6		517	5	0	9	0	0	9		517	5
518	7	0	7	1	0	8		518	7	0	7	0	0	7		518	9	0	5	4	0	9		518	10	0	4	7	0	15		518	8	0	6	0	0	6		518	5	0	9	0	0	9		518	5
519	7	0	7	1	0	8		519	7	0	7	0	0	7		519	9	0	5	4	0	9		519	10	0	4	7	0	15		519	8	0	6	0	0	6		519	5	0	9	0	0	9		519	5
520	7	0	7	1	0	8		520	7	0	7	0	0	7		520	9	0	5	4	0	9		520	10	0	4	7	0	15		520	8	0	6	0	0	6		520	5	0	9	0	0	9		520	5
521	7	0	7	1	0	8		521	7	0	7	0	0	7		521	9	0	5	4	0	9		521	10	0	4	7	0	15		521	8	0	6	0	0	6		521	5	0	9	0	0	9		521	5
522	7	0	7	1	0	8		522	7	0	7	0	0	7		522	9	0	5	4	0	9		522	10	0	4	7	0	15		522	8	0	6	0	0	6		522	5	0	9	0	0	9		522	5
523	7	0	7	1	0	8		523	7	0	7	0	0	7		523	9	0	5	4	0	9		523	10	0	4	7	0	15		523	8	0	6	0	0	6		523	5	0	9	0	0	9		523	5
524	7	0	7	1	0	8		524	7	0	7	0	0	7		524	9	0	5	4	0	9		524	10	0	4	7	0	15		524	8	0	6	0	0	6		524	5	0	9	0	0	9		524	5
525	7	0	7	1	0	8		525	7	0	7	0	0	7		525	9	0	5	4	0	9		525	10	0	4	7	0	15		525	8	0	6	0	0	6		525	5	0	9	0	0	9		525	5
526	7	0	7	1	0	8		526	7	0	7	0	0	7		526	9	0	5	4	0	9		526	10	0	4	7	0	15		526	8	0	6	0	0	6		526	5	0	9	0	0	9		526	5
527	7	0	7	1	0	8		527	7	0	7	0	0	7		527	9	0	5	4	0	9		527	10	0	4	7	0	15		527	8	0	6	0	0	6		527	5	0	9	0	0	9		527	5
528	7	0	7	1	0	8		528	7	0	7	0	0	7		528	9	0	5	4	0	9		528	10	0	4	7	0	15		528	8	0	6	0	0	6		528	5	0	9	0	0	9		528	5
529	7	0	7	1	0	8		529	7	0	7	0	0	7		529	9	0	5	4	0	9		529	10	0	4	7	0	15		529	8	0	6	0	0	6		529	5	0	9	0	0	9		529	5
530	7	0	7	1	0	8		530	7	0	7	0	0	7		530	9	0	5	4	0	9		530	10	0	4	7	0	15		530	8	0	6	0	0	6		530	5	0	9	0	0	9		530	5
531	7	0	7	1	0	8		531	7	0	7	0	0	7		531	9	0	5	4	0	9		531	10	0	4	7	0	15		531	8	0	6	0	0	6		531	5	0	9	0	0	9		531	5
532	7	0	7	1	0	8		532	7	0	7	0	0	7		532	9	0	5	4	0	9		532	10	0	4	7	0	15		532	8	0	6	0	0	6		532	5	0	9	0	0	9		532	5
533	7	0	7	1	0	8		533	7	0	7	0	0	7		533	9	0	5	4	0	9		533	10	0	4	7	0	15		533	8	0	6	0	0	6		533	5	0	9	0	0	9		533	5
534	7	0	7	1	0	8		534	7	0	7	0	0	7		534	9	0	5	4	0	9		534	10	0	4	7	0	15		534	8	0	6	0	0	6		534	5	0	9	0	0	9		534	5
535	7	0	7	1	0	8		535	7	0	7	0	0	7		535	9	0	5	4	0	9		535	10	0	4	7	0	15		535	8	0	6	0	0	6		535	5	0	9	0	0	9		535	5
536	7	0	7	1	0	8		536	7	0	7	0	0	7		536	9	0	5	4	0	9		536	10	0	4	7	0	15		536	8	0	6	0	0	6		536	5	0	9	0	0	9		536	5
537	7	0	7	1	0	8		537	7	0	7	0	0	7		537	9	0	5	4	0	9		537	10	0	4	7	0	15		537	8	0	6	0	0	6		537	5	0	9	0	0	9		537	5
538	7	0	7	1	0	8		538	7	0	7	0	0	7		538	9	0	5	4	0	9		538	10	0	4	7	0	15		538	8	0	6	0	0	6		538	5	0	9	0	0	9		538	5
539	7	0	7	1	0	8		539	7	0	7	0	0	7		539	9	0	5	4	0	9		539	10	0	4	7	0	15		539	8	0	6	0	0	6		539	5	0	9	0	0	9		539	5
540	7	0	7	1	0	8		540	7	0	7	0	0	7		540	9	0	5	4	0	9		540	10	0	4	7	0	15		540	8	0	6	0	0	6		540	5	0	9	0	0	9		540	5
541	7	0	7	1	0	8		541	7	0	7	0	0	7		541	9	0	5	4	0	9		541	10	0	4	7	0	15		541	8	0	6	0	0	6		541	5	0	9	0	0	9		541	5
542	7	0	7	1	0	8		542	7	0	7	0	0	7		542	9	0	5	4	0	9		542	10	0	4	7	0	15		542	8	0	6	0	0	6		542	5	0	9	0	0	9		542	5
543	7	0	7	1	0	8		543	7	0	7	0	0	7		543	9	0	5	4	0	9		543	10	0	4	7	0	15		543	8	0	6	0	0	6		543	5	0	9	0	0	9		543	5
544	7	0	7	1	0	8		544	7	0	7	0	0	7		544	9	0	5	4	0	9		544	10	0	4	7	0	15		544	8	0	6	0	0	6		544	5	0	9	0	0	9		544	5
545	7	0	7	1	0	8		545	7	0	7	0	0	7		545	9	0	5	4	0	9		545	10	0	4	7	0	15		545	8	0	6	0	0	6		545	5	0	9	0	0	9		545	5
546	7	0	7	1	0	8		546	7	0	7	0	0	7		546	9	0	5	4	0	9		546	10	0	4	7	0	15		546	8	0	6	0	0	6		546	5	0	9	0	0	9		546	5
547	7	0	7	1	0	8		547	7	0	7	0	0	7		547	9	0	5	4	0	9		547	10	0	4	7	0	15		547	8	0	6	0	0	6		547	5	0	9	0	0	9		547	5
548	7	0	7	1	0	8		548	7	0	7	0	0	7		548	9	0	5	4	0	9		548	10	0	4	7	0	15		548	8	0	6	0	0	6		548	5	0	9	0	0	9		548	5
549	7	0	7	1	0	8		549	7	0	7	0	0	7		549	9	0	5	4	0	9		549	10	0	4	7	0	15		549	8	0	6	0	0	6		549	5	0	9	0	0	9		549	5
550	7	0	7	1	0	8		550	7	0	7	0	0	7		550	9	0	5	4	0	9		550	10	0	4	7	0	15		550	8	0	6	0	0	6		550	5	0	9	0	0	9		550	5
551	7	0	7	1	0	8		551	7	0	7	0	0	7		551	9	0	5	4	0	9		551	10	0	4	7	0	15		551	8	0	6	0	0	6		551	5	0	9	0	0	9		551	5
552	7	0	7	1	0	8		552	7	0	7	0	0	7		552	9	0	5	4	0	9		552	10	0	4	7	0	15		552	8	0	6	0	0	6		552	5	0	9	0	0	9		552	5
553	7	0	7	1	0	8		553	7	0	7	0	0	7		553	9	0	5	4	0	9		553	10	0	4	7	0	15		553	8	0	6	0	0	6		553	5	0	9	0	0	9		553	5
554	7	0	7	1	0	8		554	7	0	7	0	0	7		554	9	0	5	4	0	9		554	10	0	4	7	0	15		554	8	0	6	0	0	6		554	5	0	9	0	0	9		554	5
555	7	0	7	1	0	8		555	7	0	7	0	0	7		555	9	0	5	4	0	9		555	10	0	4	7	0	15		555	8	0	6	0	0	6		555	5	0	9	0	0	9		555	5
556	7	0	7	1	0	8		556	7	0	7	0	0	7		556	9	0	5	4	0	9		556	10	0	4	7	0	15		556	8	0	6	0	0	6		556	5	0	9	0	0	9		556	5
557	7	0	7	1	0	8		557	7	0	7	0	0	7		557	9	0	5	4	0	9		557	10	0	4	7	0	15		557	8	0	6	0	0	6		557	5	0	9	0	0	9		557	5
558	7	0	7	1	0	8		558	7	0	7	0	0	7		558	9	0	5	4	0	9		558	10	0	4	7	0	15		558	8	0	6	0	0	6		558	5	0	9	0	0	9		558	5
559	7	0	7	1	0	8		559	7	0	7	0	0	7		559	9	0	5	4	0	9		559	10	0	4	7	0	15		559	8	0	6	0	0	6		559	5	0	9	0	0	9		559	5
560	7	0	7	1	0	8		560	7	0	7	0	0	7		560	9	0	5	4	0	9		560	10	0	4	7	0	15		560	8	0	6	0	0	6		560	5	0	9	0	0	9		560	5
561	7	0	7	1	0	8		561	7	0	7	0	0	7		561	9	0	5	4	0	9		561	10	0	4	7	0	15		561	8	0	6	0	0	6		561	5	0	9	0	0	9		561	5
562	7	0	7	1	0	8		562	7	0	7	0	0	7		562	9	0	5	4	0	9		562	10	0	4	7	0	15		562	8	0	6	0	0	6		562	5	0	9	0	0	9		562	5
563	7	0	7	1	0	8		563	7	0	7	0	0	7		563	9	0	5	4	0	9		563	10	0	4	7	0	15		563	8	0	6	0	0	6		563	5	0	9	0	0	9		563	5
564	7	0	7	1	0	8		564	7	0	7	0	0	7		564	9	0	5	4	0	9		564	10	0	4	7	0	15		564	8	0	6	0	0	6		564	5	0	9	0	0	9		564	5
565	7	0	7	1	0	8		565	7	0	7	0	0	7		565	9	0	5	4	0	9		565	10	0	4	7	0	15		565	8	0	6	0	0	6		565	5	0	9	0	0	9		565	5
566	7	0	7	1	0	8		566	7	0	7	0	0	7		566	9	0	5	4	0	9		566	10	0	4	7	0	15		566	8	0	6	0	0	6		566	5	0	9	0	0	9		566	5
567	7	0	7	1	0	8		567	7	0	7	0	0	7		567	9	0	5	4	0	9		567	10	0	4	7	0	15		567	8	0	6	0	0	6		567	5	0	9	0	0	9		567	5
568	7	0	7	1	0	8		568	7	0	7	0	0	7		568	9	0	5	4	0	9		568	10	0	4	7	0	15		568	8	0	6	0	0	6		568	5	0	9	0	0	9		568	5
569	7	0	7	1	0	8		569	7	0	7	0	0	7		569	9	0	5	4	0	9		569	10	0	4	7	0	15		569	8	0	6	0	0	6		569	5	0	9	0	0	9		569	5
570	7	0	7	1	0	8		570	7	0	7	0	0	7		570	9	0	5	4	0	9		570	10	0	4	7	0	15		570	8	0	6	0	0	6		570	5	0	9	0	0	9		570	5
571	7	0	7	1	0	8		571	7	0	7	0	0	7		571	9	0	5	4	0	9		571	10	0	4	7	0	15		571	8	0	6	0	0	6		571	5	0	9	0	0	9		571	5
572	7	0	7	1	0	8		572	7	0	7	0	0	7		572	9	0	5	4	0	9		572	10	0	4	7	0	15		572	8	0	6	0	0	6		572	5	0	9	0	0	9		572	5
573	7	0	7	1	0	8		573	7	0	7	0	0	7		573	9	0	5	4	0	9		573	10	0	4	7	0	15		573	8	0	6	0	0	6		573	5	0	9	0	0	9		573	5
574	7	0	7	1	0	8		574	7	0	7	0	0	7		574	9	0	5	4	0	9		574	10	0	4	7	0	15		574	8	0	6	0	0	6		574	5	0	9	0	0	9		574	5
575	7	0	7	1	0	8		575	7	0	7	0	0	7		575	9	0	5	4	0	9		575	10	0	4	7	0	15		575	8	0	6	0	0	6		575	5	0	9	0	0	9		575	5
576	7	0	7	1	0	8		576	7	0	7	0	0	7		576	9	0	5	4	0	9		576	10	0	4	7	0	15		576	8	0	6	0	0	6		576	5	0	9	0	0	9		576	5
577	7	0	7	1	0	8		577	7	0	7	0	0	7		577	9	0	5	4	0	9		577	10	0	4	7	0	15		577	8	0	6	0	0	6		577	5	0	9	0	0	9		577	5
578	7	0	7	1	0	8		578	7	0	7	0	0	7		578	9	0	5	4	0	9		578	10	0	4	7	0	15		578	8	0	6	0	0	6		578	5	0	9	0	0	9		578	5
579	7	0	7	1	0	8		579	7	0	7	0	0	7		579	9	0	5	4	0	9		579	10	0	4	7	0	15		579	8	0	6	0	0	6		579	5	0	9	0	0	9		579	5
580	7	0	7	1	0	8		580	7	0	7	0	0	7		580	9	0	5	4	0	9		580	10	0	4	7	0	15		580	8	0	6	0	0	6		580	5	0	9	0	0	9		580	5
581	7	0	7	1	0	8		581	7	0	7	0	0	7		581	9	0	5	4	0	9		581	10	0	4	7	0	15		581	8	0	6	0	0	6		581	5	0	9	0	0	9		581	5
582	7	0	7	1	0	8		582	7	0	7	0	0	7		582	9	0	5	4	0	9		582	10	0	4	7	0	15		582	8	0	6	0	0	6		582	5	0	9	0	0	9		582	5
583	7	0	7	1	0	8		583	7	0	7	0	0	7		583	9	0	5	4	0	9		583	10	0	4	7	0	15		583	8	0	6	0	0	6		583	5	0	9	0	0	9		583	5
584	7	0	7	1	0	8		584	7	0	7	0	0	7		584	9	0	5	4	0	9		584	10	0	4	7	0	15		584	8	0	6	0	0	6		584	5	0	9	0	0	9		584	5
585	7	0	7	1	0	8		585	7	0	7	0	0	7		585	9	0	5	4	0	9		585	10	0	4	7	0	15		585	8	0	6	0	0	6		585	5	0	9	0	0	9		585	5
586	7	0	7	1	0	8		586	7	0	7	0	0	7		586	9	0	5	4	0	9		586	10	0	4	7	0	15		586	8	0	6	0	0	6		586	5	0	9	0	0	9		586	5
587	7	0	7	1	0	8		587	7	0	7	0	0	7		587	9	0	5	4	0	9		587	10	0	4	7	0	15		587	8	0	6	0	0	6		587	5	0	9	0	0	9		587	5
588	7	0	7	1	0	8		588	7	0	7	0	0	7		588	9	0	5	4	0	9		588	10	0	4	7	0	15		588	8	0	6	0	0	6		588	5	0	9	0	0	9		588	5
589	7	0	7	1	0	8		589	7	0	7	0	0	7		589	9	0	5	4	0	9		589	10	0	4	7	0	15		589	8	0	6	0	0	6		589	5	0	9	0	0	9		589	5
590	7	0	7	1	0	8		590	7	0	7	0	0	7		590	9	0	5	4	0	9		590	10	0	4	7	0	15		590	8	0	6	0	0	6		590	5	0	9	0	0	9		590	5
591	7	0	7	1	0	8		591	7	0	7	0	0	7		591	9	0	5	4	0	9		591	10	0	4	7	0	15		591	8	0	6	0	0	6		591	5	0	9	0	0	9		591	5
592	7	0	7	1	0	8		592	7	0	7	0	0	7		592	9	0	5	4	0	9		592	10	0	4	7	0	15		592	8	0	6	0	0	6		592	5	0	9	0	0	9		592	5
593	7	0	7	1	0	8		593	7	0	7	0	0	7		593	9	0	5	4	0	9		593	10	0	4	7	0	15		593	8	0	6	0	0	6		593	5	0	9	0	0	9		593	5
594	7	0	7	1	0	8		594	7	0	7	0	0	7		594	9	0	5	4	0	9		594	10	0	4	7	0	15		594	8	0	6	0	0	6		594	5	0	9	0	0	9		594	5
595	7	0	7	1	0	8		595	7	0	7	0	0	7		595	9	0	5	4	0	9		595	10	0	4	7	0	15		595	8	0	6	0	0	6		595	5	0	9	0	0	9		595	5
596	7	0	7	1	0	8		596	7	0	7	0	0	7		596	9	0	5	4	0	9		596	10	0	4	7	0	15		596	8	0	6	0	0	6		596	5	0	9	0	0	9		596	5
597	7	0	7	1	0	8		597	7	0	7	0	0	7		597	9	0	5	4	0	9		597	10	0	4	7	0	15		597	8	0	6	0	0	6		597	5	0	9	0	0	9		597	5
598	7	0	7	1	0	8		598	7	0	7	0	0	7		598	9	0	5	4	0	9		598	10	0	4	7	0	15		598	8	0	6	0	0	6		598	5	0	9	0	0	9		598	5
599	7	0	7	1	0	8		599	7	0	7	0	0	7		599	9	0	5	4	0	9		599	10	0	4	7	0	15		599	8	0	6	0	0	6		599	5	0	9	0	0	9		599	5
600	7	0	7	1	0	8		600	7	0	7	0	0	7		600	9	0	5	4	0	9		600	10	0	4	7	0	15		600	8	0	6	0	0	6		600	5	0	9	0	0	9		600	5
601	7	0	7	1	0	8		601	7	0	7	0	0	7		601	9	0	5	4	0	9		601	10	0	4	7	0	15		601	8	0	6	0	0	6		601	5	0	9	0	0	9		601	5
602	7	0	7	1	0	8		602	7	0	7	0	0	7		602	9	0	5	4	0	9		602	10	0	4	7	0	15		602	8	0	6	0	0	6		602	5	0	9	0	0	9		602	5
603	7	0	7	1	0	8		603	7	0	7	0	0	7		603	9	0	5	4	0	9		603	10	0	4	7	0	15		603	8	0	6	0	0	6		603	5	0	9	0	0	9		603	5
604	7	0	7	1	0	8		604	7	0	7	0	0	7		604	9	0	5	4	0	9		604	10	0	4	7	0	15		604	8	0	6	0	0	6		604	5	0	9	0	0	9		604	5
605	7	0	7	1	0	8		605	7	0	7	0	0	7		605	9	0	5	4	0	9		605	10	0	4	7	0	15		605	8	0	6	0	0	6		605	5	0	9	0	0	9		605	5
606	7	0	7	1	0	8		606	7	0	7	0	0	7		606	9	0	5	4	0	9		606	10	0	4	7	0	15		606	8	0	6	0	0	6		606	5	0	9	0	0	9		606	5
607	7	0	7	1	0	8		607	7	0	7	0	0	7		607	9	0	5	4	0	9		607	10	0	4	7	0	15		607	8	0	6	0	0	6		607	5	0	9	0	0	9		607	5
608	7	0	7	1	0	8		608	7	0	7	0	0	7		608	9	0	5	4	0	9		608	10	0	4	7	0	15		608	8	0	6	0	0	6		608	5	0	9	0	0	9		608	5
609	7	0	7	1	0	8		609	7	0	7	0	0	7		609	9	0	5	4	0	9		609	10	0	4	7	0	15		609	8	0	6	0	0	6		609	5	0	9	0	0	9		609	5
610	7	0	7	1	0	8		610	7	0	7	0	0	7		610	9	0	5	4	0	9		610	10	0	4	7	0	15		610	8	0	6	0	0	6		610	5	0	9	0	0	9		610	5
611	7	0	7	1	0	8		611	7	0	7	0	0	7		611	9	0	5	4	0	9		611	10	0	4	7	0	15		611	8	0	6	0	0	6		611	5	0	9	0	0	9		611	5
612	7	0	7	1	0	8		612	7	0	7	0	0	7		612	9	0	5	4	0	9		612	10	0	4	7	0	15		612	8	0	6	0	0	6		612	5	0	9	0	0	9		612	5
613	7	0	7	1	0	8		613	7	0	7	0	0	7		613	9	0	5	4	0	9		613	10	0	4	7	0	15		613	8	0	6	0	0	6		613	5	0	9	0	0	9		613	5
614	7	0	7	1	0	8		614	7	0	7	0	0	7		614	9	0	5	4	0	9		614	10	0	4	7	0	15		614	8	0	6	0	0	6		614	5	0	9	0	0	9		614	5
615	7	0	7	1	0	8		615	7	0	7	0	0	7		615	9	0	5	4	0	9		615	10	0	4	7	0	15		615	8	0	6	0	0	6		615	5	0	9	0	0	9		615	5
616	7	0	7	1	0	8		616	7	0	7	0	0	7		616	9	0	5	4	0	9		616	10	0	4	7	0	15		616	8	0	6	0	0	6		616	5	0	9	0	0	9		616	5
617	7	0	7	1	0	8		617	7	0	7	0	0	7		617	9	0	5	4	0	9		617	10	0	4	7	0	15		617	8	0	6	0	0	6		617	5	0	9	0	0	9		617	5
618	7	0	7	1	0	8		618	7	0	7	0	0	7		618	9	0	5	4	0	9		618	10	0	4	7	0	15		618	8	0	6	0	0	6		618	5	0	9	0	0	9		618	5
619	7	0	7	1	0	8		619	7	0	7	0	0	7		619	9	0	5	4	0	9		619	10	0	4	7	0	15		619	8	0	6	0	0	6		619	5	0	9	0	0	9		619	5
620	7	0	7	1	0	8		620	7	0	7	0	0	7		620	9	0	5	4	0	9		620	10	0	4	7	0	15		620	8	0	6	0	0	6		620	5	0	9	0	0	9		620	5
621	7	0	7	1	0	8		621	7	0	7	0	0	7		621	9	0	5	4	0	9		621	10	0	4	7	0	15		621	8	0	6	0	0	6		621	5	0	9	0	0	9		621	5
622	7	0	7	1	0	8		622	7	0	7	0	0	7		622	9	0	5	4	0	9		622	10	0	4	7	0	15		622	8	0	6	0	0	6		622	5	0	9	0	0	9		622	5
623	7	0	7	1	0	8		623	7	0	7	0	0	7		623	9	0	5	4	0	9		623	10	0	4	7	0	15		623	8	0	6	0	0	6		623	5	0	9	0	0	9		623	5
624	7	0	7	1	0	8		624	7	0	7	0	0	7		624	9	0	5	4	0	9		624	10	0	4	7	0	15		624	8	0	6	0	0	6		624	5	0	9	0	0	9		624	5
625	7	0	7	1	0	8		625	7	0	7	0	0	7		625	9	0	5	4	0	9		625	10	0	4	7	0	15		625	8	0	6	0	0	6		625	5	0	9	0	0	9		625	5
626	7	0	7	1	0	8		626	7	0	7	0	0	7		626	9	0	5	4	0	9		626	10	0	4	7	0	15		626	8	0	6	0	0	6		626	5	0	9	0	0	9		626	5
627	7	0	7	1	0	8		627	7	0	7	0	0	7		627	9	0	5	4	0	9		627	10	0	4	7	0	15		627	8	0	6	0	0	6		627	5	0	9	0	0	9		627	5
628	7	0	7	1	0	8		628	7	0	7	0	0	7		628	9	0	5	4	0	9		628	10	0	4	7	0	15		628	8	0	6	0	0	6		628	5	0	9	0	0	9		628	5
629	7	0	7	1	0	8		629	7	0	7	0	0	7		629	9	0	5	4	0	9		629	10	0	4	7	0	15		629	8	0	6	0	0	6		629	5	0	9	0	0	9		629	5
630	7	0	7	1	0	8		630	7	0	7	0	0	7		630	9	0	5	4	0	9		630	10	0	4	7	0	15		630	8	0	6	0	0	6		630	5	0	9	0	0	9		630	5
631	7	0	7	1	0	8		631	7	0	7	0	0	7		631	9	0	5	4	0	9		631	10	0	4	7	0	15		631	8	0	6	0	0	6		631	5	0	9	0	0	9		631	5
632	7	0	7	1	0	8		632	7	0	7	0	0	7		632	9	0	5	4	0	9		632	10	0	4	7	0	15		632	8	0	6	0	0	6		632	5	0	9	0	0	9		632	5
633	7	0	7	1	0	8		633	7	0	7	0	0	7		633	9	0	5	4	0	9		633	10	0	4	7	0	15		633	8	0	6	0	0	6		633	5	0	9	0	0	9		633	5
634	7	0	7	1	0	8		634	7	0	7	0	0	7		634	9	0	5	4	0	9		634	10	0	4	7	0	15		634	8	0	6	0	0	6		634	5	0	9	0	0	9		634	5
635	7	0	7	1	0	8		635	7	0	7	0	0	7		635	9	0	5	4	0	9		635	10	0	4	7	0	15		635	8	0	6	0	0	6		635	5	0	9	0	0	9		635	5
636	7	0	7	1	0	8		636	7	0	7	0	0	7		636	9	0	5	4	0	9		636	10	0	4	7	0	15		636	8	0	6	0	0	6		636	5	0	9	0	0	9		636	5
637	7	0	7	1	0	8		637	7	0	7	0	0	7		637	9	0	5	4	0	9		637	10	0	4	7	0	15		637	8	0	6	0	0	6		637	5	0	9	0	0	9		637	5
638	7	0	7	1	0	8		638	7	0	7	0	0	7		638	9	0	5	4	0	9		638	10	0	4	7	0	15		638	8	0	6	0	0	6		638	5	0	9	0	0	9		638	5
639	7	0	7	1	0	8		639	7	0	7	0	0	7		639	9	0	5	4	0	9		639	10	0	4	7	0	15		639	8	0	6	0	0	6		639	5	0	9	0	0	9		639	5
640	7	0	7	1	0	8		640	7	0	7	0	0	7		640	9	0	5	4	0	9		640	10	0	4	7	0	15		640	8	0	6	0	0	6		640	5	0	9	0	0	9		640	5
641	7	0	7	1	0	8		641	7	0	7	0	0	7		641	9	0	5	4	0	9		641	10	0	4	7	0	15		641	8	0	6	0	0	6		641	5	0	9	0	0	9		641	5
642	7	0	7	1	0	8		642	7	0	7	0	0	7		642	9	0	5	4	0	9		642	10	0	4	7	0	15		642	8	0	6	0	0	6		642	5	0	9	0	0	9		642	5
643	7	0	7	1	0	8		643	7	0	7	0	0	7		643	9	0	5	4	0	9		643	10	0	4	7	0	15		643	8	0	6	0	0	6		643	5	0	9	0	0	9		643	5
644	7	0	7	1	0	8		644	7	0	7	0	0	7		644	9	0	5	4	0	9		644	10	0	4	7	0	15		644	8	0	6	0	0	6		644	5	0	9	0	0	9		644	5
645	7	0	7	1	0	8		645	7	0	7	0	0	7		645	9	0	5	4	0	9		645	10	0	4	7	0	15		645	8	0	6	0	0	6		645	5	0	9	0	0	9		645	5
646	7	0	7	1	0	8		646	7	0	7	0	0	7		646	9	0	5	4	0	9		646	10	0	4	7	0	15		646	8	0	6	0	0	6		646	5	0	9	0	0	9		646	5
647	7	0	7	1	0	8		647	7	0	7	0	0	7		647	9	0	5	4	0	9		647	10	0	4	7	0	15		647	8	0	6	0	0	6		647	5	0	9	0	0	9		647	5
648	7	0	7	1	0	8		648	7	0	7	0	0	7		648	9	0	5	4	0	9		648	10	0	4	7	0	15		648	8	0	6	0	0	6		648	5	0	9	0	0	9		648	5
649	7	0	7	1	0	8		649	7	0	7	0	0	7		649	9	0	5	4	0	9		649	10	0	4	7	0	15		649	8	0	6	0	0	6		649	5	0	9	0	0	9		649	5
650	7	0	7	1	0	8		650	7	0	7	0	0	7		650	9	0	5	4	0	9		650	10	0	4	7	0	15		650	8	0	6	0	0	6		650	5	0	9	0	0	9		650	5
651	7	0	7	1	0	8		651	7	0	7	0	0	7		651	9	0	5	4	0	9		651	10	0	4	7	0	15		651	8	0	6	0	0	6		651	5	0	9	0	0	9		651	5
652	7	0	7	1	0	8		652	7	0	7	0	0	7		652	9	0	5	4	0	9		652	10	0	4	7	0	15		652	8	0	6	0	0	6		652	5	0	9	0	0	9		652	5
653	7	0	7	1	0	8		653	7	0	7	0	0	7		653	9	0	5	4	0	9		653	10	0	4	7	0	15		653	8	0	6	0	0	6		653	5	0	9	0	0	9		653	5
654	7	0	7	1	0	8		654	7	0	7	0	0	7		654	9	0	5	4	0	9		654	10	0	4	7	0	15		654	8	0	6	0	0	6		654	5	0	9	0	0	9		654	5
655	7	0	7	1	0	8		655	7	0	7	0	0	7		655	9	0	5	4	0	9		655	10	0	4	7	0	15		655	8	0	6	0	0	6		655	5	0	9	0	0	9		655	5
656	7	0	7	1	0	8		656	7	0	7	0	0	7		656	9	0	5	4	0	9		656	10	0	4	7	0	15		656	8	0	6	0	0	6		656	5	0	9	0	0	9		656	5
657	7	0	7	1	0	8		657	7	0	7	0	0	7		657	9	0	5	4	0	9		657	10	0	4	7	0	15		657	8	0	6	0	0	6		657	5	0	9	0	0	9		657	5
658	7	0	7	1	0	8		658	7	0	7	0	0	7		658	9	0	5	4	0	9		658	10	0	4	7	0	15		658	8	0	6	0	0	6		658	5	0	9	0	0	9		658	5
659	7	0	7	1	0	8		659	7	0	7	0	0	7		659	9	0	5	4	0	9		659	10	0	4	7	0	15		659	8	0	6	0	0	6		659	5	0	9	0	0	9		659	5
660	7	0	7	1	0	8		660	7	0	7	0	0	7		660	9	0	5	4	0	9		660	10	0	4	7	0	15		660	8	0	6	0	0	6		660	5	0	9	0	0	9		660	5
661	7	0	7	1	0	8		661	7	0	7	0	0	7		661	9	0	5	4	0	9		661	10	0	4	7	0	15		661	8	0	6	0	0	6		661	5	0	9	0	0	9		661	5
662	7	0	7	1	0	8		662	7	0	7	0	0	7		662	9	0	5	4	0	9		662	10	0	4	7	0	15		662	8	0	6	0	0	6		662	5	0	9	0	0	9		662	5
663	7	0	7	1	0	8		663	7	0	7	0	0	7		663	9	0	5	4	0	9		663	10	0	4	7	0	15		663	8	0	6	0	0	6		663	5	0	9	0	0	9		663	5
664	7	0	7	1	0	8		664	7	0	7	0	0	7		664	9	0	5	4	0	9		664	10	0	4	7	0	15		664	8	0	6	0	0	6		664	5	0	9	0	0	9		664	5
665	7	0	7	1	0	8		665	7	0	7	0	0	7		665	9	0	5	4	0	9		665	10	0	4	7	0	15		665	8	0	6	0	0	6		665	5	0	9	0	0	9		665	5
666	7	0	7	1	0	8		666	7	0	7	0	0	7		666	9	0	5	4	0	9		666	10	0	4	7	0	15		666	8	0	6	0	0	6		666	5	0	9	0	0	9		666	5
667	7	0	7	1	0	8		667	7	0	7	0	0	7		667	9	0	5	4	0	9		667	10	0	4	7	0	15		667	8	0	6	0	0	6		667	5	0	9	0	0	9		667	5
668	7	0	7	1	0	8		668	7	0	7	0	0	7		668	9	0	5	4	0	9		668	10	0	4	7	0	15		668	8	0	6	0	0	6		668	5	0	9	0	0	9		668	5
669	7	0	7	1	0	8		669	7	0	7	0	0	7		669	9	0	5	4	0	9		669	10	0	4	7	0	15		669	8	0	6	0	0	6		669	5	0	9	0	0	9		669	5
670	7	0	7	1	0	8		670	7	0	7	0	0	7		670	9	0	5	4	0	9		670	10	0	4	7	0	15		670	8	0	6	0	0	6		670	5	0	9	0	0	9		670	5
671	7	0	7	1	0	8		671	7	0	7	0	0	7		671	9	0	5	4	0	9		671	10	0	4	7	0	15		671	8	0	6	0	0	6		671	5	0	9	0	0	9		671	5
672	7	0	7	1	0	8		672	7	0	7	0	0	7		672	9	0	5	4	0	9		672	10	0	4	7	0	15		672	8	0	6	0	0	6		672	5	0	9	0	0	9		672	5
673	7	0	7	1	0	8		673	7	0	7	0	0	7		673	9	0	5	4	0	9		673	10	0	4	7	0	15		673	8	0	6	0	0	6		673	5	0	9	0	0	9		673	5
674	7	0	7	1	0	8		674	7	0	7	0	0	7		674	9	0	5	4	0	9		674	10	0	4	7	0	15		674	8	0	6	0	0	6		674	5	0	9	0	0	9		674	5
675	7	0	7	1	0	8		675	7	0	7	0	0	7		675	9	0	5	4	0	9		675	10	0	4	7	0	15		675	8	0	6	0	0	6		675	5	0	9	0	0	9		675	5
676	7	0	7	1	0	8		676	7	0	7	0	0	7		676	9	0	5	4	0	9		676	10	0	4	7	0	15		676	8	0	6	0	0	6		676	5	0	9	0	0	9		676	5
677	7	0	7	1	0	8		677	7	0	7	0	0	7		677	9	0	5	4	0	9		677	10	0	4	7	0	15		677	8	0	6	0	0	6		677	5	0	9	0	0	9		677	5
678	7	0	7	1	0	8		678	7	0	7	0	0	7		678	9	0	5	4	0	9		678	10	0	4	7	0	15		678	8	0	6	0	0	6		678	5	0	9	0	0	9		678	5
679	7	0	7	1	0	8		679	7	0	7	0	0	7		679	9	0	5	4	0	9		679	10	0	4	7	0	15		679	8	0	6	0	0	6		679	5	0	9	0	0	9		679	5
680	7	0	7	1	0	8		680	7	0	7	0	0	7		680	9	0	5	4	0	9		680	10	0	4	7	0	15		680	8	0	6	0	0	6		680	5	0	9	0	0	9		680	5
681	7	0	7	1	0	8		681	7	0	7	0	0	7		681	9	0	5	4	0	9		681	10	0	4	7	0	15		681	8	0	6	0	0	6		681	5	0	9	0	0	9		681	5
682	7	0	7	1	0	8		682	7	0	7	0	0	7		682	9	0	5	4	0	9		682	10	0	4	7	0	15		682	8	0	6	0	0	6		682	5	0	9	0	0	9		682	5
683	7	0	7	1	0	8		683	7	0	7	0	0	7		683	9	0	5	4	0	9		683	10	0	4	7	0	15		683	8	0	6	0	0	6		683	5	0	9	0	0	9		683	5
684	7	0	7	1	0	8		684	7	0	7	0	0	7		684	9	0	5	4	0	9		684	10	0	4	7	0	15		684	8	0	6	0	0	6		684	5	0	9	0	0	9		684	5
685	7	0	7	1	0	8		685	7	0	7	0	0	7		685	9	0	5	4	0	9		685	10	0	4	7	0	15		685	8	0	6	0	0	6		685	5	0	9	0	0	9		685	5
686	7	0	7	1	0	8		686	7	0	7	0	0	7		686	9	0	5	4	0	9		686	10	0	4	7	0	15		686	8	0	6	0	0	6		686	5	0	9	0	0	9		686	5
687	7	0	7	1	0	8		687	7	0	7	0	0	7		687	9	0	5	4	0	9		687	10	0	4	7	0	15		687	8	0	6	0	0	6		687	5	0	9	0	0	9		687	5
688	7	0	7	1	0	8		688	7	0	7	0	0	7		688	9	0	5	4	0	9		688	10	0	4	7	0	15		688	8	0	6	0	0	6		688	5	0	9	0	0	9		688	5
689	7	0	7	1	0	8		689	7	0	7	0	0	7		689	9	0	5	4	0	9		689	10	0	4	7	0	15		689	8	0	6	0	0	6		689	5	0	9	0	0	9		689	5
690	7	0	7	1	0	8		690	7	0	7	0	0	7		690	9	0	5	4	0	9		690	10	0	4	7	0	15		690	8	0	6	0	0	6		690	5	0	9	0	0	9		690	5
691	7	0	7	1	0	8		691	7	0	7	0	0	7		691	9	0	5	4	0	9		691	10	0	4	7	0	15		691	8	0	6	0	0	6		691	5	0	9	0	0	9		691	5
692	7	0	7	1	0	8		692	7	0	7	0	0	7		692	9	0	5	4	0	9		692	10	0	4	7	0	15		692	8	0	6	0	0	6		692	5	0	9	0	0	9		692	5
693	7	0	7	1	0	8		693	7	0	7	0	0	7		693	9	0	5	4	0	9		693	10	0	4	7	0	15		693	8	0	6	0	0	6		693	5	0	9	0	0	9		693	5
694	7	0	7	1	0	8		694	7	0	7	0	0	7		694	9	0	5	4	0	9		694	10	0	4	7	0	15		694	8	0	6	0	0	6		694	5	0	9	0	0	9		694	5
695	7	0	7	1	0	8		695	7	0	7	0	0	7		695	9	0	5	4	0	9		695	10	0	4	7	0	15		695	8	0	6	0	0	6		695	5	0	9	0	0	9		695	5
696	7	0	7	1	0	8		696	7	0	7	0	0	7		696	9	0	5	4	0	9		696	10	0	4	7	0	15		696	8	0	6	0	0	6		696	5	0	9	0	0	9		696	5
697	7	0	7	1	0	8		697	7	0	7	0	0	7		697	9	0	5	4	0	9		697	10	0	4	7	0	15		697	8	0	6	0	0	6		697	5	0	9	0	0	9		697	5
698	7	0	7	1	0	8		698	7	0	7	0	0	7		698	9	0	5	4	0	9		698	10	0	4	7	0	15		698	8	0	6	0	0	6		698	5	0	9	0	0	9		698	5
699	7	0	7	1	0	8		699	7	0	7	0	0	7		699	9	0	5	4	0	9		699	10	0	4	7	0	15		699	8	0	6	0	0	6		699	5	0	9	0	0	9		699	5
700	7	0	7	1	0	8		700	7	0	7	0	0	7		700	9	0	5	4	0	9		700	10	0	4	7	0	15		700	8	0	6	0	0	6		700	5	0	9	0	0	9		700	5
701	7	0	7	1	0	8		701	7	0	7	0	0	7		701	9	0	5	4	0	9		701	10	0	4	7	0	15		701	8	0	6	0	0	6		701	5	0	9	0	0	9		701	5
702	7	0	7	1	0	8		702	7	0	7	0	0	7		702	9	0	5	4	0	9		702	10	0	4	7	0	15		702	8	0	6	0	0	6		702	5	0	9	0	0	9		702	5
703	7	0	7	1	0	8		703	7	0	7	0	0	7		703	9	0	5	4	0	9		703	10	0	4	7	0	15		703	8	0	6	0	0	6		703	5	0	9	0	0	9		703	5
704	7	0	7	1	0	8		704	7	0	7	0	0	7		704	9	0	5	4	0	9		704	10	0	4	7	0	15		704	8	0	6	0	0	6		704	5	0	9	0	0	9		704	5
705	7	0	7	1	0	8		705	7	0	7	0	0	7		705	9	0	5	4	0	9		705	10	0	4	7	0	15		705	8	0	6	0	0	6		705	5	0	9	0	0	9		705	5
706	7	0	7	1	0	8		706	7	0	7	0	0	7		706	9	0	5	4	0	9		706	10	0	4	7	0	15		706	8	0	6	0	0	6		706	5	0	9	0	0	9		706	5
707	7	0	7	1	0	8		707	7	0	7	0	0	7		707	9	0	5	4	0	9		707	10	0	4	7	0	15		707	8	0	6	0	0	6		707	5	0	9	0	0	9		707	5
708	7	0	7	1	0	8		708	7	0	7	0	0	7		708	9	0	5	4	0	9		708	10	0	4	7	0	15		708	8	0	6	0	0	6		708	5	0	9	0	0	9		708	5
709	7	0	7	1	0	8		709	7	0	7	0	0	7		709	9	0	5	4	0	9		709	10	0	4	7	0	15		709	8	0	6	0	0	6		709	5	0	9	0	0	9		709	5
710	7	0	7	1	0	8		710	7	0	7	0	0	7		710	9	0	5	4	0	9		710	10	0	4	7	0	15		710	8	0	6	0	0	6		710	5	0	9	0	0	9		710	5
711	7	0	7	1	0	8		711	7	0	7	0	0	7		711	9	0	5	4	0	9		711	10	0	4	7	0	15		711	8	0	6	0	0	6		711	5	0	9	0	0	9		711	5
712	7	0	7	1	0	8		712	7	0	7	0	0	7		712	9	0	5	4	0	9		712	10	0	4	7	0	15		712	8	0	6	0	0	6		712	5	0	9	0	0	9		712	5
713	7	0	7	1	0	8		713	7	0	7	0	0	7		713	9	0	5	4	0	9		713	10	0	4	7	0	15		713	8	0	6	0	0	6		713	5	0	9	0	0	9		713	5
714	7	0	7	1	0	8		714	7	0	7	0	0	7		714	9	0	5	4	0	9		714	10	0	4	7	0	15		714	8	0	6	0	0	6		714	5	0	9	0	0	9		714	5
715	7	0	7	1	0	8		715	7	0	7	0	0	7		715	9	0	5	4	0	9		715	10	0	4	7	0	15		715	8	0	6	0	0	6		715	5	0	9	0	0	9		715	5
716	7	0	7	1	0	8		716	7	0	7	0	0	7		716	9	0	5	4	0	9		716	10	0	4	7	0	15		716	8	0	6	0	0	6		716	5	0	9	0	0	9		716	5
717	7	0	7	1	0	8		717	7	0	7	0	0	7		717	9	0	5	4	0	9		717	10	0	4	7	0	15		717	8	0	6	0	0	6		717	5	0	9	0	0	9		717	5
718	7	0	7	1	0	8		718	7	0	7	0	0	7		718	9	0	5	4	0	9		718	10	0	4	7	0	15		718	8	0	6	0	0	6		718	5	0	9	0	0	9		718	5
719	7	0	7	1	0	8		719	7	0	7	0	0	7		719	9	0	5	4	0	9		719	10	0	4	7	0	15		719	8	0	6	0	0	6		719	5	0	9	0	0	9		719	5
720	7	0	7	1	0	8		720	7	0	7	0	0	7		720	9	0	5	4	0	9		720	10	0	4	7	0	15		720	8	0	6	0	0	6		720	5	0	9	0	0	9		720	5
721	7	0	7	1	0	8		721	7	0	7	0	0	7		721	9	0	5	4	0	9		721	10	0	4	7	0	15		721	8	0	6	0	0	6		721	5	0	9	0	0	9		721	5
722	7	0	7	1	0	8		722	7	0	7	0	0	7		722	9	0	5	4	0	9		722	10	0	4	7	0	15		722	8	0	6	0	0	6		722	5	0	9	0	0	9		722	5
723	7	0	7	1	0	8		723	7	0	7	0	0	7		723	9	0	5	4	0	9		723	10	0	4	7	0	15		723	8	0	6	0	0	6		723	5	0	9	0	0	9		723	5
724	7	0	7	1	0	8		724	7	0	7	0	0	7		724	9	0	5	4	0	9		724	10	0	4	7	0	15		724	8	0	6	0	0	6		724	5	0	9	0	0	9		724	5
725	7	0	7	1	0	8		725	7	0	7	0	0	7		725	9	0	5	4	0	9		725	10	0	4	7	0	15		725	8	0	6	0	0	6		725	5	0	9	0	0	9		725	5
726	7	0	7	1	0	8		726	7	0	7	0	0	7		726	9	0	5	4	0	9		726	10	0	4	7	0	15		726	8	0	6	0	0	6		726	5	0	9	0	0	9		726	5
727	7	0	7	1	0	8		727	7	0	7	0	0	7		727	9	0	5	4	0	9		727	10	0	4	7	0	15		727	8	0	6	0	0	6		727	5	0	9	0	0	9		727	5
728	7	0	7	1	0	8		728	7	0	7	0	0	7		728	9	0	5	4	0	9		728	10	0	4	7	0	15		728	8	0	6	0	0	6		728	5	0	9	0	0	9		728	5
729	7	0	7	1	0	8		729	7	0	7	0	0	7		729	9	0	5	4	0	9		729	10	0	4	7	0	15		729	8	0	6	0	0	6		729	5	0	9	0	0	9		729	5
730	7	0	7	1	0	8		730	7	0	7	0	0	7		730	9	0	5	4	0	9		730	10	0	4	7	0	15		730	8	0	6	0	0	6		730	5	0	9	0	0	9		730	5
731	7	0	7	1	0	8		731	7	0	7	0	0	7		731	9	0	5	4	0	9		731	10	0	4	7	0	15		731	8	0	6	0	0	6		731	5	0	9	0	0	9		731	5
732	7	0	7	1	0	8		732	7	0	7	0	0	7		732	9	0	5	4	0	9		732	10	0	4	7	0	15		732	8	0	6	0	0	6		732	5	0	9	0	0	9		732	5
733	7	0	7	1	0	8		733	7	0	7	0	0	7		733	9	0	5	4	0	9		733	10	0	4	7	0	15		733	8	0	6	0	0	6		733	5	0	9	0	0	9		733	5
734	7	0	7	1	0	8		734	7	0	7	0	0	7		734	9	0	5	4	0	9		734	10	0	4	7	0	15		734	8	0	6	0	0	6		734	5	0	9	0	0	9		734	5
735	7	0	7	1	0	8		735	7	0	7	0	0	7		735	9	0	5	4	0	9		735	10	0	4	7	0	15		735	8	0	6	0	0	6		735	5	0	9	0	0	9		735	5
736	7	0	7	1	0	8		736	7	0	7	0	0	7		736	9	0	5	4	0	9		736	10	0	4	7	0	15		736	8	0	6	0	0	6		736	5	0	9	0	0	9		736	5
737	7	0	7	1	0	8		737	7	0	7	0	0	7		737	9	0	5	4	0	9		737	10	0	4	7	0	15		737	8	0	6	0	0	6		737	5	0	9	0	0	9		737	5
738	7	0	7	1	0	8		738	7	0	7	0	0	7		738	9	0	5	4	0	9		738	10	0	4	7	0	15		738	8	0	6	0	0	6		738	5	0	9	0	0	9		738	5
739	7	0	7	1	0	8		739	7	0	7	0	0	7		739	9	0	5	4	0	9		739	10	0	4	7	0	15		739	8	0	6	0	0	6		739	5	0	9	0	0	9		739	5
740	7	0	7	1	0	8		740	7	0	7	0	0	7		740	9	0	5	4	0	9		740	10	0	4	7	0	15		740	8	0	6	0	0	6		740	5	0	9	0	0	9		740	5
741	7	0	7	1	0	8		741	7	0	7	0	0	7		741	9	0	5	4	0	9		741	10	0	4	7	0	15		741	8	0	6	0	0	6		741	5	0	9	0	0	9		741	5
742	7	0	7	1	0	8		742	7	0	7	0	0	7		742	9	0	5	4	0	9		742	10	0	4	7	0	15		742	8	0	6	0	0	6		742	5	0	9	0	0	9		742	5
743	7	0	7	1	0	8		743	7	0	7	0	0	7		743	9	0	5	4	0	9		743	10	0	4	7	0	15		743	8	0	6	0	0	6		743	5	0	9	0	0	9		743	5
744	7	0	7	1	0	8		744	7	0	7	0	0	7		744	9	0	5	4	0	9		744	10	0	4	7	0	15		744	8	0	6	0	0	6		744	5	0	9	0	0	9		744	5
745	7	0	7	1	0	8		745	7	0	7	0	0	7		745	9	0	5	4	0	9		745	10	0	4	7	0	15		745	8	0	6	0	0	6		745	5	0	9	0	0	9		745	5
746	7	0	7	1	0	8		746	7	0	7	0	0	7		746	9	0	5	4	0	9		746	10	0	4	7	0	15		746	8	0	6	0	0	6		746	5	0	9	0	0	9		746	5
747	7	0	7	1	0	8		747	7	0	7	0	0	7		747	9	0	5	4	0	9		747	10	0	4	7	0	15		747	8	0	6	0	0	6		747	5	0	9	0	0	9		747	5
748	7	0	7	1	0	8		748	7	0	7	0	0	7		748	9	0	5	4	0	9		748	10	0	4	7	0	15		748	8	0	6	0	0	6		748	5	0	9	0	0	9		748	5
749	7	0	7	1	0	8		749	7	0	7	0	0	7		749	9	0	5	4	0	9		749	10	0	4	7	0	15		749	8	0	6	0	0	6		749	5	0	9	0	0	9		749	5
750	7	0	7	1	0	8		750	7	0	7	0	0	7		750	9	0	5	4	0	9		750	10	0	4	7	0	15		750	8	0	6	0	0	6		750	5	0	9	0	0	9		750	5
751	7	0	7	1	0	8		751	7	0	7	0	0	7		751	9	0	5	4	0	9		751	10	0	4	7	0	15		751	8	0	6	0	0	6		751	5	0	9	0	0	9		751	5
752	7	0	7	1	0	8		752	7	0	7	0	0	7		752	9	0	5	4	0	9		752	10	0	4	7	0	15		752	8	0	6	0	0	6		752	5	0	9	0	0	9		752	5
753	7	0	7	1	0	8		753	7	0	7	0	0	7		753	9	0	5	4	0	9		753	10	0	4	7	0	15		753	8	0	6	0	0	6		753	5	0	9	0	0	9		753	5
754	7	0	7	1	0	8		754	7	0	7	0	0	7		754	9	0	5	4	0	9		754	10	0	4	7	0	15		754	8	0	6	0	0	6		754	5	0	9	0	0	9		754	5
755	7	0	7	1	0	8		755	7	0	7	0	0	7		755	9	0	5	4	0	9		755	10	0	4	7	0	15		755	8	0	6	0	0	6		755	5	0	9	0	0	9		755	5
756	7	0	7	1	0	8		756	7	0	7	0	0	7		756	9	0	5	4	0	9		756	10	0	4	7	0	15		756	8	0	6	0	0	6		756	5	0	9	0	0	9		756	5
757	7	0	7	1	0	8		757	7	0	7	0	0	7		757	9	0	5	4	0	9		757	10	0	4	7	0	15		757	8	0	6	0	0	6		757	5	0	9	0	0	9		757	5
758	7	0	7	1	0	8		758	7	0	7	0	0	7		758	9	0	5	4	0	9		758	10	0	4	7	0	15		758	8	0	6	0	0	6		758	5	0	9	0	0	9		758	5
759	7	0	7	1	0	8		759	7	0	7	0	0	7		759	9	0	5	4	0	9		759	10	0	4	7	0	15		759	8	0	6	0	0	6		759	5	0	9	0	0	9		759	5
760	7	0	7	1	0	8		760	7	0	7	0	0	7		760	9	0	5	4	0	9		760	10	0	4	7	0	15		760	8	0	6	0	0	6		760	5	0	9	0	0	9		760	5
761	7	0	7	1	0	8		761	7	0	7	0	0	7		761	9	0	5	4	0	9		761	10	0	4	7	0	15		761	8	0	6	0	0	6		761	5	0	9	0	0	9		761	5
762	7	0	7	1	0	8		762	7	0	7	0	0	7		762	9	0	5	4	0	9		762	10	0	4	7	0	15		762	8	0	6	0	0	6		762	5	0	9	0	0	9		762	5
763	7	0	7	1	0	8		763	7	0	7	0	0	7		763	9	0	5	4	0	9		763	10	0	4	7	0	15		763	8	0	6	0	0	6		763	5	0	9	0	0	9		763	5
764	7	0	7	1	0	8		764	7	0	7	0	0	7		764	9	0	5	4	0	9		764	10	0	4	7	0	15		764	8	0	6	0	0	6		764	5	0	9	0	0	9		764	5
765	7	0	7	1	0	8		765	7	0	7	0	0	7		765	9	0	5	4	0	9		765	10	0	4	7	0	15		765	8	0	6	0	0	6		765	5	0	9	0	0	9		765	5
766	7	0	7	1	0	8		766	7	0	7	0	0	7		766	9	0	5	4	0	9		766	10	0	4	7	0	15		766	8	0	6	0	0	6		766	5	0	9	0	0	9		766	5
767	7	0	7	1	0	8		767	7	0	7	0	0	7		767	9	0	5	4	0	9		767	10	0	4	7	0	15		767	8	0	6	0	0	6		767	5	0	9	0	0	9		767	5
768	7	0	7	1	0	8		768	7	0	7	0	0	7		768	9	0	5	4	0	9		768	10	0	4	7	0	15		768	8	0	6	0	0	6		768	5	0	9	0	0	9		768	5
769	7	0	7	1	0	8		769	7	0	7	0	0	7		769	9	0	5	4	0	9		769	10	0	4	7	0	15		769	8	0	6	0	0	6		769	5	0	9	0	0	9		769	5
770	7	0	7	1	0	8		770	7	0	7	0	0	7		770	9	0	5	4	0	9		770	10	0	4	7	0	15		770	8	0	6	0	0	6		770	5	0	9	0	0	9		770	5
771	7	0	7	1	0	8		771	7	0	7	0	0	7		771	9	0	5	4	0	9		771	10	0	4	7	0	15		771	8	0	6	0	0	6		771	5	0	9	0	0	9		771	5
772	7	0	7	1	0	8		772	7	0	7	0	0	7		772	9	0	5	4	0	9		772	10	0	4	7	0	15		772	8	0	6	0	0	6		772	5	0	9	0	0	9		772	5
773	7	0	7	1	0	8		773	7	0	7	0	0	7		773	9	0	5	4	0	9		773	10	0	4	7	0	15		773	8	0	6	0	0	6		773	5	0	9	0	0	9		773	5
774	7	0	7	1	0	8		774	7	0	7	0	0	7		774	9	0	5	4	0	9		774	10	0	4	7	0	15		774	8	0	6	0	0	6		774	5	0	9	0	0	9		774	5
775	7	0	7	1	0	8		775	7	0	7	0	0	7		775	9	0	5	4	0	9		775	10	0	4	7	0	15		775	8	0	6	0	0	6		775	5	0	9	0	0	9		775	5
776	7	0	7	1	0	8		776	7	0	7	0	0	7		776	9	0	5	4	0	9		776	10	0	4	7	0	15		776	8	0	6	0	0	6		776	5	0	9	0	0	9		776	5
777	7	0	7	1	0	8		777	7	0	7	0	0	7		777	9	0	5	4	0	9		777	10	0	4	7	0	15		777	8	0	6	0	0	6		777	5	0	9	0	0	9		777	5
778	7	0	7	1	0	8		778	7	0	7	0	0	7		778	9	0	5	4	0	9		778	10	0	4	7	0	15		778	8	0	6	0	0	6		778	5	0	9	0	0	9		778	5
779	7	0	7	1	0	8		779	7	0	7	0	0	7		779	9	0	5	4	0	9		779	10	0	4	7	0	15		779	8	0	6	0	0	6		779	5	0	9	0	0	9		779	5
780	7	0	7	1	0	8		780	7	0	7	0	0	7		780	9	0	5	4	0	9		780	10	0	4	7	0	15		780	8	0	6	0	0	6		780	5	0	9	0	0	9		780	5
781	7	0	7	1	0	8		781	7	0	7	0	0	7		781	9	0	5	4	0	9		781	10	0	4	7	0	15		781	8	0	6	0	0	6		781	5	0	9	0	0	9		781	5
782	7	0	7	1	0	8		782	7	0	7	0	0	7		782	9	0	5	4	0	9		782	10	0	4	7	0	15		782	8	0	6	0	0	6		782	5	0	9	0	0	9		782	5
783	7	0	7	1	0	8		783	7	0	7	0	0	7		783	9	0	5	4	0	9		783	10	0	4	7	0	15		783	8	0	6	0	0	6		783	5	0	9	0	0	9		783	5
784	7	0	7	1	0	8		784	7	0	7	0	0	7		784	9	0	5	4	0	9		784	10	0	4	7	0	15		784	8	0	6	0	0	6		784	5	0	9	0	0	9		784	5
785	7	0	7	1	0	8		785	7	0	7	0	0	7		785	9	0	5	4	0	9		785	10	0	4	7	0	15		785	8	0	6	0	0	6		785	5	0	9	0	0	9		785	5
786	7	0	7	1	0	8		786	7	0	7	0	0	7		786	9	0	5	4	0	9		786	10	0	4	7	0	15		786	8	0	6	0	0	6		786	5	0	9	0	0	9		786	5
787	7	0	7	1	0	8		787	7	0	7	0	0	7		787	9	0	5	4	0	9		787	10	0	4	7	0	15		787	8	0	6	0	0	6		787	5	0	9	0	0	9		787	5
788	7	0	7	1	0	8		788	7	0	7	0	0	7		788	9	0	5	4	0	9		788	10	0	4	7	0	15		788	8	0	6	0	0	6		788	5	0	9	0	0	9		788	5
789	7	0	7	1	0	8		789	7	0	7	0	0	7		789	9	0	5	4	0	9		789	10	0	4	7	0	15		789	8	0	6	0	0	6		789	5	0	9	0	0	9		789	5
790	7	0	7	1	0	8		790	7	0	7	0	0	7		790	9	0	5	4	0	9		790	10	0	4	7	0	15		790	8	0	6	0	0	6		790	5	0	9	0	0	9		790	5
791	7	0	7	1	0	8		791	7	0	7	0	0	7		791	9	0	5	4	0	9		791	10	0	4	7	0	15		791	8	0	6	0	0	6		791	5	0	9	0	0	9		791	5
792	7	0	7	1	0	8		792	7	0	7	0	0	7		792	9	0	5	4	0	9		792	10	0	4	7	0	15		792	8	0	6	0	0	6		792	5	0	9	0	0	9		792	5
793	7	0	7	1	0	8		793	7	0	7	0	0	7		793	9	0	5	4	0	9		793	10	0	4	7	0	15		793	8	0	6	0	0	6		793	5	0	9	0	0	9		793	5
794	7	0	7	1	0	8		794	7	0	7	0	0	7		794	9	0	5	4	0	9		794	10	0	4	7	0	15		794	8	0	6	0	0	6		794	5	0	9	0	0	9		794	5
795	7	0	7	1	0	8		795	7	0	7	0	0	7		795	9	0	5	4	0	9		795	10	0	4	7	0	15		795	8	0	6	0	0	6		795	5	0	9	0	0	9		795	5
796	7	0	7	1	0	8		796	7	0	7	0	0	7		796	9	0	5	4	0	9		796	10	0	4	7	0	15		796	8	0	6	0	0	6		796	5	0	9	0	0	9		796	5
797	7	0	7	1	0	8		797	7	0	7	0	0	7		797	9	0	5	4	0	9		797	10	0	4	7	0	15		797	8	0	6	0	0	6		797	5	0	9	0	0	9		797	5
798	7	0	7	1	0	8		798	7	0	7	0	0	7		798	9	0	5	4	0	9		798	10	0	4	7	0	15		798	8	0	6	0	0	6		798	5	0	9	0	0	9		798	5
799	7	0	7	1	0	8		799	7	0	7	0	0	7		799	9	0	5	4	0	9		799	10	0	4	7	0	15		799	8	0	6	0	0	6		799	5	0	9	0	0	9		799	5
800	7	0	7	1	0	8		800	7	0	7	0	0	7		800	9	0	5	4	0	9		800	10	0	4	7	0	15		800	8	0	6	0	0	6		800	5	0	9	0	0	9		800	5
801	7	0	7	1	0	8		801	7	0	7	0	0	7		801	9	0	5	4	0	9		801	10	0	4	7	0	15		801	8	0	6	0	0	6		801	5	0	9	0	0	9		801	5
802	7	0	7	1	0	8		802	7	0	7	0	0	7		802	9	0	5	4	0	9		802	10	0	4	7	0	15		802	8	0	6	0	0	6		802	5	0	9	0	0	9		802	5
803	7	0	7	1	0	8		803	7	0	7	0	0	7		803	9	0	5	4	0	9		803	10	0	4	7	0	15		803	8	0	6	0	0	6		803	5	0	9	0	0	9		803	5
804	7	0	7	1	0	8		804	7	0	7	0	0	7		804	9	0	5	4	0	9		804	10	0	4	7	0	15		804	8	0	6	0	0	6		804	5	0	9	0	0	9		804	5
805	7	0	7	1	0	8		805	7	0	7	0	0	7		805	9	0	5	4	0	9		805	10	0	4	7	0	15		805	8	0	6	0	0	6		805	5	0	9	0	0	9		805	5
806	7	0	7	1	0	8		806	7	0	7	0	0	7		806	9	0	5	4	0	9		806	10	0	4	7	0	15		806	8	0	6	0	0	6		806	5	0	9	0	0	9		806	5
807	7	0	7	1	0	8		807	7	0	7	0	0	7		807	9	0	5	4	0	9		807	10	0	4	7	0	15		807	8	0	6	0	0	6		807	5	0	9	0	0	9		807	5
808	7	0	7	1	0	8		808	7	0	7	0	0	7		808	9	0	5	4	0	9		808	10	0	4	7	0	15		808	8	0	6	0	0	6		808	5	0	9	0	0	9		808	5
809	7	0	7	1	0	8		809	7	0	7	0	0	7		809	9	0	5	4	0	9		809	10	0	4	7	0	15		809	8	0	6	0	0	6		809	5	0	9	0	0	9		809	5
810	7	0	7	1	0	8		810	7	0	7	0	0	7		810	9	0	5	4	0	9		810	10	0	4	7	0	15		810	8	0	6	0	0	6		810	5	0	9	0	0	9		810	5
811	7	0	7	1	0	8		811	7	0	7	0	0	7		811	9	0	5	4	0	9		811	10	0	4	7	0	15		811	8	0	6	0	0	6		811	5	0	9	0	0	9		811	5
812	7	0	7	1	0	8		812	7	0	7	0	0	7		812	9	0	5	4	0	9		812	10	0	4	7	0	15		812	8	0	6	0	0	6		812	5	0	9	0	0	9		812	5
813	7	0	7	1	0	8		813	7	0	7	0	0	7		813	9	0	5	4	0	9		813	10	0	4	7	0	15		813	8	0	6	0	0	6		813	5	0	9	0	0	9		813	5
814	7	0	7	1	0	8		814	7	0	7	0	0	7		814	9	0	5	4	0	9		814	10	0	4	7	0	15		814	8	0	6	0	0	6		814	5	0	9	0	0	9		814	5
815	7	0	7	1	0	8		815	7	0	7	0	0	7		815	9	0	5	4	0	9		815	10	0	4	7	0	15		815	8	0	6	0	0	6		815	5	0	9	0	0	9		815	5
816	7	0	7	1	0	8		816	7	0	7	0	0	7		816	9	0	5	4	0	9		816	10	0	4	7	0	15		816	8	0	6	0	0	6		816	5	0	9	0	0	9		816	5
817	7	0	7	1	0	8		817	7	0	7	0	0	7		817	9	0	5	4	0	9		817	10	0	4	7	0	15		817	8	0	6	0	0	6		817	5	0	9	0	0	9		817	5
818	7	0	7	1	0	8		818	7	0	7	0	0	7		818	9	0	5	4	0	9		818	10	0	4	7	0	15		818	8	0	6	0	0	6		818	5	0	9	0	0	9		818	5
819	7	0	7	1	0	8		819	7	0	7	0	0	7		819	9	0	5	4	0	9		819	10	0	4	7	0	15		819	8	0	6	0	0	6		819	5	0	9	0	0	9		819	5
820	7	0	7	1	0	8		820	7	0	7	0	0	7		820	9	0	5	4	0	9		820	10	0	4	7	0	15		820	8	0	6	0	0	6		820	5	0	9	0	0	9		820	5
821	7	0	7	1	0	8		821	7	0	7	0	0	7		821	9	0	5	4	0	9		821	10	0	4	7	0	15		821	8	0	6	0	0	6		821	5	0	9	0	0	9		821	5
822	7	0	7	1	0	8		822	7	0	7	0	0	7		822	9	0	5	4	0	9		822	10	0	4	7	0	15		822	8	0	6	0	0	6		822	5	0	9	0	0	9		822	5
823	7	0	7	1	0	8		823	7	0	7	0	0	7		823	9	0	5	4	0	9		823	10	0	4	7	0	15		823	8	0	6	0	0	6		823	5	0	9	0	0	9		823	5
824	7	0	7	1	0	8		824	7	0	7	0	0	7		824	9	0	5	4	0	9		824	10	0	4	7	0	15		824	8	0	6	0	0	6		824	5	0	9	0	0	9		824	5
825	7	0	7	1	0	8		825	7	0	7	0	0	7		825	9	0	5	4	0	9		825	10	0	4	7	0	15		825	8	0	6	0	0	6		825	5	0	9	0	0	9		825	5
826	7	0	7	1	0	8		826	7	0	7	0	0	7		826	9	0	5	4	0	9		826	10	0	4	7	0	15		826	8	0	6	0	0	6		826	5	0	9	0	0	9		826	5
827	7	0	7	1	0	8		827	7	0	7	0	0	7		827	9	0	5	4	0	9		827	10	0	4	7	0	15		827	8	0	6	0	0	6		827	5	0	9	0	0	9		827	5
828	7	0	7	1	0	8		828	7	0	7	0	0	7		828	9	0	5	4	0	9		828	10	0	4	7	0	15		828	8	0	6	0	0	6		828	5	0	9	0	0	9		828	5
829	7	0	7	1	0	8		829	7	0	7	0	0	7		829	9	0	5	4	0	9		829	10	0	4	7	0	15		829	8	0	6	0	0	6		829	5	0	9	0	0	9		829	5
830	7	0	7	1	0	8		830	7	0	7	0	0	7		830	9	0	5	4	0	9		830	10	0	4	7	0	15		830	8	0	6	0	0	6		830	5	0	9	0	0	9		830	5
831	7	0	7	1	0	8		831	7	0	7	0	0	7		831	9	0	5	4	0	9		831	10	0	4	7	0	15		831	8	0	6	0	0	6		831	5	0	9	0	0	9		831	5
832	7	0	7	1	0	8		832	7	0	7	0	0	7		832	9	0	5	4	0	9		832	10	0	4	7	0	15		832	8	0	6	0	0	6		832	5	0	9	0	0	9		832	5
833	7	0	7	1	0	8		833	7	0	7	0	0	7		833	9	0	5	4	0	9		833	10	0	4	7	0	15		833	8	0	6	0	0	6		833	5	0	9	0	0	9		833	5
834	7	0	7	1	0	8		834	7	0	7	0	0	7		834	9	0	5	4	0	9		834	10	0	4	7	0	15		834	8	0	6	0	0	6		834	5	0	9	0	0	9		834	5
835	7	0	7	1	0	8		835	7	0	7	0	0	7		835	9	0	5	4	0	9		835	10	0	4	7	0	15		835	8	0	6	0	0	6		835	5	0	9	0	0	9		835	5
836	7	0	7	1	0	8		836	7	0	7	0	0	7		836	9	0	5	4	0	9		836	10	0	4	7	0	15		836	8	0	6	0	0	6		836	5	0	9	0	0	9		836	5
837	7	0	7	1	0	8		837	7	0	7	0	0	7		837	9	0	5	4	0	9		837	10	0	4	7	0	15		837	8	0	6	0	0	6		837	5	0	9	0	0	9		837	5
838	7	0	7	1	0	8		838	7	0	7	0	0	7		838	9	0	5	4	0	9		838	10	0	4	7	0	15		838	8	0	6	0	0	6		838	5	0	9	0	0	9		838	5
839	7	0	7	1	0	8		839	7	0	7	0	0	7		839	9	0	5	4	0	9		839	10	0	4	7	0	15		839	8	0	6	0	0	6		839	5	0	9	0	0	9		839	5
840	7	0	7	1	0	8		840	7	0	7	0	0	7		840	9	0	5	4	0	9		840	10	0	4	7	0	15		840	8	0	6	0	0	6		840	5	0	9	0	0	9		840	5
841	7	0	7	1	0	8		841	7	0	7	0	0	7		841	9	0	5	4	0	9		841	10	0	4	7	0	15		841	8	0	6	0	0	6		841	5	0	9	0	0	9		841	5
842	7	0	7	1	0	8		842	7	0	7	0	0	7		842	9	0	5	4	0	9		842	10	0	4	7	0	15		842	8	0	6	0	0	6		842	5	0	9	0	0	9		842	5
843	7	0	7	1	0	8		843	7	0	7	0	0	7		843	9	0	5	4	0	9		843	10	0	4	7	0	15		843	8	0	6	0	0	6		843	5	0	9	0	0	9		843	5
844	7	0	7	1	0	8		844	7	0	7	0	0	7		844	9	0	5	4	0	9		844	10	0	4	7	0	15		844	8	0	6	0	0	6		844	5	0	9	0	0	9		844	5
845	7	0	7	1	0	8		845	7	0	7	0	0	7		845	9	0	5	4	0	9		845	10	0	4	7	0	15		845	8	0	6	0	0	6		845	5	0	9	0	0	9		845	5
846	7	0	7	1	0	8		846	7	0	7	0	0	7		846	9	0	5	4	0	9		846	10	0	4	7	0	15		846	8	0	6	0	0	6		846	5	0	9	0	0	9		846	5
847	7	0	7	1	0	8		847	7	0	7	0	0	7		847	9	0	5	4	0	9		847	10	0	4	7	0	15		847	8	0	6	0	0	6		847	5	0	9	0	0	9		847	5
848	7	0	7	1	0	8		848	7	0	7	0	0	7		848	9	0	5	4	0	9		848	10	0	4	7	0	15		848	8	0	6	0	0	6		848	5	0	9	0	0	9		848	5
849	7	0	7	1	0	8		849	7	0	7	0	0	7		849	9	0	5	4	0	9		849	10	0	4	7	0	15		849	8	0	6	0	0	6		849	5	0	9	0	0	9		849	5
850	7	0	7	1	0	8		850	7	0	7	0	0	7		850	9	0	5	4	0	9		850	10	0	4	7	0	15		850	8	0	6	0	0	6		850	5	0	9	0	0	9		850	5
851	7	0	7	1	0	8		851	7	0	7	0	0	7		851	9	0	5	4	0	9		851	10	0	4	7	0	15		851	8	0	6	0	0	6		851	5	0	9	0	0	9		851	5
852	7	0	7	1	0	8		852	7	0	7	0	0	7		852	9	0	5	4	0	9		852	10	0	4	7	0	15		852	8	0	6	0	0	6		852	5	0	9	0	0	9		852	5
853	7	0	7	1	0	8		853	7	0	7	0	0	7		853	9	0	5	4	0	9		853	10	0	4	7	0	15		853	8	0	6	0	0	6		853	5	0	9	0	0	9		853	5
854	7	0	7	1	0	8		854	7	0	7	0	0	7		854	9	0	5	4	0	9		854	10	0	4	7	0	15		854	8	0	6	0	0	6		854	5	0	9	0	0	9		854	5
855	7	0	7	1	0	8		855	7	0	7	0	0	7		855	9	0	5	4	0	9		855	10	0	4	7	0	15		855	8	0	6	0	0	6		855	5	0	9	0	0	9		855	5
856	7	0	7	1	0	8		856	7	0	7	0	0	7		856	9	0	5	4	0	9		856	10	0	4	7	0	15		856	8	0	6	0	0	6		856	5	0	9	0	0	9		856	5
857	7	0	7	1	0	8		857	7	0	7	0	0	7		857	9	0	5	4	0	9		857	10	0	4	7	0	15		857	8	0	6	0	0	6		857	5	0	9	0	0	9		857	5
858	7	0	7	1	0	8		858	7	0	7	0	0	7		858	9	0	5	4	0	9		858	10	0	4	7	0	15		858	8	0	6	0	0	6		858	5	0	9	0	0	9		858	5
859	7	0	7	1	0	8		859	7	0	7	0	0	7		859	9	0	5	4	0	9		859	10	0	4	7	0	15		859	8	0	6	0	0	6		859	5	0	9	0	0	9		859	5
860	7	0	7	1	0	8		860	7	0	7	0	0	7		860	9	0	5	4	0	9		860	10	0	4	7	0	15		860	8	0	6	0	0	6		860	5	0	9	0	0	9		860	5
861	7	0	7	1	0	8		861	7	0	7	0	0	7		861	9	0	5	4	0	9		861	10	0	4	7	0	15		861	8	0	6	0	0	6		861	5	0	9	0	0	9		861	5
862	7	0	7	1	0	8		862	7	0	7	0	0	7		862	9	0	5	4	0	9		862	10	0	4	7	0	15		862	8	0	6	0	0	6		862	5	0	9	0	0	9		862	5
863	7	0	7	1	0	8		863	7	0	7	0	0	7		863	9	0	5	4	0	9		863	10	0	4	7	0	15		863	8	0	6	0	0	6		863	5	0	9	0	0	9		863	5
864	7	0	7	1	0	8		864	7	0	7	0	0	7		864	9	0	5	4	0	9		864	10	0	4	7	0	15		864	8	0	6	0	0	6		864	5	0	9	0	0	9		864	5
865	7	0	7	1	0	8		865	7	0	7	0	0	7		865	9	0	5	4	0	9		865	10	0	4	7	0	15		865	8	0	6	0	0	6		865	5	0	9	0	0	9		865	5
866	7	0	7	1	0	8		866	7	0	7	0	0	7		866	9	0	5	4	0	9		866	10	0	4	7	0	15		866	8	0	6	0	0	6		866	5	0	9	0	0	9		866	5
867	7	0	7	1	0	8		867	7	0	7	0	0	7		867	9	0	5	4	0	9		867	10	0	4	7	0	15		867	8	0	6	0	0	6		867	5	0	9	0	0	9		867	5
868	7	0	7	1	0	8		868	7	0	7	0	0	7		868	9	0	5	4	0	9		868	10	0	4	7	0	15		868	8	0	6	0	0	6		868	5	0	9	0	0	9		868	5
869	7	0	7	1	0	8		869	7	0	7	0	0	7		869	9	0	5	4	0	9		869	10	0	4	7	0	15		869	8	0	6	0	0	6		869	5	0	9	0	0	9		869	5
870	7	0	7	1	0	8		870	7	0	7	0	0	7		870	9	0	5	4	0	9		870	10	0	4	7	0	15		870	8	0	6	0	0	6		870	5	0	9	0	0	9		870	5
871	7	0	7	1	0	8		871	7	0	7	0	0	7		871	9	0	5	4	0	9		871	10	0	4	7	0	15		871	8	0	6	0	0	6		871	5	0	9	0	0	9		871	5
872	7	0	7	1	0	8		872	7	0	7	0	0	7		872	9	0	5	4	0	9		872	10	0	4	7	0	15		872	8	0	6	0	0	6		872	5	0	9	0	0	9		872	5
873	7	0	7	1	0	8		873	7	0	7	0	0	7		873	9	0	5	4	0	9		873	10	0	4	7	0	15		873	8	0	6	0	0	6		873	5	0	9	0	0	9		873	5
874	7	0	7	1	0	8		874	7	0	7	0	0	7		874	9	0	5	4	0	9		874	10	0	4	7	0	15		874	8	0	6	0	0	6		874	5	0	9	0	0	9		874	5
875	7	0	7	1	0	8		875	7	0	7	0	0	7		875	9	0	5	4	0	9		875	10	0	4	7	0	15		875	8	0	6	0	0	6		875	5	0	9	0	0	9		875	5
876	7	0	7	1	0	8		876	7	0	7	0	0	7		876	9	0	5	4	0	9		876	10	0	4	7	0	15		876	8	0	6	0	0	6		876	5	0	9	0	0	9		876	5
877	7	0	7	1	0	8		877	7	0	7	0	0	7		877	9	0	5	4	0	9		877	10	0	4	7	0	15		877	8	0	6	0	0	6		877	5	0	9	0	0	9		877	5
878	7	0	7	1	0	8		878	7	0	7	0	0	7		878	9	0	5	4	0	9		878	10	0	4	7	0	15		878	8	0	6	0	0	6		878	5	0	9	0	0	9		878	5
879	7	0	7	1	0	8		879	7	0	7	0	0	7		879	9	0	5	4	0	9		879	10	0	4	7	0	15		879	8	0	6	0	0	6		879	5	0	9	0	0	9		879	5
880	7	0	7	1	0	8		880	7	0	7	0	0	7		880	9	0	5	4	0	9		880	10	0	4	7	0	15		880	8	0	6	0	0	6		880	5	0	9	0	0	9		880	5
881	7	0	7	1	0	8		881	7	0	7	0	0	7		881	9	0	5	4	0	9		881	10	0	4	7	0	15		881	8	0	6	0	0	6		881	5	0	9	0	0	9		881	5
882	7	0	7	1	0	8		882	7	0	7	0	0	7		882	9	0	5	4	0	9		882	10	0	4	7	0	15		882	8	0	6	0	0	6		882	5	0	9	0	0	9		882	5
883	7	0	7	1	0	8		883	7	0	7	0	0	7		883	9	0	5	4	0	9		883	10	0	4	7	0	15		883	8	0	6	0	0	6		883	5	0	9	0	0	9		883	5
884	7	0	7	1	0	8		884	7	0	7	0	0	7		884	9	0	5	4	0	9		884	10	0	4	7	0	15		884	8	0	6	0	0	6		884	5	0	9	0	0	9		884	5
885	7	0	7	1	0	8		885	7	0	7	0	0	7		885	9	0	5	4	0	9		885	10	0	4	7	0	15		885	8	0	6	0	0	6		885	5	0	9	0	0	9		885	5
886	7	0	7	1	0	8		886	7	0	7	0	0	7		886	9	0	5	4	0	9		886	10	0	4	7	0	15		886	8	0	6	0	0	6		886	5	0	9	0	0	9		886	5
887	7	0	7	1	0	8		887	7	0	7	0	0	7		887	9	0	5	4	0	9		887	10	0	4	7	0	15		887	8	0	6	0	0	6		887	5	0	9	0	0	9		887	5
888	7	0	7	1	0	8		888	7	0	7	0	0	7		888	9	0	5	4	0	9		888	10	0	4	7	0	15		888	8	0	6	0	0	6		888	5	0	9	0	0	9		888	5
889	7	0	7	1	0	8		889	7	0	7	0	0	7		889	9	0	5	4	0	9		889	10	0	4	7	0	15		889	8	0	6	0	0	6		889	5	0	9	0	0	9		889	5
890	7	0	7	1	0	8		890	7	0	7	0	0	7		890	9	0	5	4	0	9		890	10	0	4	7	0	15		890	8	0	6	0	0	6		890	5	0	9	0	0	9		890	5
891	7	0	7	1	0	8		891	7	0	7	0	0	7		891	9	0	5	4	0	9		891	10	0	4	7	0	15		891	8	0	6	0	0	6		891	5	0	9	0	0	9		891	5
892	7	0	7	1	0	8		892	7	0	7	0	0	7		892	9	0	5	4	0	9		892	10	0	4	7	0	15		892	8	0	6	0	0	6		892	5	0	9	0	0	9		892	5
893	7	0	7	1	0	8		893	7	0	7	0	0	7		893	9	0	5	4	0	9		893	10	0	4	7	0	15		893	8	0	6	0	0	6		893	5	0	9	0	0	9		893	5
894	7	0	7	1	0	8		894	7	0	7	0	0	7		894	9	0	5	4	0	9		894	10	0	4	7	0	15		894	8	0	6	0	0	6		894	5	0	9	0	0	9		894	5
895	7	0	7	1	0	8		895	7	0	7	0	0	7		895	9	0	5	4	0	9		895	10	0	4	7	0	15		895	8	0	6	0	0	6		895	5	0	9	0	0	9		895	5
896	7	0	7	1	0	8		896	7	0	7	0	0	7		896	9	0	5	4	0	9		896	10	0	4	7	0	15		896	8	0	6	0	0	6		896	5	0	9	0	0	9		896	5
897	7	0	7	1	0	8		897	7	0	7	0	0	7		897	9	0	5	4	0	9		897	10	0	4	7	0	15		897	8	0	6	0	0	6		897	5	0	9	0	0	9		897	5
898	7	0	7	1	0	8		898	7	0	7	0	0	7		898	9	0	5	4	0	9		898	10	0	4	7	0	15		898	8	0	6	0	0	6		898	5	0	9	0	0	9		898	5
899	7	0	7	1	0	8		899	7	0	7	0	0	7		899	9	0	5	4	0	9		899	10	0	4	7	0	15		899	8	0	6	0	0	6		899	5	0	9	0	0	9		899	5
900	7	0	7	1	0	8		900	7	0	7	0	0	7		900	9	0	5	4	0	9		900	10	0	4	7	0	15		900	8	0	6	0	0	6		900	5	0	9	0	0	9		900	5
901	7	0	7	1	0	8		901	7	0	7	0	0	7		901	9	0	5	4	0	9		901	10	0	4	7	0	15		901	8	0	6	0	0	6		901	5	0	9	0	0	9		901	5
902	7	0	7	1	0	8		902	7	0	7	0	0	7		902	9	0	5	4	0	9		902	10	0	4	7	0	15		902	8	0	6	0	0	6		902	5	0	9	0	0	9		902	5
903	7	0	7	1	0	8		903	7	0	7	0	0	7		903	9	0	5	4	0	9		903	10	0	4	7	0	15		903	8	0	6	0	0	6		903	5	0	9	0	0	9		903	5
904	7	0	7	1	0	8		904	7	0	7	0	0	7		904	9	0	5	4	0	9		904	10	0	4	7	0	15		904	8	0	6	0	0	6		904	5	0	9	0	0	9		904	5
905	7	0	7	1	0	8		905	7	0	7	0	0	7		905	9	0	5	4	0	9		905	10	0	4	7	0	15		905	8	0	6	0	0	6		905	5	0	9	0	0	9		905	5
906	7	0	7	1	0	8		906	7	0	7	0	0	7		906	9	0	5	4	0	9		906	10	0	4	7	0	15		906	8	0	6	0	0	6		906	5	0	9	0	0	9		906	5
907	7	0	7	1	0	8		907	7	0	7	0	0	7		907	9	0	5	4	0	9		907	10	0	4	7	0	15		907	8	0	6	0	0	6		907	5	0	9	0	0	9		907	5
908	7	0	7	1	0	8		908	7	0	7	0	0	7		908	9	0	5	4	0	9		908	10	0	4	7	0	15		908	8	0	6	0	0	6		908	5	0	9	0	0	9		908	5
909	7	0	7	1	0	8		909	7	0	7	0	0	7		909	9	0	5	4	0	9		909	10	0	4	7	0	15		909	8	0	6	0	0	6		909	5	0	9	0	0	9		909	5
910	7	0	7	1	0	8		910	7	0	7	0	0	7		910	9	0	5	4	0	9		910	10	0	4	7	0	15		910	8	0	6	0	0	6		910	5	0	9	0	0	9		910	5
911	7	0	7	1	0	8		911	7	0	7	0	0	7		911	9	0	5	4	0	9		911	10	0	4	7	0	15		911	8	0	6	0	0	6		911	5	0	9	0	0	9		911	5
912	7	0	7	1	0	8		912	7	0	7	0	0	7		912	9	0	5	4	0	9		912	10	0	4	7	0	15		912	8	0	6	0	0	6		912	5	0	9	0	0	9		912	5
913	7	0	7	1	0	8		913	7	0	7	0	0	7		913	9	0	5	4	0	9		913	10	0	4	7	0	15		913	8	0	6	0	0	6		913	5	0	9	0	0	9		913	5
914	7	0	7	1	0	8		914	7	0	7	0	0	7		914	9	0	5	4	0	9		914	10	0	4	7	0	15		914	8	0	6	0	0	6		914	5	0	9	0	0	9		914	5
915	7	0	7	1	0	8		915	7	0	7	0	0	7		915	9	0	5	4	0	9		915	10	0	4	7	0	15		915	8	0	6	0	0	6		915	5	0	9	0	0	9		915	5
916	7	0	7	1	0	8		916	7	0	7	0	0	7		916	9	0	5	4	0	9		916	10	0	4	7	0	15		916	8	0	6	0	0	6		916	5	0	9	0	0	9		916	5
917	7	0	7	1	0	8		917	7	0	7	0	0	7		917	9	0	5	4	0	9		917	10	0	4	7	0	15		917	8	0	6	0	0	6		917	5	0	9	0	0	9		917	5
918	7	0	7	1	0	8		918	7	0	7	0	0	7		918	9	0	5	4	0	9		918	10	0	4	7	0	15		918	8	0	6	0	0	6		918	5	0	9	0	0	9		918	5
919	7	0	7	1	0	8		919	7	0	7	0	0	7		919	9	0	5	4	0	9		919	10	0	4	7	0	15		919	8	0	6	0	0	6		919	5	0	9	0	0	9		919	5
920	7	0	7	1	0	8		920	7	0	7	0	0	7		920	9	0	5	4	0	9		920	10	0	4	7	0	15		920	8	0	6	0	0	6		920	5	0	9	0	0	9		920	5
921	7	0	7	1	0	8		921	7	0	7	0	0	7		921	9	0	5	4	0	9		921	10	0	4	7	0	15		921	8	0	6	0	0	6		921	5	0	9	0	0	9		921	5
922	7	0	7	1	0	8		922	7	0	7	0	0	7		922	9	0	5	4	0	9		922	10	0	4	7	0	15		922	8	0	6	0	0	6		922	5	0	9	0	0	9		922	5
923	7	0	7	1	0	8		923	7	0	7	0	0	7		923	9	0	5	4	0	9		923	10	0	4	7	0	15		923	8	0	6	0	0	6		923	5	0	9	0	0	9		923	5
924	7	0	7	1	0	8		924	7	0	7	0	0	7		924	9	0	5	4	0	9		924	10	0	4	7	0	15		924	8	0	6	0	0	6		924	5	0	9	0	0	9		924	5
925	7	0	7	1	0	8		925	7	0	7	0	0	7		925	9	0	5	4	0	9		925	10	0	4	7	0	15		925	8	0	6	0	0	6		925	5	0	9	0	0	9		925	5
926	7	0	7	1	0	8		926	7	0	7	0	0	7		926	9	0	5	4	0	9		926	10	0	4	7	0	15		926	8	0	6	0	0	6		926	5	0	9	0	0	9		926	5
927	7	0	7	1	0	8		927	7	0	7	0	0	7		927	9	0	5	4	0	9		927	10	0	4	7	0	15		927	8	0	6	0	0	6		927	5	0	9	0	0	9		927	5
928	7	0	7	1	0	8		928	7	0	7	0	0	7		928	9	0	5	4	0	9		928	10	0	4	7	0	15		928	8	0	6	0	0	6		928	5	0	9	0	0	9		928	5
929	7	0	7	1	0	8		929	7	0	7	0	0	7		929	9	0	5	4	0	9		929	10	0	4	7	0	15		929	8	0	6	0	0	6		929	5	0	9	0	0	9		929	5
930	7	0	7	1	0	8		930	7	0	7	0	0	7		930	9	0	5	4	0	9		930	10	0	4	7	0	15		930	8	0	6	0	0	6		930	5	0	9	0	0	9		930	5
931	7	0	7	1	0	8		931	7	0	7	0	0	7		931	9	0	5	4	0	9		931	10	0	4	7	0	15		931	8	0	6	0	0	6		931	5	0	9	0	0	9		931	5
932	7	0	7	1	0	8		932	7	0	7	0	0	7		932	9	0	5	4	0	9		932	10	0	4	7	0	15		932	8	0	6	0	0	6		932	5	0	9	0	0	9		932	5
933	7	0	7	1	0	8		933	7	0	7	0	0	7		933	9	0	5	4	0	9		933	10	0	4	7	0	15		933	8	0	6	0	0	6		933	5	0	9	0	0	9		933	5
934	7	0	7	1	0	8		934	7	0	7	0	0	7		934	9	0	5	4	0	9		934	10	0	4	7	0	15		934	8	0	6	0	0	6		934	5	0	9	0	0	9		934	5
935	7	0	7	1	0	8		935	7	0	7	0	0	7		935	9	0	5	4	0	9		935	10	0	4	7	0	15		935	8	0	6	0	0	6		935	5	0	9	0	0	9		935	5
936	7	0	7	1	0	8		936	7	0	7	0	0	7		936	9	0	5	4	0	9		936	10	0	4	7	0	15		936	8	0	6	0	0	6		936	5	0	9	0	0	9		936	5
937	7	0	7	1	0	8		937	7	0	7	0	0	7		937	9	0	5	4	0	9		937	10	0	4	7	0	15		937	8	0	6	0	0	6		937	5	0	9	0	0	9		937	5
938	7	0	7	1	0	8		938	7	0	7	0	0	7		938	9	0	5	4	0	9		938	10	0	4	7	0	15		938	8	0	6	0	0	6		938	5	0	9	0	0	9		938	5
939	7	0	7	1	0	8		939	7	0	7	0	0	7		939	9	0	5	4	0	9		939	10	0	4	7	0	15		939	8	0	6	0	0	6		939	5	0	9	0	0	9		939	5
940	7	0	7	1	0	8		940	7	0	7	0	0	7		940	9	0	5	4	0	9		940	10	0	4	7	0	15		940	8	0	6	0	0	6		940	5	0	9	0	0	9		940	5
941	7	0	7	1	0	8		941	7	0	7	0	0	7		941	9	0	5	4	0	9		941	10	0	4	7	0	15		941	8	0	6	0	0	6		941	5	0	9	0	0	9		941	5
942	7	0	7	1	0	8		942	7	0	7	0	0	7		942	9	0	5	4	0	9		942	10	0	4	7	0	15		942	8	0	6	0	0	6		942	5	0	9	0	0	9		942	5
943	7	0	7	1	0	8		943	7	0	7	0	0	7		943	9	0	5	4	0	9		943	10	0	4	7	0	15		943	8	0	6	0	0	6		943	5	0	9	0	0	9		943	5
944	7	0	7	1	0	8		944	7	0	7	0	0	7		944	9	0	5	4	0	9		944	10	0	4	7	0	15		944	8	0	6	0	0	6		944	5	0	9	0	0	9		944	5
945	7	0	7	1	0	8		945	7	0	7	0	0	7		945	9	0	5	4	0	9		945	10	0	4	7	0	15		945	8	0	6	0	0	6		945	5	0	9	0	0	9		945	5
946	7	0	7	1	0	8		946	7	0	7	0	0	7		946	9	0	5	4	0	9		946	10	0	4	7	0	15		946	8	0	6	0	0	6		946	5	0	9	0	0	9		946	5
947	7	0	7	1	0	8		947	7	0	7	0	0	7		947	9	0	5	4	0	9		947	10	0	4	7	0	15		947	8	0	6	0	0	6		947	5	0	9	0	0	9		947	5
948	7	0	7	1	0	8		948	7	0	7	0	0	7		948	9	0	5	4	0	9		948	10	0	4	7	0	15		948	8	0	6	0	0	6		948	5	0	9	0	0	9		948	5
949	7	0	7	1	0	8		949	7	0	7	0	0	7		949	9	0	5	4	0	9		949	10	0	4	7	0	15		949	8	0	6	0	0	6		949	5	0	9	0	0	9		949	5
950	7	0	7	1	0	8		950	7	0	7	0	0	7		950	9	0	5	4	0	9		950	10	0	4	7	0	15		950	8	0	6	0	0	6		950	5	0	9	0	0	9		950	5
951	7	0	7	1	0	8		951	7	0	7	0	0	7		951	9	0	5	4	0	9		951	10	0	4	7	0	15		951	8	0	6	0	0	6		951	5	0	9	0	0	9		951	5
952	7	0	7	1	0	8		952	7	0	7	0	0	7		952	9	0	5	4	0	9		952	10	0	4	7	0	15		952	8	0	6	0	0	6		952	5	0	9	0	0	9		952	5
953	7	0	7	1	0	8		953	7	0	7	0	0	7		953	9	0	5	4	0	9		953	10	0	4	7	0	15		953	8	0	6	0	0	6		953	5	0	9	0	0	9		953	5
954	7	0	7	1	0	8		954	7	0	7	0	0	7		954	9	0	5	4	0	9		954	10	0	4	7	0	15		954	8	0	6	0	0	6		954	5	0	9	0	0	9		954	5
955	7	0	7	1	0	8		955	7	0	7	0	0	7		955	9	0	5	4	0	9		955	10	0	4	7	0	15		955	8	0	6	0	0	6		955	5	0	9	0	0	9		955	5
956	7	0	7	1	0	8		956	7	0	7	0	0	7		956	9	0	5	4	0	9		956	10	0	4	7	0	15		956	8	0	6	0	0	6		956	5	0	9	0	0	9		956	5
957	7	0	7	1	0	8		957	7	0	7	0	0	7		957	9	0	5	4	0	9		957	10	0	4	7	0	15		957	8	0	6	0	0	6		957	5	0	9	0	0	9		957	5
958	7	0	7	1	0	8		958	7	0	7	0	0	7		958	9	0	5	4	0	9		958	10	0	4	7	0	15		958	8	0	6	0	0	6		958	5	0	9	0	0	9		958	5
959	7	0	7	1	0	8		959	7	0	7	0	0	7		959	9	0	5	4	0	9		959	10	0	4	7	0	15		959	8	0	6	0	0	6		959	5	0	9	0	0	9		959	5
960	7	0	7	1	0	8		960	7	0	7	0	0	7		960	9	0	5	4	0	9		960	10	0	4	7	0	15		960	8	0	6	0	0	6		960	5	0	9	0	0	9		960	5
961	7	0	7	1	0	8		961	7	0	7	0	0	7		961	9	0	5	4	0	9		961	10	0	4	7	0	15		961	8	0	6	0	0	6		961	5	0	9	0	0	9		961	5
962	7	0	7	1	0	8		962	7	0	7	0	0	7		962	9	0	5	4	0	9		962	10	0	4	7	0	15		962	8	0	6	0	0	6		962	5	0	9	0	0	9		962	5
963	7	0	7	1	0	8		963	7	0	7	0	0	7		963	9	0	5	4	0	9		963	10	0	4	7	0	15		963	8	0	6	0	0	6		963	5	0	9	0	0	9		963	5
964	7	0	7	1	0	8		964	7	0	7	0	0	7		964	9	0	5	4	0	9		964	10	0	4	7	0	15		964	8	0	6	0	0	6		964	5	0	9	0	0	9		964	5
965	7	0	7	1	0	8		965	7	0	7	0	0	7		965	9	0	5	4	0	9		965	10	0	4	7	0	15		965	8	0	6	0	0	6		965	5	0	9	0	0	9		965	5
966	7	0	7	1	0	8		966	7	0	7	0	0	7		966	9	0	5	4	0	9		966	10	0	4	7	0	15		966	8	0	6	0	0	6		966	5	0	9	0	0	9		966	5
967	7	0	7	1	0	8		967	7	0	7	0	0	7		967	9	0	5	4	0	9		967	10	0	4	7	0	15		967	8	0	6	0	0	6		967	5	0	9	0	0	9		967	5
968	7	0	7	1	0	8		968	7	0	7	0	0	7		968	9	0	5	4	0	9		968	10	0	4	7	0	15		968	8	0	6	0	0	6		968	5	0	9	0	0	9		968	5
969	7	0	7	1	0	8		969	7	0	7	0	0	7		969	9	0	5	4	0	9		969	10	0	4	7	0	15		969	8	0	6	0	0	6		969	5	0	9	0	0	9		969	5
970	7	0	7	1	0	8		970	7	0	7	0	0	7		970	9	0	5	4	0	9		970	10	0	4	7	0	15		970	8	0	6	0	0	6		970	5	0	9	0	0	9		970	5
971	7	0	7	1	0	8		971	7	0	7	0	0	7		971	9	0	5	4	0	9		971	10	0	4	7	0	15		971	8	0	6	0	0	6		971	5	0	9	0	0	9		971	5
972	7	0	7	1	0	8		972	7	0	7	0	0	7		972	9	0	5	4	0	9		972	10	0	4	7	0	15		972	8	0	6	0	0	6		972	5	0	9	0	0	9		972	5
973	7	0	7	1	0	8		973	7	0	7	0	0	7		973	9	0	5	4	0	9		973	10	0	4	7	0	15		973	8	0	6	0	0	6		973	5	0	9	0	0	9		973	5
974	7	0	7	1	0	8		974	7	0	7	0	0	7		974	9	0	5	4	0	9		974	10	0	4	7	0	15		974	8	0	6	0	0	6		974	5	0	9	0	0	9		974	5
975	7	0	7	1	0	8		975	7	0	7	0	0	7		975	9	0	5	4	0	9		975	10	0	4	7	0	15		975	8	0	6	0	0	6		975	5	0	9	0	0	9		975	5
976	7	0	7	1	0	8		976	7	0	7	0	0	7		976	9	0	5	4	0	9		976	10	0	4	7	0	15		976	8	0	6	0	0	6		976	5	0	9	0	0	9		976	5
977	7	0	7	1	0	8		977	7	0	7	0	0	7		977	9	0	5	4	0	9		977	10	0	4	7	0	15		977	8	0	6	0	0	6		977	5	0	9	0	0	9		977	5
978	7	0	7	1	0	8		978	7	0	7	0	0	7		978	9	0	5	4	0	9		978	10	0	4	7	0	15		978	8	0	6	0	0	6		978	5	0	9	0	0	9		978	5
979	7	0	7	1	0	8		979	7	0	7	0	0	7		979	9	0	5	4	0	9		979	10	0	4	7	0	15		979	8	0	6	0	0	6		979	5	0	9	0	0	9		979	5
980	7	0	7	1	0	8		980	7	0	7	0	0	7		980	9	0	5	4	0	9		980	10	0	4	7	0	15		980	8	0	6	0	0	6		980	5	0	9	0	0	9		980	5
981	7	0	7	1	0	8		981	7	0	7	0	0	7		981	9	0	5	4	0	9		981	10	0	4	7	0	15		981	8	0	6	0	0	6		981	5	0	9	0	0	9		981	5
982	7	0	7	1	0	8		982	7	0	7	0	0	7		982	9	0	5	4	0	9		982	10	0	4	7	0	15		982	8	0	6	0	0	6		982	5	0	9	0	0	9		982	5
983	7	0	7	1	0	8		983	7	0	7	0	0	7		983	9	0	5	4	0	9		983	10	0	4	7	0	15		983	8	0	6	0	0	6		983	5	0	9	0	0	9		983	5
984	7	0	7	1	0	8		984	7	0	7	0	0	7		984	9	0	5	4	0	9		984	10	0	4	7	0	15		984	8	0	6	0	0	6		984	5	0	9	0	0	9		984	5
985	7	0	7	1	0	8		985	7	0	7	0	0	7		985	9	0	5	4	0	9		985	10	0	4	7	0	15		985	8	0	6	0	0	6		985	5	0	9	0	0	9		985	5
986	7	0	7	1	0	8		986	7	0	7	0	0	7		986	9	0	5	4	0	9		986	10	0	4	7	0	15		986	8	0	6	0	0	6		986	5	0	9	0	0	9		986	5
987	7	0	7	1	0	8		987	7	0	7	0	0	7		987	9	0	5	4	0	9		987	10	0	4	7	0	15		987	8	0	6	0	0	6		987	5	0	9	0	0	9		987	5
988	7	0	7	1	0	8		988	7	0	7	0	0	7		988	9	0	5	4	0	9		988	10	0	4	7	0	15		988	8	0	6	0	0	6		988	5	0	9	0	0	9		988	5
989	7	0	7	1	0	8		989	7	0	7	0	0	7		989	9	0	5	4	0	9		989	10	0	4	7	0	15		989	8	0	6	0	0	6		989	5	0	9	0	0	9		989	5
990	7	0	7	1	0	8		990	7	0	7	0	0	7		990	9	0	5	4	0	9		990	10	0	4	7	0	15		990	8	0	6	0	0	6		990	5	0	9	0	0	9		990	5
991	7	0	7	1	0	8		991	7	0	7	0	0	7		991	9	0	5	4	0	9		991	10	0	4	7	0	15		991	8	0	6	0	0	6		991	5	0	9	0	0	9		991	5
992	7	0	7	1	0	8		992	7	0	7	0	0	7		992	9	0	5	4	0	9		992	10	0	4	7	0	15		992	8	0	6	0	0	6		992	5	0	9	0	0	9		992	5
993	7	0	7	1	0	8		993	7	0	7	0	0	7		993	9	0	5	4	0	9		993	10	0	4	7	0	15		993	8	0	6	0	0	6		993	5	0	9	0	0	9		993	5
994	7	0	7	1	0	8		994	7	0	7	0	0	7		994	9	0	5	4	0	9		994	10	0	4	7	0	15		994	8	0	6	0	0	6		994	5	0	9	0	0	9		994	5
995	7	0	7	1	0	8		995	7	0	7	0	0	7		995	9	0	5	4	0	9		995	10	0	4	7	0	15		995	8	0	6	0	0	6		995	5	0	9	0	0	9		995	5
996	7	0	7	1	0	8		996	7	0	7	0	0	7		996	9	0	5	4	0	9		996	10	0	4	7	0	15		996	8	0	6	0	0	6		996	5	0	9	0	0	9		996	5
997	7	0	7	1	0	8		997	7	0	7	0	0	7		997	9	0	5	4	0	9		997	10	0	4	7	0	15		997	8	0	6	0	0	6		997	5	0	9	0	0	9		997	5
998	7	0	7	1	0	8		998	7	0	7	0	0	7		998	9	0	5	4	0	9		998	10	0	4	7	0	15		998	8	0	6	0	0	6		998	5	0	9	0	0	9		998	5
999	7	0	7	1	0	8		999	7	0	7	0	0	7		999	9	0	5	4	0	9		999	10	0	4	7	0	15		999	8	0	6	0	0	6		999	5	0	9	0	0	9		999	5
1000	7	0	7	1	0	8		1000	7	0	7	0	0	7		1000	9	0	5	4	0	9		1000	10	0	4	7	0	15		1000	8	0	6	0	0	6		1000	5	0	9	0	0	9		1000	5
1001	7	0	7	1	0	8		1001	7	0	7	0	0	7		1001	9	0	5	4	0	9		1001	10	0	4	7	0	15		1001	8	0	6	0	0	6		1001	5	0	9	0	0	9		1001	5
1002	7	0	7	1	0	8		1002	7	0	7	0	0	7		1002	9	0	5	4	0	9		1002	10	0	4	7	0	15		1002	8	0	6	0	0	6		1002	5	0	9	0	0	9		1002	5
1003	7	0	7	1	0	8		1003	7	0	7	0	0	7		1003	9	0	5	4	0	9		1003	10	0	4	7	0	15		1003	8	0	6	0	0	6		1003	5	0	9	0	0	9		1003	5
1004	7	0	7	1	0	8		1004	7	0	7	0	0	7		1004	9	0	5	4	0	9		1004	10	0	4	7	0	15		1004	8	0	6	0	0	6		1004	5	0	9	0	0	9		1004	5
1005	7	0	7	1	0	8		1005	7	0	7	0	0	7		1005	9	0	5	4	0	9		1005	10	0	4	7	0	15		1005	8	0	6	0	0	6		1005	5	0	9	0	0	9		1005	5
1006	7	0	7	1	0	8		1006	7	0	7	0	0	7		1006	9	0	5	4	0	9		1006	10	0	4	7	0	15		1006	8	0	6	0	0	6		1006	5	0	9	0	0	9		1006	5
1007	7	0	7	1	0	8		1007	7	0	7	0	0	7		1007	9	0	5	4	0	9		1007	10	0	4	7	0	15		1007	8	0	6	0	0	6		1007	5	0	9	0	0	9		1007	5
1008	7	0	7	1	0	8		1008	7	0	7	0	0	7		1008	9	0	5	4	0	9		1008	10	0	4	7	0	15		1008	8	0	6	0	0	6		1008	5	0	9	0	0	9		1008	5
1009	7	0	7	1	0	8		1009	7	0	7	0	0	7		1009	9	0	5	4	0	9		1009	10	0	4	7	0	15		1009	8	0	6	0	0	6		1009	5	0	9	0	0	9		1009	5
1010	7	0	7	1	0	8		1010	7	0	7	0	0	7		1010	9	0	5	4	0	9		1010	10	0	4	7	0	15		1010	8	0	6	0	0	6		1010	5	0	9	0	0	9		1010	5
1011	7	0	7	1	0	8		1011	7	0	7	0	0	7		1011	9	0	5	4	0	9		1011	10	0	4	7	0	15		1011	8	0	6	0	0	6		1011	5	0	9	0	0	9		1011	5
1012	7	0	7	1	0	8		1012	7	0	7	0	0	7		1012	9	0	5	4	0	9		1012	10	0	4	7	0	15		1012	8	0	6	0	0	6		1012	5	0	9	0	0	9		1012	5
1013	7	0	7	1	0	8		1013	7	0	7	0	0	7		1013	9	0	5	4	0	9		1013	10	0	4	7	0	15		1013	8	0	6	0	0	6		1013	5	0	9	0	0	9		1013	5
1014	7	0	7	1	0	8		1014	7	0	7	0	0	7		1014	9	0	5	4	0	9		1014	10	0	4	7	0	15		1014	8	0	6	0	0	6		1014	5	0	9	0	0	9		1014	5
1015	7	0	7	1	0	8		1015	7	0	7	0	0	7		1015	9	0	5	4	0	9		1015	10	0	4	7	0	15		1015	8	0	6	0	0	6		1015	5	0	9	0	0	9		1015	5
1016	7	0	7	1	0	8		1016	7	0	7	0	0	7		1016	9	0	5	4	0	9		1016	10	0	4	7	0	15		1016	8	0	6	0	0	6		1016	5	0	9	0	0	9		1016	5
1017	7	0	7	1	0	8		1017	7	0	7	0	0	7		1017	9	0	5	4	0	9		1017	10	0	4	7	0	15		1017	8	0	6	0	0	6		1017	5	0	9	0	0	9		1017	5
1018	7	0	7	1	0	8		1018	7	0	7	0	0	7		1018	9	0	5	4	0	9		1018	10	0	4	7	0	15		1018	8	0	6	0	0	6		1018	5	0	9	0	0	9		1018	5
1019	7	0	7	1	0	8		1019	7	0	7	0	0	7		1019	9	0	5	4	0	9		1019	10	0	4	7	0	15		1019	8	0	6	0	0	6		1019	5	0	9	0	0	9		1019	5
1020	7	0	7	1	0	8		1020	7	0	7	0	0	7		1020	9	0	5	4	0	9		1020	10	0	4	7	0	15		1020	8	0	6	0	0	6		1020	5	0	9	0	0	9		1020	5
1021	7	0	7	1	0	8		1021	7	0	7	0	0	7		1021	9	0	5	4	0	9		1021	10	0	4	7	0	15		1021	8	0	6	0	0	6		1021	5	0	9	0	0	9		1021	5
1022	7	0	7	1	0	8		1022	7	0	7	0	0	7		1022	9	0	5	4	0	9		1022	10	0	4	7	0	15		1022	8	0	6	0	0	6		1022	5	0	9	0	0	9		1022	5
1023	7	0	7	1	0	8		1023	7	0	7	0	0	7		1023	9	0	5	4	0	9		1023	10	0	4	7	0	15		1023	8	0	6	0	0	6		1023	5	0	9	0	0	9		1023	5
1024	7	0	7	1	0	8		1024	7	0	7	0	0	7		1024	9	0	5	4	0	9		1024	10	0	4	7	0	15		1024	8	0	6	0	0	6		1024	5	0	9	0	0	9		1024	5
1025	7	0	7	1	0	8		1025	7	0	7	0	0	7		1025	9	0	5	4	0	9		1025	10	0	4	7	0	15		1025	8	0	6	0	0	6		1025	5	0	9	0	0	9		1025	5
1026	7	0	7	1	0	8		1026	7	0	7	0	0	7		1026	9	0	5	4	0	9		1026	10	0	4	7	0	15		1026	8	0	6	0	0	6		1026	5	0	9	0	0	9		1026	5
1027	7	0	7	1	0	8		1027	7	0	7	0	0	7		1027	9	0	5	4	0	9		1027	10	0	4	7	0	15		1027	8	0	6	0	0	6		1027	5	0	9	0	0	9		1027	5
1028	7	0	7	1	0	8		1028	7	0	7	0	0	7		1028	9	0	5	4	0	9		1028	10	0	4	7	0	15		1028	8	0	6	0	0	6		1028	5	0	9	0	0	9		1028	5
1029	7	0	7	1	0	8		1029	7	0	7	0	0	7		1029	9	0	5	4	0	9		1029	10	0	4	7	0	15		1029	8	0	6	0	0	6		1029	5	0	9	0	0	9		1029	5
1030	7	0	7	1	0	8		1030	7	0	7	0	0	7		1030	9	0	5	4	0	9		1030	10	0	4	7	0	15		1030	8	0	6	0	0	6		1030	5	0	9	0	0	9		1030	5
1031	7	0	7	1	0	8		1031	7	0	7	0	0	7		1031	9	0	5	4	0	9		1031	10	0	4	7	0	15		1031	8	0	6	0	0	6		1031	5	0	9	0	0	9		1031	5
1032	7	0	7	1	0	8		1032	7	0	7	0	0	7		1032	9	0	5	4	0	9		1032	10	0	4	7	0	15		1032	8	0	6	0	0	6		1032	5	0	9	0	0	9		1032	5
1033	7	0	7	1	0	8		1033	7	0	7	0	0	7		1033	9	0	5	4	0	9		1033	10	0	4	7	0	15		1033	8	0	6	0	0	6		1033	5	0	9	0	0	9		1033	5
1034	7	0	7	1	0	8		1034	7	0	7	0	0	7		1034	9	0	5	4	0	9		1034	10	0	4	7	0	15		1034	8	0	6	0	0	6		1034	5	0	9	0	0	9		1034	5
1035	7	0	7	1	0	8		1035	7	0	7	0	0	7		1035	9	0	5	4	0	9		1035	10	0	4	7	0	15		1035	8	0	6	0	0	6		1035	5	0	9	0	0	9		1035	5
1036	7	0	7	1	0	8		1036	7	0	7	0	0	7		1036	9	0	5	4	0	9		1036	10	0	4	7	0	15		1036	8	0	6	0	0	6		1036	5	0	9	0	0	9		1036	5
1037	7	0	7	1	0	8		1037	7	0	7	0	0	7		1037	9	0	5	4	0	9		1037	10	0	4	7	0	15		1037	8	0	6	0	0	6		1037	5	0	9	0	0	9		1037	5
1038	7	0	7	1	0	8		1038	7	0	7	0	0	7		1038	9	0	5	4	0	9		1038	10	0	4	7	0	15		1038	8	0	6	0	0	6		1038	5	0	9	0	0	9		1038	5
1039	7	0	7	1	0	8		1039	7	0	7	0	0	7		1039	9	0	5	4	0	9		1039	10	0	4	7	0	15		1039	8	0	6	0	0	6		1039	5	0	9	0	0	9		1039	5
1040	7	0	7	1	0	8		1040	7	0	7	0	0	7		1040	9	0	5	4	0	9		1040	10	0	4	7	0	15		1040	8	0	6	0	0	6		1040	5	0	9	0	0	9		1040	5
1041	7	0	7	1	0	8		1041	7	0	7	0	0	7		1041	9	0	5	4	0	9		1041	10	0	4	7	0	15		1041	8	0	6	0	0	6		1041	5	0	9	0	0	9		1041	5
1042	7	0	7	1	0	8		1042	7	0	7	0	0	7		1042	9	0	5	4	0	9		1042	10	0	4	7	0	15		1042	8	0	6	0	0	6		1042	5	0	9	0	0	9		1042	5
1043	7	0	7	1	0	8		1043	7	0	7	0	0	7		1043	9	0	5	4	0	9		1043	10	0	4	7	0	15		1043	8	0	6	0	0	6		1043	5	0	9	0	0	9		1043	5
1044	7	0	7	1	0	8		1044	7	0	7	0	0	7		1044	9	0	5	4	0	9		1044	10	0	4	7	0	15		1044	8	0	6	0	0	6		1044	5	0	9	0	0	9		1044	5
1045	7	0	7	1	0	8		1045	7	0	7	0	0	7		1045	9	0	5	4	0	9		1045	10	0	4	7	0	15		1045	8	0	6	0	0	6		1045	5	0	9	0	0	9		1045	5
1046	7	0	7	1	0	8		1046	7	0	7	0	0	7		1046	9	0	5	4	0	9		1046	10	0	4	7	0	15		1046	8	0	6	0	0	6		1046	5	0	9	0	0	9		1046	5
1047	7	0	7	1	0	8		1047	7	0	7	0	0	7		1047	9	0	5	4	0	9		1047	10	0	4	7	0	15		1047	8	0	6	0	0	6		1047	5	0	9	0	0	9		1047	5
1048	7	0	7	1	0	8		1048	7	0	7	0	0	7		1048	9	0	5	4	0	9		1048	10	0	4	7	0	15		1048	8	0	6	0	0	6		1048	5	0	9	0	0	9		1048	5
1049	7	0	7	1	0	8		1049	7	0	7	0	0	7		1049	9	0	5	4	0	9		1049	10	0	4	7	0	15		1049	8	0	6	0	0	6		1049	5	0	9	0	0	9		1049	5
1050	7	0	7	1	0	8		1050	7	0	7	0	0	7		1050	9	0	5	4	0	9		1050	10	0	4	7	0	15		1050	8	0	6	0	0	6		1050	5	0	9	0	0	9		1050	5
1051	7	0	7	1	0	8		1051	7	0	7	0	0	7		1051	9	0	5	4	0	9		1051	10	0	4	7	0	15		1051	8	0	6	0	0	6		1051	5	0	9	0	0	9		1051	5
1052	7	0	7	1	0	8		1052	7	0	7	0	0	7		1052	9	0	5	4	0	9		1052	10	0	4	7	0	15		1052	8	0	6	0	0	6		1052	5	0	9	0	0	9		1052	5
1053	7	0	7	1	0	8		1053	7	0	7	0	0	7		1053	9	0	5	4	0	9		1053	10	0	4	7	0	15		1053	8	0	6	0	0	6		1053	5	0	9	0	0	9		1053	5
1054	7	0	7	1	0	8		1054	7	0	7	0	0	7		1054	9	0	5	4	0	9		1054	10	0	4	7	0	15		1054	8	0	6	0	0	6		1054	5	0	9	0	0	9		1054	5
1055	7	0	7	1	0	8		1055	7	0	7	0	0	7		1055	9	0	5	4	0	9		1055	10	0	4	7	0	15		1055	8	0	6	0	0	6		1055	5	0	9	0	0	9		1055	5
1056	7	0	7	1	0	8		1056	7	0	7	0	0	7		1056	9	0	5	4	0	9		1056	10	0	4	7	0	15		1056	8	0	6	0	0	6		1056	5	0	9	0	0	9		1056	5
1057	7	0	7	1	0	8		1057	7	0	7	0	0	7		1057	9	0	5	4	0	9		1057	10	0	4	7	0	15		1057	8	0	6	0	0	6		1057	5	0	9	0	0	9		1057	5
1058	7	0	7	1	0	8		1058	7	0	7	0	0	7		1058	9	0	5	4	0	9		1058	10	0	4	7	0	15		1058	8	0	6	0	0	6		1058	5	0	9	0	0	9		1058	5
1059	7	0	7	1	0	8		1059	7	0	7	0	0	7		1059	9	0	5	4	0	9		1059	10	0	4	7	0	15		1059	8	0	6	0	0	6		1059	5	0	9	0	0	9		1059	5
1060	7	0	7	1	0	8		1060	7	0	7	0	0	7		1060	9	0	5	4	0	9		1060	10	0	4	7	0	15		1060	8	0	6	0	0	6		1060	5	0	9	0	0	9		1060	5
1061	7	0	7	1	0	8		1061	7	0	7	0	0	7		1061	9	0	5	4	0	9		1061	10	0	4	7	0	15		1061	8	0	6	0	0	6		1061	5	0	9	0	0	9		1061	5
1062	7	0	7	1	0	8		1062	7	0	7	0	0	7		1062	9	0	5	4	0	9		1062	10	0	4	7	0	15		1062	8	0	6	0	0	6		1062	5	0	9	0	0	9		1062	5
1063	7	0	7	1	0	8		1063	7	0	7	0	0	7		1063	9	0	5	4	0	9		1063	10	0	4	7	0	15		1063	8	0	6	0	0	6		1063	5	0	9	0	0	9		1063	5
1064	7	0	7	1	0	8		1064	7	0	7	0	0	7		1064	9	0	5	4	0	9		1064	10	0	4	7	0	15		1064	8	0	6	0	0	6		1064	5	0	9	0	0	9		1064	5
1065	7	0	7	1	0	8		1065	7	0	7	0	0	7		1065	9	0	5	4	0	9		1065	10	0	4	7	0	15		1065	8	0	6	0	0	6		1065	5	0	9	0	0	9		1065	5
1066	7	0	7	1	0	8		1066	7	0	7	0	0	7		1066	9	0	5	4	0	9		1066	10	0	4	7	0	15		1066	8	0	6	0	0	6		1066	5	0	9	0	0	9		1066	5
1067	7	0	7	1	0	8		1067	7	0	7	0	0	7		1067	9	0	5	4	0	9		1067	10	0	4	7	0	15		1067	8	0	6	0	0	6		1067	5	0	9	0	0	9		1067	5
1068	7	0	7	1	0	8		1068	7	0	7	0	0	7		1068	9	0	5	4	0	9		1068	10	0	4	7	0	15		1068	8	0	6	0	0	6		1068	5	0	9	0	0	9		1068	5
1069	7	0	7	1	0	8		1069	7	0	7	0	0	7		1069	9	0	5	4	0	9		1069	10	0	4	7	0	15		1069	8	0	6	0	0	6		1069	5	0	9	0	0	9		1069	5
1070	7	0	7	1	0	8		1070	7	0	7	0	0	7		1070	9	0	5	4	0	9		1070	10	0	4	7	0	15		1070	8	0	6	0	0	6		1070	5	0	9	0	0	9		1070	5
1071	7	0	7	1	0	8		1071	7	0	7	0	0	7		1071	9	0	5	4	0	9		1071	10	0	4	7	0	15		1071	8	0	6	0	0	6		1071	5	0	9	0	0	9		1071	5
1072	7	0	7	1	0	8		1072	7	0	7	0	0	7		1072	9	0	5	4	0	9		1072	10	0	4	7	0	15		1072	8	0	6	0	0	6		1072	5	0	9	0	0	9		1072	5
1073	7	0	7	1	0	8		1073	7	0	7	0	0	7		1073	9	0	5	4	0	9		1073	10	0	4	7	0	15		1073	8	0	6	0	0	6		1073	5	0	9	0	0	9		1073	5
1074	7	0	7	1	0	8		1074	7	0	7	0	0	7		1074	9	0	5	4	0	9		1074	10	0	4	7	0	15		1074	8	0	6	0	0	6		1074	5	0	9	0	0	9		1074	5
1075	7	0	7	1	0	8		1075	7	0	7	0	0	7		1075	9	0	5	4	0	9		1075	10	0	4	7	0	15		1075	8	0	6	0	0	6		1075	5	0	9	0	0	9		1075	5
1076	7	0	7	1	0	8		1076	7	0	7	0	0	7		1076	9	0	5	4	0	9		1076	10	0	4	7	0	15		1076	8	0	6	0	0	6		1076	5	0	9	0	0	9		1076	5
1077	7	0	7	1	0	8		1077	7	0	7	0	0	7		1077	9	0	5	4	0	9		1077	10	0	4	7	0	15		1077	8	0	6	0	0	6		1077	5	0	9	0	0	9		1077	5
1078	7	0	7	1	0	8		1078	7	0	7	0	0	7		1078	9	0	5	4	0	9		1078	10	0	4	7	0	15		1078	8	0	6	0	0	6		1078	5	0	9	0	0	9		1078	5
1079	7	0	7	1	0	8		1079	7	0	7	0	0	7		1079	9	0	5	4	0	9		1079	10	0	4	7	0	15		1079	8	0	6	0	0	6		1079	5	0	9	0	0	9		1079	5
1080	7	0	7	1	0	8		1080	7	0	7	0	0	7		1080	9	0	5	4	0	9		1080	10	0	4	7	0	15		1080	8	0	6	0	0	6		1080	5	0	9	0	0	9		1080	5
1081	7	0	7	1	0	8		1081	7	0	7	0	0	7		1081	9	0	5	4	0	9		1081	10	0	4	7	0	15		1081	8	0	6	0	0	6		1081	5	0	9	0	0	9		1081	5
1082	7	0	7	1	0	8		1082	7	0	7	0	0	7		1082	9	0	5	4	0	9		1082	10	0	4	7	0	15		1082	8	0	6	0	0	6		1082	5	0	9	0	0	9		1082	5
1083	7	0	7	1	0	8		1083	7	0	7	0	0	7		1083	9	0	5	4	0	9		1083	10	0	4	7	0	15		1083	8	0	6	0	0	6		1083	5	0	9	0	0	9		1083	5
1084	7	0	7	1	0	8		1084	7	0	7	0	0	7		1084	9	0	5	4	0	9		1084	10	0	4	7	0	15		1084	8	0	6	0	0	6		1084	5	0	9	0	0	9		1084	5
1085	7	0	7	1	0	8		1085	7	0	7	0	0	7		1085	9	0	5	4	0	9		1085	10	0	4	7	0	15		1085	8	0	6	0	0	6		1085	5	0	9	0	0	9		1085	5
1086	7	0	7	1	0	8		1086	7	0	7	0	0	7		1086	9	0	5	4	0	9		1086	10	0	4	7	0	15		1086	8	0	6	0	0	6		1086	5	0	9	0	0	9		1086	5
1087	7	0	7	1	0	8		1087	7	0	7	0	0	7		1087	9	0	5	4	0	9		1087	10	0	4	7	0	15		1087	8	0	6	0	0	6		1087	5	0	9	0	0	9		1087	5
1088	7	0	7	1	0	8		1088	7	0	7	0	0	7		1088	9	0	5	4	0	9		1088	10	0	4	7	0	15		1088	8	0	6	0	0	6		1088	5	0	9	0	0	9		1088	5
1089	7	0	7	1	0	8		1089	7	0	7	0	0	7		1089	9	0	5	4	0	9		1089	10	0	4	7	0	15		1089	8	0	6	0	0	6		1089	5	0	9	0	0	9		1089	5
1090	7	0	7	1	0	8		1090	7	0	7	0	0	7		1090	9	0	5	4	0	9		1090	10	0	4	7	0	15		1090	8	0	6	0	0	6		1090	5	0	9	0	0	9		1090	5
1091	7	0	7	1	0	8		1091	7	0	7	0	0	7		1091	9	0	5	4	0	9		1091	10	0	4	7	0	15		1091	8	0	6	0	0	6		1091	5	0	9	0	0	9		1091	5
1092	7	0	7	1	0	8		1092	7	0	7	0	0	7		1092	9	0	5	4	0	9		1092	10	0	4	7	0	15		1092	8	0	6	0	0	6		1092	5	0	9	0	0	9		1092	5
1093	7	0	7	1	0	8		1093	7	0	7	0	0	7		1093	9	0	5	4	0	9		1093	10	0	4	7	0	15		1093	8	0	6	0	0	6		1093	5	0	9	0	0	9		1093	5
1094	7	0	7	1	0	8		1094	7	0	7	0	0	7		1094	9	0	5	4	0	9		1094	10	0	4	7	0	15		1094	8	0	6	0	0	6		1094	5	0	9	0	0	9		1094	5
1095	7	0	7	1	0	8		1095	7	0	7	0	0	7		1095	9	0	5	4	0	9		1095	10	0	4	7	0	15		1095	8	0	6	0	0	6		1095	5	0	9	0	0	9		1095	5
1096	7	0	7	1	0	8		1096	7	0	7	0	0	7		1096	9	0	5	4	0	9		1096	10	0	4	7	0	15		1096	8	0	6	0	0	6		1096	5	0	9	0	0	9		1096	5
1097	7	0	7	1	0	8		1097	7	0	7	0	0	7		1097	9	0	5	4	0	9		1097	10	0	4	7	0	15		1097	8	0	6	0	0	6		1097	5	0	9	0	0	9		1097	5
1098	7	0	7	1	0	8		1098	7	0	7	0	0	7		1098	9	0	5	4	0	9		1098	10	0	4	7	0	15		1098	8	0	6	0	0	6		1098	5	0	9	0	0	9		1098	5
1099	7	0	7	1	0	8		1099	7	0	7	0	0	7		1099	9	0	5	4	0	9		1099	10	0	4	7	0	15		1099	8	0	6	0	0	6		1099	5	0	9	0	0	9		1099	5
1100	7	0	7	1	0	8		1100	7	0	7	0	0	7		1100	9	0	5	4	0	9		1100	10	0	4	7	0	15		1100	8	0	6	0	0	6		1100	5	0	9	0	0	9		1100	5
1101	7	0	7	1	0	8		1101	7	0	7	0	0	7		1101	9	0	5	4	0	9		1101	10	0	4	7	0	15		1101	8	0	6	0	0	6		1101	5	0	9	0	0	9		1101	5
1102	7	0	7	1	0	8		1102	7	0	7	0	0	7		1102	9	0	5	4	0	9		1102	10	0	4	7	0	15		1102	8	0	6	0	0	6		1102	5	0	9	0	0	9		1102	5
1103	7	0	7	1	0	8		1103	7	0	7	0	0	7		1103	9	0	5	4	0	9		1103	10	0	4	7	0	15		1103	8	0	6	0	0	6		1103	5	0	9	0	0	9		1103	5
1104	7	0	7	1	0	8		1104	7	0	7	0	0	7		1104	9	0	5	4	0	9		1104	10	0	4	7	0	15		1104	8	0	6	0	0	6		1104	5	0	9	0	0	9		1104	5
1105	7	0	7	1	0	8		1105	7	0	7	0	0	7		1105	9	0	5	4	0	9		1105	10	0	4	7	0	15		1105	8	0	6	0	0	6		1105	5	0	9	0	0	9		1105	5
1106	7	0	7	1	0	8		1106	7	0	7	0	0	7		1106	9	0	5	4	0	9		1106	10	0	4	7	0	15		1106	8	0	6	0	0	6		1106	5	0	9	0	0	9		1106	5
1107	7	0	7	1	0	8		1107	7	0	7	0	0	7		1107	9	0	5	4	0	9		1107	10	0	4	7	0	15		1107	8	0	6	0	0	6		1107	5	0	9	0	0	9		1107	5
1108	7	0	7	1	0	8		1108	7	0	7	0	0	7		1108	9	0	5	4	0	9		1108	10	0	4	7	0	15		1108	8	0	6	0	0	6		1108	5	0	9	0	0	9		1108	5
1109	7	0	7	1	0	8		1109	7	0	7	0	0	7		1109	9	0	5	4	0	9		1109	10	0	4	7	0	15		1109	8	0	6	0	0	6		1109	5	0	9	0	0	9		1109	5
1110	7	0	7	1	0	8		1110	7	0	7	0	0	7		1110	9	0	5	4	0	9		1110	10	0	4	7	0	15		1110	8	0	6	0	0	6		1110	5	0	9	0	0	9		1110	5
1111	7	0	7	1	0	8		1111	7	0	7	0	0	7		1111	9	0	5	4	0	9		1111	10	0	4	7	0	15		1111	8	0	6	0	0	6		1111	5	0	9	0	0	9		1111	5
1112	7	0	7	1	0	8		1112	7	0	7	0	0	7		1112	9	0	5	4	0	9		1112	10	0	4	7	0	15		1112	8	0	6	0	0	6		1112	5	0	9	0	0	9		1112	5
1113	7	0	7	1	0	8		1113	7	0	7	0	0	7		1113	9	0	5	4	0	9		1113	10	0	4	7	0	15		1113	8	0	6	0	0	6		1113	5	0	9	0	0	9		1113	5
1114	7	0	7	1	0	8		1114	7	0	7	0	0	7		1114	9	0	5	4	0	9		1114	10	0	4	7	0	15		1114	8	0	6	0	0	6		1114	5	0	9	0	0	9		1114	5
1115	7	0	7	1	0	8		1115	7	0	7	0	0	7		1115	9	0	5	4	0	9		1115	10	0	4	7	0	15		1115	8	0	6	0	0	6		1115	5	0	9	0	0	9		1115	5
1116	7	0	7	1	0	8		1116	7	0	7	0	0	7		1116	9	0	5	4	0	9		1116	10	0	4	7	0	15		1116	8	0	6	0	0	6		1116	5	0	9	0	0	9		1116	5
1117	7	0	7	1	0	8		1117	7	0	7	0	0	7		1117	9	0	5	4	0	9		1117	10	0	4	7	0	15		1117	8	0	6	0	0	6		1117	5	0	9	0	0	9		1117	5
1118	7	0	7	1	0	8		1118	7	0	7	0	0	7		1118	9	0	5	4	0	9		1118	10	0	4	7	0	15		1118	8	0	6	0	0	6		1118	5	0	9	0	0	9		1118	5
1119	7	0	7	1	0	8		1119	7	0	7	0	0	7		1119	9	0	5	4	0	9		1119	10	0	4	7	0	15		1119	8	0	6	0	0	6		1119	5	0	9	0	0	9		1119	5
1120	7	0	7	1	0	8		1120	7	0	7	0	0	7		1120	9	0	5	4	0	9		1120	10	0	4	7	0	15		1120	8	0	6	0	0	6		1120	5	0	9	0	0	9		1120	5
1121	7	0	7	1	0	8		1121	7	0	7	0	0	7		1121	9	0	5	4	0	9		1121	10	0	4	7	0	15		1121	8	0	6	0	0	6		1121	5	0	9	0	0	9		1121	5
1122	7	0	7	1	0	8		1122	7	0	7	0	0	7		1122	9	0	5	4	0	9		1122	10	0	4	7	0	15		1122	8	0	6	0	0	6		1122	5	0	9	0	0	9		1122	5
1123	7	0	7	1	0	8		1123	7	0	7	0	0	7		1123	9	0	5	4	0	9		1123	10	0	4	7	0	15		1123	8	0	6	0	0	6		1123	5	0	9	0	0	9		1123	5
1124	7	0	7	1	0	8		1124	7	0	7	0	0	7		1124	9	0	5	4	0	9		1124	10	0	4	7	0	15		1124	8	0	6	0	0	6		1124	5	0	9	0	0	9		1124	5
1125	7	0	7	1	0	8		1125	7	0	7	0	0	7		1125	9	0	5	4	0	9		1125	10	0	4	7	0	15		1125	8	0	6	0	0	6		1125	5	0	9	0	0	9		1125	5
1126	7	0	7	1	0	8		1126	7	0	7	0	0	7		1126	9	0	5	4	0	9		1126	10	0	4	7	0	15		1126	8	0	6	0	0	6		1126	5	0	9	0	0	9		1126	5
1127	7	0	7	1	0	8		1127	7	0	7	0	0	7		1127	9	0	5	4	0	9		1127	10	0	4	7	0	15		1127	8	0	6	0	0	6		1127	5	0	9	0	0	9		1127	5
1128	7	0	7	1	0	8		1128	7	0	7	0	0	7		1128	9	0	5	4	0	9		1128	10	0	4	7	0	15		1128	8	0	6	0	0	6		1128	5	0	9	0	0	9		1128	5
1129	7	0	7	1	0	8		1129	7	0	7	0	0	7		1129	9	0	5	4	0	9		1129	10	0	4	7	0	15		1129	8	0	6	0	0	6		1129	5	0	9	0	0	9		1129	5
1130	7	0	7	1	0	8		1130	7	0	7	0	0	7		1130	9	0	5	4	0	9		1130	10	0	4	7	0	15		1130	8	0	6	0	0	6		1130	5	0	9	0	0	9		1130	5
1131	7	0	7	1	0	8		1131	7	0	7	0	0	7		1131	9	0	5	4	0	9		1131	10	0	4	7	0	15		1131	8	0	6	0	0	6		1131	5	0	9	0	0	9		1131	5
1132	7	0	7	1	0	8		1132	7	0	7	0	0	7		1132	9	0	5	4	0	9		1132	10	0	4	7	0	15		1132	8	0	6	0	0	6		1132	5	0	9	0	0	9		1132	5
1133	7	0	7	1	0	8		1133	7	0	7	0	0	7		1133	9	0	5	4	0	9		1133	10	0	4	7	0	15		1133	8	0	6	0	0	6		1133	5	0	9	0	0	9		1133	5
1134	7	0	7	1	0	8		1134	7	0	7	0	0	7		1134	9	0	5	4	0	9		1134	10	0	4	7	0	15		1134	8	0	6	0	0	6		1134	5	0	9	0	0	9		1134	5
1135	7	0	7	1	0	8		1135	7	0	7	0	0	7		1135	9	0	5	4	0	9		1135	10	0	4	7	0	15		1135	8	0	6	0	0	6		1135	5	0	9	0	0	9		1135	5
1136	7	0	7	1	0	8		1136	7	0	7	0	0	7		1136	9	0	5	4	0	9		1136	10	0	4	7	0	15		1136	8	0	6	0	0	6		1136	5	0	9	0	0	9		1136	5
1137	7	0	7	1	0	8		1137	7	0	7	0	0	7		1137	9	0	5	4	0	9		1137	10	0	4	7	0	15		1137	8	0	6	0	0	6		1137	5	0	9	0	0	9		1137	5
1138	7	0	7	1	0	8		1138	7	0	7	0	0	7		1138	9	0	5	4	0	9		1138	10	0	4	7	0	15		1138	8	0	6	0	0	6		1138	5	0	9	0	0	9		1138	5
1139	7	0	7	1	0	8		1139	7	0	7	0	0	7		1139	9	0	5	4	0	9		1139	10	0	4	7	0	15		1139	8	0	6	0	0	6		1139	5	0	9	0	0	9		1139	5
1140	7	0	7	1	0	8		1140	7	0	7	0	0	7		1140	9	0	5	4	0	9		1140	10	0	4	7	0	15		1140	8	0	6	0	0	6		1140	5	0	9	0	0	9		1140	5
1141	7	0	7	1	0	8		1141	7	0	7	0	0	7		1141	9	0	5	4	0	9		1141	10	0	4	7	0	15		1141	8	0	6	0	0	6		1141	5	0	9	0	0	9		1141	5
1142	7	0	7	1	0	8		1142	7	0	7	0	0	7		1142	9	0	5	4	0	9		1142	10	0	4	7	0	15		1142	8	0	6	0	0	6		1142	5	0	9	0	0	9		1142	5
1143	7	0	7	1	0	8		1143	7	0	7	0	0	7		1143	9	0	5	4	0	9		1143	10	0	4	7	0	15		1143	8	0	6	0	0	6		1143	5	0	9	0	0	9		1143	5
1144	7	0	7	1	0	8		1144	7	0	7	0	0	7		1144	9	0	5	4	0	9		1144	10	0	4	7	0	15		1144	8	0	6	0	0	6		1144	5	0	9	0	0	9		1144	5
1145	7	0	7	1	0	8		1145	7	0	7	0	0	7		1145	9	0	5	4	0	9		1145	10	0	4	7	0	15		1145	8	0	6	0	0	6		1145	5	0	9	0	0	9		1145	5
1146	7	0	7	1	0	8		1146	7	0	7	0	0	7		1146	9	0	5	4	0	9		1146	10	0	4	7	0	15		1146	8	0	6	0	0	6		1146	5	0	9	0	0	9		1146	5
1147	7	0	7	1	0	8		1147	7	0	7	0	0	7		1147	9	0	5	4	0	9		1147	10	0	4	7	0	15		1147	8	0	6	0	0	6		1147	5	0	9	0	0	9		1147	5
1148	7	0	7	1	0	8		1148	7	0	7	0	0	7		1148	9	0	5	4	0	9		1148	10	0	4	7	0	15		1148	8	0	6	0	0	6		1148	5	0	9	0	0	9		1148	5
1149	7	0	7	1	0	8		1149	7	0	7	0	0	7		1149	9	0	5	4	0	9		1149	10	0	4	7	0	15		1149	8	0	6	0	0	6		1149	5	0	9	0	0	9		1149	5
1150	7	0	7	1	0	8		1150	7	0	7	0	0	7		1150	9	0	5	4	0	9		1150	10	0	4	7	0	15		1150	8	0	6	0	0	6		1150	5	0	9	0	0	9		1150	5
1151	7	0	7	1	0	8		1151	7	0	7	0	0	7		1151	9	0	5	4	0	9		1151	10	0	4	7	0	15		1151	8	0	6	0	0	6		1151	5	0	9	0	0	9		1151	5
1152	7	0	7	1	0	8		1152	7	0	7	0	0	7		1152	9	0	5	4	0	9		1152	10	0	4	7	0	15		1152	8	0	6	0	0	6		1152	5	0	9	0	0	9		1152	5
1153	7	0	7	1	0	8		1153	7	0	7	0	0	7		1153	9	0	5	4	0	9		1153	10	0	4	7	0	15		1153	8	0	6	0	0	6		1153	5	0	9	0	0	9		1153	5
1154	7	0	7	1	0	8		1154	7	0	7	0	0	7		1154	9	0	5	4	0	9		1154	10	0	4	7	0	15		1154	8	0	6	0	0	6		1154	5	0	9	0	0	9		1154	5
1155	7	0	7	1	0	8		1155	7	0	7	0	0	7		1155	9	0	5	4	0	9		1155	10	0	4	7	0	15		1155	8	0	6	0	0	6		1155	5	0	9	0	0	9		1155	5
1156	7	0	7	1	0	8		1156	7	0	7	0	0	7		1156	9	0	5	4	0	9		1156	10	0	4	7	0	15		1156	8	0	6	0	0	6		1156	5	0	9	0	0	9		1156	5
1157	7	0	7	1	0	8		1157	7	0	7	0	0	7		1157	9	0	5	4	0	9		1157	10	0	4	7	0	15		1157	8	0	6	0	0	6		1157	5	0	9	0	0	9		1157	5
1158	7	0	7	1	0	8		1158	7	0	7	0	0	7		1158	9	0	5	4	0	9		1158	10	0	4	7	0	15		1158	8	0	6	0	0	6		1158	5	0	9	0	0	9		1158	5
1159	7	0	7	1	0	8		1159	7	0	7	0	0	7		1159	9	0	5	4	0	9		1159	10	0	4	7	0	15		1159	8	0	6	0	0	6		1159	5	0	9	0	0	9		1159	5
1160	7	0	7	1	0	8		1160	7	0	7	0	0	7		1160	9	0	5	4	0	9		1160	10	0	4	7	0	15		1160	8	0	6	0	0	6		1160	5	0	9	0	0	9		1160	5
1161	7	0	7	1	0	8		1161	7	0	7	0	0	7		1161	9	0	5	4	0	9		1161	10	0	4	7	0	15		1161	8	0	6	0	0	6		1161	5	0	9	0	0	9		1161	5
1162	7	0	7	1	0	8		1162	7	0	7	0	0	7		1162	9	0	5	4	0	9		1162	10	0	4	7	0	15		1162	8	0	6	0	0	6		1162	5	0	9	0	0	9		1162	5
1163	7	0	7	1	0	8		1163	7	0	7	0	0	7		1163	9	0	5	4	0	9		1163	10	0	4	7	0	15		1163	8	0	6	0	0	6		1163	5	0	9	0	0	9		1163	5
1164	7	0	7	1	0	8		1164	7	0	7	0	0	7		1164	9	0	5	4	0	9		1164	10	0	4	7	0	15		1164	8	0	6	0	0	6		1164	5	0	9	0	0	9		1164	5
1165	7	0	7	1	0	8		1165	7	0	7	0	0	7		1165	9	0	5	4	0	9		1165	10	0	4	7	0	15		1165	8	0	6	0	0	6		1165	5	0	9	0	0	9		1165	5
1166	7	0	7	1	0	8		1166	7	0	7	0	0	7		1166	9	0	5	4	0	9		1166	10	0	4	7	0	15		1166	8	0	6	0	0	6		1166	5	0	9	0	0	9		1166	5
1167	7	0	7	1	0	8		1167	7	0	7	0	0	7		1167	9	0	5	4	0	9		1167	10	0	4	7	0	15		1167	8	0	6	0	0	6		1167	5	0	9	0	0	9		1167	5
1168	7	0	7	1	0	8		1168	7	0	7	0	0	7		1168	9	0	5	4	0	9		1168	10	0	4	7	0	15		1168	8	0	6	0	0	6		1168	5	0	9	0	0	9		1168	5
1169	7	0	7	1	0	8		1169	7	0	7	0	0	7		1169	9	0	5	4	0	9		1169	10	0	4	7	0	15		1169	8	0	6	0	0	6		1169	5	0	9	0	0	9		1169	5
1170	7	0	7	1	0	8		1170	7	0	7	0	0	7		1170	9	0	5	4	0	9		1170	10	0	4	7	0	15		1170	8	0	6	0	0	6		1170	5	0	9	0	0	9		1170	5
1171	7	0	7	1	0	8		1171	7	0	7	0	0	7		1171	9	0	5	4	0	9		1171	10	0	4	7	0	15		1171	8	0	6	0	0	6		1171	5	0	9	0	0	9		1171	5
1172	7	0	7	1	0	8		1172	7	0	7	0	0	7		1172	9	0	5	4	0	9		1172	10	0	4	7	0	15		1172	8	0	6	0	0	6		1172	5	0	9	0	0	9		1172	5
1173	7	0	7	1	0	8		1173	7	0	7	0	0	7		1173	9	0	5	4	0	9		1173	10	0	4	7	0	15		1173	8	0	6	0	0	6		1173	5	0	9	0	0	9		1173	5
1174	7	0	7	1	0	8		1174	7	0	7	0	0	7		1174	9	0	5	4	0	9		1174	10	0	4	7	0	15		1174	8	0	6	0	0	6		1174	5	0	9	0	0	9		1174	5
1175	7	0	7	1	0	8		1175	7	0	7	0	0	7		1175	9	0	5	4	0	9		1175	10	0	4	7	0	15		1175	8	0	6	0	0	6		1175	5	0	9	0	0	9		1175	5
1176	7	0	7	1	0	8		1176	7	0	7	0	0	7		1176	9	0	5	4	0	9		1176	10	0	4	7	0	15		1176	8	0	6	0	0	6		1176	5	0	9	0	0	9		1176	5
1177	7	0	7	1	0	8		1177	7	0	7	0	0	7		1177	9	0	5	4	0	9		1177	10	0	4	7	0	15		1177	8	0	6	0	0	6		1177	5	0	9	0	0	9		1177	5
1178	7	0	7	1	0	8		1178	7	0	7	0	0	7		1178	9	0	5	4	0	9		1178	10	0	4	7	0	15		1178	8	0	6	0	0	6		1178	5	0	9	0	0	9		1178	5
1179	7	0	7	1	0	8		1179	7	0	7	0	0	7		1179	9	0	5	4	0	9		1179	10	0	4	7	0	15		1179	8	0	6	0	0	6		1179	5	0	9	0	0	9		1179	5
1180	7	0	7	1	0	8		1180	7	0	7	0	0	7		1180	9	0	5	4	0	9		1180	10	0	4	7	0	15		1180	8	0	6	0	0	6		1180	5	0	9	0	0	9		1180	5
1181	7	0	7	1	0	8		1181	7	0	7	0	0	7		1181	9	0	5	4	0	9		1181	10	0	4	7	0	15		1181	8	0	6	0	0	6		1181	5	0	9	0	0	9		1181	5
1182	7	0	7	1	0	8		1182	7	0	7	0	0	7		1182	9	0	5	4	0	9		1182	10	0	4	7	0	15		1182	8	0	6	0	0	6		1182	5	0	9	0	0	9		1182	5
1183	7	0	7	1	0	8		1183	7	0	7	0	0	7		1183	9	0	5	4	0	9		1183	10	0	4	7	0	15		1183	8	0	6	0	0	6		1183	5	0	9	0	0	9		1183	5
1184	7	0	7	1	0	8		1184	7	0	7	0	0	7		1184	9	0	5	4	0	9		1184	10	0	4	7	0	15		1184	8	0	6	0	0	6		1184	5	0	9	0	0	9		1184	5
1185	7	0	7	1	0	8		1185	7	0	7	0	0	7		1185	9	0	5	4	0	9		1185	10	0	4	7	0	15		1185	8	0	6	0	0	6		1185	5	0	9	0	0	9		1185	5
1186	7	0	7	1	0	8		1186	7	0	7	0	0	7		1186	9	0	5	4	0	9		1186	10	0	4	7	0	15		1186	8	0	6	0	0	6		1186	5	0	9	0	0	9		1186	5
1187	7	0	7	1	0	8		1187	7	0	7	0	0	7		1187	9	0	5	4	0	9		1187	10	0	4	7	0	15		1187	8	0	6	0	0	6		1187	5	0	9	0	0	9		1187	5
1188	7	0	7	1	0	8		1188	7	0	7	0	0	7		1188	9	0	5	4	0	9		1188	10	0	4	7	0	15		1188	8	0	6	0	0	6		1188	5	0	9	0	0	9		1188	5
1189	7	0	7	1	0	8		1189	7	0	7	0	0	7		1189	9	0	5	4	0	9		1189	10	0	4	7	0	15		1189	8	0	6	0	0	6		1189	5	0	9	0	0	9		1189	5
1190	7	0	7	1	0	8		1190	7	0	7	0	0	7		1190	9	0	5	4	0	9		1190	10	0	4	7	0	15		1190	8	0	6	0	0	6		1190	5	0	9	0	0	9		1190	5
1191	7	0	7	1	0	8		1191	7	0	7	0	0	7		1191	9	0	5	4	0	9		1191	10	0	4	7	0	15		1191	8	0	6	0	0	6		1191	5	0	9	0	0	9		1191	5
1192	7	0	7	1	0	8		1192	7	0	7	0	0	7		1192	9	0	5	4	0	9		1192	10	0	4	7	0	15		1192	8	0	6	0	0	6		1192	5	0	9	0	0	9		1192	5
1193	7	0	7	1	0	8		1193	7	0	7	0	0	7		1193	9	0	5	4	0	9		1193	10	0	4	7	0	15		1193	8	0	6	0	0	6		1193	5	0	9	0	0	9		1193	5
1194	7	0	7	1	0	8		1194	7	0	7	0	0	7		1194	9	0	5	4	0	9		1194	10	0	4	7	0	15		1194	8	0	6	0	0	6		1194	5	0	9	0	0	9		1194	5
1195	7	0	7	1	0	8		1195	7	0	7	0	0	7		1195	9	0	5	4	0	9		1195	10	0	4	7	0	15		1195	8	0	6	0	0	6		1195	5	0	9	0	0	9		1195	5
1196	7	0	7	1	0	8		1196	7	0	7	0	0	7		1196	9	0	5	4	0	9		1196	10	0	4	7	0	15		1196	8	0	6	0	0	6		1196	5	0	9	0	0	9		1196	5
1197	7	0	7	1	0	8		1197	7	0	7	0	0	7		1197	9	0	5	4	0	9		1197	10	0	4	7	0	15		1197	8	0	6	0	0	6		1197	5	0	9	0	0	9		1197	5
1198	7	0	7	1	0	8		1198	7	0	7	0	0	7		1198	9	0	5	4	0	9		1198	10	0	4	7	0	15		1198	8	0	6	0	0	6		1198	5	0	9	0	0	9		1198	5
1199	7	0	7	1	0	8		1199	7	0	7	0	0	7		1199	9	0	5	4	0	9		1199	10	0	4	7	0	15		1199	8	0	6	0	0	6		1199	5	0	9	0	0	9		1199	5
1200	7	0	7	1	0	8		1200	7	0	7	0	0	7		1200	9	0	5	4	0	9		1200	10	0	4	7	0	15		1200	8	0	6	0	0	6		1200	5	0	9	0	0	9		1200	5
1201	7	0	7	1	0	8		1201	7	0	7	0	0	7		1201	9	0	5	4	0	9		1201	10	0	4	7	0	15		1201	8	0	6	0	0	6		1201	5	0	9	0	0	9		1201	5
1202	7	0	7	1	0	8		1202	7	0	7	0	0	7		1202	9	0	5	4	0	9		1202	10	0	4	7	0	15		1202	8	0	6	0	0	6		1202	5	0	9	0	0	9		1202	5
1203	7	0	7	1	0	8		1203	7	0	7	0	0	7		1203	9	0	5	4	0	9		1203	10	0	4	7	0	15		1203	8	0	6	0	0	6		1203	5	0	9	0	0	9		1203	5
1204	7	0	7	1	0	8		1204	7	0	7	0	0	7		1204	9	0	5	4	0	9		1204	10	0	4	7	0	15		1204	8	0	6	0	0	6		1204	5	0	9	0	0	9		1204	5
1205	7	0	7	1	0	8		1205	7	0	7	0	0	7		1205	9	0	5	4	0	9		1205	10	0	4	7	0	15		1205	8	0	6	0	0	6		1205	5	0	9	0	0	9		1205	5
1206	7	0	7	1	0	8		1206	7	0	7	0	0	7		1206	9	0	5	4	0	9		1206	10	0	4	7	0	15		1206	8	0	6	0	0	6		1206	5	0	9	0	0	9		1206	5
1207	7	0	7	1	0	8		1207	7	0	7	0	0	7		1207	9	0	5	4	0	9		1207	10	0	4	7	0	15		1207	8	0	6	0	0	6		1207	5	0	9	0	0	9		1207	5
1208	7	0	7	1	0	8		1208	7	0	7	0	0	7		1208	9	0	5	4	0	9		1208	10	0	4	7	0	15		1208	8	0	6	0	0	6		1208	5	0	9	0	0	9		1208	5
1209	7	0	7	1	0	8		1209	7	0	7	0	0	7		1209	9	0	5	4	0	9		1209	10	0	4	7	0	15		1209	8	0	6	0	0	6		1209	5	0	9	0	0	9		1209	5
1210	7	0	7	1	0	8		1210	7	0	7	0	0	7		1210	9	0	5	4	0	9		1210	10	0	4	7	0	15		1210	8	0	6	0	0	6		1210	5	0	9	0	0	9		1210	5
1211	7	0	7	1	0	8		1211	7	0	7	0	0	7		1211	9	0	5	4	0	9		1211	10	0	4	7	0	15		1211	8	0	6	0	0	6		1211	5	0	9	0	0	9		1211	5
1212	7	0	7	1	0	8		1212	7	0	7	0	0	7		1212	9	0	5	4	0	9		1212	10	0	4	7	0	15		1212	8	0	6	0	0	6		1212	5	0	9	0	0	9		1212	5
1213	7	0	7	1	0	8		1213	7	0	7	0	0	7		1213	9	0	5	4	0	9		1213	10	0	4	7	0	15		1213	8	0	6	0	0	6		1213	5	0	9	0	0	9		1213	5
1214	7	0	7	1	0	8		1214	7	0	7	0	0	7		1214	9	0	5	4	0	9		1214	10	0	4	7	0	15		1214	8	0	6	0	0	6		1214	5	0	9	0	0	9		1214	5
1215	7	0	7	1	0	8		1215	7	0	7	0	0	7		1215	9	0	5	4	0	9		1215	10	0	4	7	0	15		1215	8	0	6	0	0	6		1215	5	0	9	0	0	9		1215	5
1216	7	0	7	1	0	8		1216	7	0	7	0	0	7		1216	9	0	5	4	0	9		1216	10	0	4	7	0	15		1216	8	0	6	0	0	6		1216	5	0	9	0	0	9		1216	5
1217	7	0	7	1	0	8		1217	7	0	7	0	0	7		1217	9	0	5	4	0	9		1217	10	0	4	7	0	15		1217	8	0	6	0	0	6		1217	5	0	9	0	0	9		1217	5
1218	7	0	7	1	0	8		1218	7	0	7	0	0	7		1218	9	0	5	4	0	9		1218	10	0	4	7	0	15		1218	8	0	6	0	0	6		1218	5	0	9	0	0	9		1218	5
1219	7	0	7	1	0	8		1219	7	0	7	0	0	7		1219	9	0	5	4	0	9		1219	10	0	4	7	0	15		1219	8	0	6	0	0	6		1219	5	0	9	0	0	9		1219	5
1220	7	0	7	1	0	8		1220	7	0	7	0	0	7		1220	9	0	5	4	0	9		1220	10	0	4	7	0	15		1220	8	0	6	0	0	6		1220	5	0	9	0	0	9		1220	5
1221	7	0	7	1	0	8		1221	7	0	7	0	0	7		1221	9	0	5	4	0	9		1221	10	0	4	7	0	15		1221	8	0	6	0	0	6		1221	5	0	9	0	0	9		1221	5
1222	7	0	7	1	0	8		1222	7	0	7	0	0	7		1222	9	0	5	4	0	9		1222	10	0	4	7	0	15		1222	8	0	6	0	0	6		1222	5	0	9	0	0	9		1222	5
1223	7	0	7	1	0	8		1223	7	0	7	0	0	7		1223	9	0	5	4	0	9		1223	10	0	4	7	0	15		1223	8	0	6	0	0	6		1223	5	0	9	0	0	9		1223	5
1224	7	0	7	1	0	8		1224	7	0	7	0	0	7		1224	9	0	5	4	0	9		1224	10	0	4	7	0	15		1224	8	0	6	0	0	6		1224	5	0	9	0	0	9		1224	5
1225	7	0	7	1	0	8		1225	7	0	7	0	0	7		1225	9	0	5	4	0	9		1225	10	0	4	7	0	15		1225	8	0	6	0	0	6		1225	5	0	9	0	0	9		1225	5
1226	7	0	7	1	0	8		1226	7	0	7	0	0	7		1226	9	0	5	4	0	9		1226	10	0	4	7	0	15		1226	8	0	6	0	0	6		1226	5	0	9	0	0	9		1226	5
1227	7	0	7	1	0	8		1227	7	0	7	0	0	7		1227	9	0	5	4	0	9		1227	10	0	4	7	0	15		1227	8	0	6	0	0	6		1227	5	0	9	0	0	9		1227	5
1228	7	0	7	1	0	8		1228	7	0	7	0	0	7		1228	9	0	5	4	0	9		1228	10	0	4	7	0	15		1228	8	0	6	0	0	6		1228	5	0	9	0	0	9		1228	5
1229	7	0	7	1	0	8		1229	7	0	7	0	0	7		1229	9	0	5	4	0	9		1229	10	0	4	7	0	15		1229	8	0	6	0	0	6		1229	5	0	9	0	0	9		1229	5
1230	7	0	7	1	0	8		1230	7	0	7	0	0	7		1230	9	0	5	4	0	9		1230	10	0	4	7	0	15		1230	8	0	6	0	0	6		1230	5	0	9	0	0	9		1230	5
1231	7	0	7	1	0	8		1231	7	0	7	0	0	7		1231	9	0	5	4	0	9		1231	10	0	4	7	0	15		1231	8	0	6	0	0	6		1231	5	0	9	0	0	9		1231	5
1232	7	0	7	1	0	8		1232	7	0	7	0	0	7		1232	9	0	5	4	0	9		1232	10	0	4	7	0	15		1232	8	0	6	0	0	6		1232	5	0	9	0	0	9		1232	5
1233	7	0	7	1	0	8		1233	7	0	7	0	0	7		1233	9	0	5	4	0	9		1233	10	0	4	7	0	15		1233	8	0	6	0	0	6		1233	5	0	9	0	0	9		1233	5
1234	7	0	7	1	0	8		1234	7	0	7	0	0	7		1234	9	0	5	4	0	9		1234	10	0	4	7	0	15		1234	8	0	6	0	0	6		1234	5	0	9	0	0	9		1234	5
1235	7	0	7	1	0	8		1235	7	0	7	0	0	7		1235	9	0	5	4	0	9		1235	10	0	4	7	0	15		1235	8	0	6	0	0	6		1235	5	0	9	0	0	9		1235	5
1236	7	0	7	1	0	8		1236	7	0	7	0	0	7		1236	9	0	5	4	0	9		1236	10	0	4	7	0	15		1236	8	0	6	0	0	6		1236	5	0	9	0	0	9		1236	5
1237	7	0	7	1	0	8		1237	7	0	7	0	0	7		1237	9	0	5	4	0	9		1237	10	0	4	7	0	15		1237	8	0	6	0	0	6		1237	5	0	9	0	0	9		1237	5
1238	7	0	7	1	0	8		1238	7	0	7	0	0	7		1238	9	0	5	4	0	9		1238	10	0	4	7	0	15		1238	8	0	6	0	0	6		1238	5	0	9	0	0	9		1238	5
1239	7	0	7	1	0	8		1239	7	0	7	0	0	7		1239	9	0	5	4	0	9		1239	10	0	4	7	0	15		1239	8	0	6	0	0	6		1239	5	0	9	0	0	9		1239	5
1240	7	0	7	1	0	8		1240	7	0	7	0	0	7		1240	9	0	5	4	0	9		1240	10	0	4	7	0	15		1240	8	0	6	0	0	6		1240	5	0	9	0	0	9		1240	5
1241	7	0	7	1	0	8		1241	7	0	7	0	0	7		1241	9	0	5	4	0	9		1241	10	0	4	7	0	15		1241	8	0	6	0	0	6		1241	5	0	9	0	0	9		1241	5
1242	7	0	7	1	0	8		1242	7	0	7	0	0	7		1242	9	0	5	4	0	9		1242	10	0	4	7	0	15		1242	8	0	6	0	0	6		1242	5	0	9	0	0	9		1242	5
1243	7	0	7	1	0	8		1243	7	0	7	0	0	7		1243	9	0	5	4	0	9		1243	10	0	4	7	0	15		1243	8	0	6	0	0	6		1243	5	0	9	0	0	9		1243	5
1244	7	0	7	1	0	8		1244	7	0	7	0	0	7		1244	9	0	5	4	0	9		1244	10	0	4	7	0	15		1244	8	0	6	0	0	6		1244	5	0	9	0	0	9		1244	5
1245	7	0	7	1	0	8		1245	7	0	7	0	0	7		1245	9	0	5	4	0	9		1245	10	0	4	7	0	15		1245	8	0	6	0	0	6		1245	5	0	9	0	0	9		1245	5
1246	7	0	7	1	0	8		1246	7	0	7	0	0	7		1246	9	0	5	4	0	9		1246	10	0	4	7	0	15		1246	8	0	6	0	0	6		1246	5	0	9	0	0	9		1246	5
1247	7	0	7	1	0	8		1247	7	0	7	0	0	7		1247	9	0	5	4	0	9		1247	10	0	4	7	0	15		1247	8	0	6	0	0	6		1247	5	0	9	0	0	9		1247	5
1248	7	0	7	1	0	8		1248	7	0	7	0	0	7		1248	9	0	5	4	0	9		1248	10	0	4	7	0	15		1248	8	0	6	0	0	6		1248	5	0	9	0	0	9		1248	5
1249	7	0	7	1	0	8		1249	7	0	7	0	0	7		1249	9	0	5	4	0	9		1249	10	0	4	7	0	15		1249	8	0	6	0	0	6		1249	5	0	9	0	0	9		1249	5
1250	7	0	7	1	0	8		1250	7	0	7	0	0	7		1250	9	0	5	4	0	9		1250	10	0	4	7	0	15		1250	8	0	6	0	0	6		1250	5	0	9	0	0	9		1250	5
1251	7	0	7	1	0	8		1251	7	0	7	0	0	7		1251	9	0	5	4	0	9		1251	10	0	4	7	0	15		1251	8	0	6	0	0	6		1251	5	0	9	0	0	9		1251	5
1252	7	0	7	1	0	8		1252	7	0	7	0	0	7		1252	9	0	5	4	0	9		1252	10	0	4	7	0	15		1252	8	0	6	0	0	6		1252	5	0	9	0	0	9		1252	5
1253	7	0	7	1	0	8		1253	7	0	7	0	0	7		1253	9	0	5	4	0	9		1253	10	0	4	7	0	15		1253	8	0	6	0	0	6		1253	5	0	9	0	0	9		1253	5
1254	7	0	7	1	0	8		1254	7	0	7	0	0	7		1254	9	0	5	4	0	9		1254	10	0	4	7	0	15		1254	8	0	6	0	0	6		1254	5	0	9	0	0	9		1254	5
1255	7	0	7	1	0	8		1255	7	0	7	0	0	7		1255	9	0	5	4	0	9		1255	10	0	4	7	0	15		1255	8	0	6	0	0	6		1255	5	0	9	0	0	9		1255	5
1256	7	0	7	1	0	8		1256	7	0	7	0	0	7		1256	9	0	5	4	0	9		1256	10	0	4	7	0	15		1256	8	0	6	0	0	6		1256	5	0	9	0	0	9		1256	5
1257	7	0	7	1	0	8		1257	7	0	7	0	0	7		1257	9	0	5	4	0	9		1257	10	0	4	7	0	15		1257	8	0	6	0	0	6		1257	5	0	9	0	0	9		1257	5
1258	7	0	7	1	0	8		1258	7	0	7	0	0	7		1258	9	0	5	4	0	9		1258	10	0	4	7	0	15		1258	8	0	6	0	0	6		1258	5	0	9	0	0	9		1258	5
1259	7	0	7	1	0	8		1259	7	0	7	0	0	7		1259	9	0	5	4	0	9		1259	10	0	4	7	0	15		1259	8	0	6	0	0	6		1259	5	0	9	0	0	9		1259	5
1260	7	0	7	1	0	8		1260	7	0	7	0	0	7		1260	9	0	5	4	0	9		1260	10	0	4	7	0	15		1260	8	0	6	0	0	6		1260	5	0	9	0	0	9		1260	5
1261	7	0	7	1	0	8		1261	7	0	7	0	0	7		1261	9	0	5	4	0	9		1261	10	0	4	7	0	15		1261	8	0	6	0	0	6		1261	5	0	9	0	0	9		1261	5
1262	7	0	7	1	0	8		1262	7	0	7	0	0	7		1262	9	0	5	4	0	9		1262	10	0	4	7	0	15		1262	8	0	6	0	0	6		1262	5	0	9	0	0	9		1262	5
1263	7	0	7	1	0	8		1263	7	0	7	0	0	7		1263	9	0	5	4	0	9		1263	10	0	4	7	0	15		1263	8	0	6	0	0	6		1263	5	0	9	0	0	9		1263	5
1264	7	0	7	1	0	8		1264	7	0	7	0	0	7		1264	9	0	5	4	0	9		1264	10	0	4	7	0	15		1264	8	0	6	0	0	6		1264	5	0	9	0	0	9		1264	5
1265	7	0	7	1	0	8		1265	7	0	7	0	0	7		1265	9	0	5	4	0	9		1265	10	0	4	7	0	15		1265	8	0	6	0	0	6		1265	5	0	9	0	0	9		1265	5
1266	7	0	7	1	0	8		1266	7	0	7	0	0	7		1266	9	0	5	4	0	9		1266	10	0	4	7	0	15		1266	8	0	6	0	0	6		1266	5	0	9	0	0	9		1266	5
1267	7	0	7	1	0	8		1267	7	0	7	0	0	7		1267	9	0	5	4	0	9		1267	10	0	4	7	0	15		1267	8	0	6	0	0	6		1267	5	0	9	0	0	9		1267	5
1268	7	0	7	1	0	8		1268	7	0	7	0	0	7		1268	9	0	5	4	0	9		1268	10	0	4	7	0	15		1268	8	0	6	0	0	6		1268	5	0	9	0	0	9		1268	5
1269	7	0	7	1	0	8		1269	7	0	7	0	0	7		1269	9	0	5	4	0	9		1269	10	0	4	7	0	15		1269	8	0	6	0	0	6		1269	5	0	9	0	0	9		1269	5
1270	7	0	7	1	0	8		1270	7	0	7	0	0	7		1270	9	0	5	4	0	9		1270	10	0	4	7	0	15		1270	8	0	6	0	0	6		1270	5	0	9	0	0	9		1270	5
1271	7	0	7	1	0	8		1271	7	0	7	0	0	7		1271	9	0	5	4	0	9		1271	10	0	4	7	0	15		1271	8	0	6	0	0	6		1271	5	0	9	0	0	9		1271	5
1272	7	0	7	1	0	8		1272	7	0	7	0	0	7		1272	9	0	5	4	0	9		1272	10	0	4	7	0	15		1272	8	0	6	0	0	6		1272	5	0	9	0	0	9		1272	5
1273	7	0	7	1	0	8		1273	7	0	7	0	0	7		1273	9	0	5	4	0	9		1273	10	0	4	7	0	15		1273	8	0	6	0	0	6		1273	5	0	9	0	0	9		1273	5
1274	7	0	7	1	0	8		1274	7	0	7	0	0	7		1274	9	0	5	4	0	9		1274	10	0	4	7	0	15		1274	8	0	6	0	0	6		1274	5	0	9	0	0	9		1274	5
1275	7	0	7	1	0	8		1275	7	0	7	0	0	7		1275	9	0	5	4	0	9		1275	10	0	4	7	0	15		1275	8	0	6	0	0	6		1275	5	0	9	0	0	9		1275	5
1276	7	0	7	1	0	8		1276	7	0	7	0	0	7		1276	9	0	5	4	0	9		1276	10	0	4	7	0	15		1276	8	0	6	0	0	6		1276	5	0	9	0	0	9		1276	5
1277	7	0	7	1	0	8		1277	7	0	7	0	0	7		1277	9	0	5	4	0	9		1277	10	0	4	7	0	15		1277	8	0	6	0	0	6		1277	5	0	9	0	0	9		1277	5
1278	7	0	7	1	0	8		1278	7	0	7	0	0	7		1278	9	0	5	4	0	9		1278	10	0	4	7	0	15		1278	8	0	6	0	0	6		1278	5	0	9	0	0	9		1278	5
1279	7	0	7	1	0	8		1279	7	0	7	0	0	7		1279	9	0	5	4	0	9		1279	10	0	4	7	0	15		1279	8	0	6	0	0	6		1279	5	0	9	0	0	9		1279	5
1280	7	0	7	1	0	8		1280	7	0	7	0	0	7		1280	9	0	5	4	0	9		1280	10	0	4	7	0	15		1280	8	0	6	0	0	6		1280	5	0	9	0	0	9		1280	5
1281	7	0	7	1	0	8		1281	7	0	7	0	0	7		1281	9	0	5	4	0	9		1281	10	0	4	7	0	15		1281	8	0	6	0	0	6		1281	5	0	9	0	0	9		1281	5
1282	7	0	7	1	0	8		1282	7	0	7	0	0	7		1282	9	0	5	4	0	9		1282	10	0	4	7	0	15		1282	8	0	6	0	0	6		1282	5	0	9	0	0	9		1282	5
1283	7	0	7	1	0	8		1283	7	0	7	0	0	7		1283	9	0	5	4	0	9		1283	10	0	4	7	0	15		1283	8	0	6	0	0	6		1283	5	0	9	0	0	9		1283	5
1284	7	0	7	1	0	8		1284	7	0	7	0	0	7		1284	9	0	5	4	0	9		1284	10	0	4	7	0	15		1284	8	0	6	0	0	6		1284	5	0	9	0	0	9		1284	5
1285	7	0	7	1	0	8		1285	7	0	7	0	0	7		1285	9	0	5	4	0	9		1285	10	0	4	7	0	15		1285	8	0	6	0	0	6		1285	5	0	9	0	0	9		1285	5
1286	7	0	7	1	0	8		1286	7	0	7	0	0	7		1286	9	0	5	4	0	9		1286	10	0	4	7	0	15		1286	8	0	6	0	0	6		1286	5	0	9	0	0	9		1286	5
1287	7	0	7	1	0	8		1287	7	0	7	0	0	7		1287	9	0	5	4	0	9		1287	10	0	4	7	0	15		1287	8	0	6	0	0	6		1287	5	0	9	0	0	9		1287	5
1288	7	0	7	1	0	8		1288	7	0	7	0	0	7		1288	9	0	5	4	0	9		1288	10	0	4	7	0	15		1288	8	0	6	0	0	6		1288	5	0	9	0	0	9		1288	5
1289	7	0	7	1	0	8		1289	7	0	7	0	0	7		1289	9	0	5	4	0	9		1289	10	0	4	7	0	15		1289	8	0	6	0	0	6		1289	5	0	9	0	0	9		1289	5
1290	7	0	7	1	0	8		1290	7	0	7	0	0	7		1290	9	0	5	4	0	9		1290	10	0	4	7	0	15		1290	8	0	6	0	0	6		1290	5	0	9	0	0	9		1290	5
1291	7	0	7	1	0	8		1291	7	0	7	0	0	7		1291	9	0	5	4	0	9		1291	10	0	4	7	0	15		1291	8	0	6	0	0	6		1291	5	0	9	0	0	9		1291	5
1292	7	0	7	1	0	8		1292	7	0	7	0	0	7		1292	9	0	5	4	0	9		1292	10	0	4	7	0	15		1292	8	0	6	0	0	6		1292	5	0	9	0	0	9		1292	5
1293	7	0	7	1	0	8		1293	7	0	7	0	0	7		1293	9	0	5	4	0	9		1293	10	0	4	7	0	15		1293	8	0	6	0	0	6		1293	5	0	9	0	0	9		1293	5
1294	7	0	7	1	0	8		1294	7	0	7	0	0	7		1294	9	0	5	4	0	9		1294	10	0	4	7	0	15		1294	8	0	6	0	0	6		1294	5	0	9	0	0	9		1294	5
1295	7	0	7	1	0	8		1295	7	0	7	0	0	7		1295	9	0	5	4	0	9		1295	10	0	4	7	0	15		1295	8	0	6	0	0	6		1295	5	0	9	0	0	9		1295	5
1296	7	0	7	1	0	8		1296	7	0	7	0	0	7		1296	9	0	5	4	0	9		1296	10	0	4	7	0	15		1296	8	0	6	0	0	6		1296	5	0	9	0	0	9		1296	5
1297	7	0	7	1	0	8		1297	7	0	7	0	0	7		1297	9	0	5	4	0	9		1297	10	0	4	7	0	15		1297	8	0	6	0	0	6		1297	5	0	9	0	0	9		1297	5
1298	7	0	7	1	0	8		1298	7	0	7	0	0	7		1298	9	0	5	4	0	9		1298	10	0	4	7	0	15		1298	8	0	6	0	0	6		1298	5	0	9	0	0	9		1298	5
1299	7	0	7	1	0	8		1299	7	0	7	0	0	7		1299	9	0	5	4	0	9		1299	10	0	4	7	0	15		1299	8	0	6	0	0	6		1299	5	0	9	0	0	9		1299	5
1300	7	0	7	1	0	8		1300	7	0	7	0	0	7		1300	9	0	5	4	0	9		1300	10	0	4	7	0	15		1300	8	0	6	0	0	6		1300	5	0	9	0	0	9		1300	5
1301	7	0	7	1	0	8		1301	7	0	7	0	0	7		1301	9	0	5	4	0	9		1301	10	0	4	7	0	15		1301	8	0	6	0	0	6		1301	5	0	9	0	0	9		1301	5
1302	7	0	7	1	0	8		1302	7	0	7	0	0	7		1302	9	0	5	4	0	9		1302	10	0	4	7	0	15		1302	8	0	6	0	0	6		1302	5	0	9	0	0	9		1302	5
1303	7	0	7	1	0	8		1303	7	0	7	0	0	7		1303	9	0	5	4	0	9		1303	10	0	4	7	0	15		1303	8	0	6	0	0	6		1303	5	0	9	0	0	9		1303	5
1304	7	0	7	1	0	8		1304	7	0	7	0	0	7		1304	9	0	5	4	0	9		1304	10	0	4	7	0	15		1304	8	0	6	0	0	6		1304	5	0	9	0	0	9		1304	5
1305	7	0	7	1	0	8		1305	7	0	7	0	0	7		1305	9	0	5	4	0	9		1305	10	0	4	7	0	15		1305	8	0	6	0	0	6		1305	5	0	9	0	0	9		1305	5
1306	7	0	7	1	0	8		1306	7	0	7	0	0	7		1306	9	0	5	4	0	9		1306	10	0	4	7	0	15		1306	8	0	6	0	0	6		1306	5	0	9	0	0	9		1306	5
1307	7	0	7	1	0	8		1307	7	0	7	0	0	7		1307	9	0	5	4	0	9		1307	10	0	4	7	0	15		1307	8	0	6	0	0	6		1307	5	0	9	0	0	9		1307	5
1308	7	0	7	1	0	8		1308	7	0	7	0	0	7		1308	9	0	5	4	0	9		1308	10	0	4	7	0	15		1308	8	0	6	0	0	6		1308	5	0	9	0	0	9		1308	5
1309	7	0	7	1	0	8		1309	7	0	7	0	0	7		1309	9	0	5	4	0	9		1309	10	0	4	7	0	15		1309	8	0	6	0	0	6		1309	5	0	9	0	0	9		1309	5
1310	7	0	7	1	0	8		1310	7	0	7	0	0	7		1310	9	0	5	4	0	9		1310	10	0	4	7	0	15		1310	8	0	6	0	0	6		1310	5	0	9	0	0	9		1310	5
1311	7	0	7	1	0	8		1311	7	0	7	0	0	7		1311	9	0	5	4	0	9		1311	10	0	4	7	0	15		1311	8	0	6	0	0	6		1311	5	0	9	0	0	9		1311	5
1312	7	0	7	1	0	8		1312	7	0	7	0	0	7		1312	9	0	5	4	0	9		1312	10	0	4	7	0	15		1312	8	0	6	0	0	6		1312	5	0	9	0	0	9		1312	5
1313	7	0	7	1	0	8		1313	7	0	7	0	0	7		1313	9	0	5	4	0	9		1313	10	0	4	7	0	15		1313	8	0	6	0	0	6		1313	5	0	9	0	0	9		1313	5
1314	7	0	7	1	0	8		1314	7	0	7	0	0	7		1314	9	0	5	4	0	9		1314	10	0	4	7	0	15		1314	8	0	6	0	0	6		1314	5	0	9	0	0	9		1314	5
1315	7	0	7	1	0	8		1315	7	0	7	0	0	7		1315	9	0	5	4	0	9		1315	10	0	4	7	0	15		1315	8	0	6	0	0	6		1315	5	0	9	0	0	9		1315	5
1316	7	0	7	1	0	8		1316	7	0	7	0	0	7		1316	9	0	5	4	0	9		1316	10	0	4	7	0	15		1316	8	0	6	0	0	6		1316	5	0	9	0	0	9		1316	5
1317	7	0	7	1	0	8		1317	7	0	7	0	0	7		1317	9	0	5	4	0	9		1317	10	0	4	7	0	15		1317	8	0	6	0	0	6		1317	5	0	9	0	0	9		1317	5
1318	7	0	7	1	0	8		1318	7	0	7	0	0	7		1318	9	0	5	4	0	9		1318	10	0	4	7	0	15		1318	8	0	6	0	0	6		1318	5	0	9	0	0	9		1318	5
1319	7	0	7	1	0	8		1319	7	0	7	0	0	7		1319	9	0	5	4	0	9		1319	10	0	4	7	0	15		1319	8	0	6	0	0	6		1319	5	0	9	0	0	9		1319	5
1320	7	0	7	1	0	8		1320	7	0	7	0	0	7		1320	9	0	5	4	0	9		1320	10	0	4	7	0	15		1320	8	0	6	0	0	6		1320	5	0	9	0	0	9		1320	5
1321	7	0	7	1	0	8		1321	7	0	7	0	0	7		1321	9	0	5	4	0	9		1321	10	0	4	7	0	15		1321	8	0	6	0	0	6		1321	5	0	9	0	0	9		1321	5
1322	7	0	7	1	0	8		1322	7	0	7	0	0	7		1322	9	0	5	4	0	9		1322	10	0	4	7	0	15		1322	8	0	6	0	0	6		1322	5	0	9	0	0	9		1322	5
1323	7	0	7	1	0	8		1323	7	0	7	0	0	7		1323	9	0	5	4	0	9		1323	10	0	4	7	0	15		1323	8	0	6	0	0	6		1323	5	0	9	0	0	9		1323	5
1324	7	0	7	1	0	8		1324	7	0	7	0	0	7		1324	9	0	5	4	0	9		1324	10	0	4	7	0	15		1324	8	0	6	0	0	6		1324	5	0	9	0	0	9		1324	5
1325	7	0	7	1	0	8		1325	7	0	7	0	0	7		1325	9	0	5	4	0	9		1325	10	0	4	7	0	15		1325	8	0	6	0	0	6		1325	5	0	9	0	0	9		1325	5
1326	7	0	7	1	0	8		1326	7	0	7	0	0	7		1326	9	0	5	4	0	9		1326	10	0	4	7	0	15		1326	8	0	6	0	0	6		1326	5	0	9	0	0	9		1326	5
1327	7	0	7	1	0	8		1327	7	0	7	0	0	7		1327	9	0	5	4	0	9		1327	10	0	4	7	0	15		1327	8	0	6	0	0	6		1327	5	0	9	0	0	9		1327	5
1328	7	0	7	1	0	8		1328	7	0	7	0	0	7		1328	9	0	5	4	0	9		1328	10	0	4	7	0	15		1328	8	0	6	0	0	6		1328	5	0	9	0	0	9		1328	5
1329	7	0	7	1	0	8		1329	7	0	7	0	0	7		1329	9	0	5	4	0	9		1329	10	0	4	7	0	15		1329	8	0	6	0	0	6		1329	5	0	9	0	0	9		1329	5
1330	7	0	7	1	0	8		1330	7	0	7	0	0	7		1330	9	0	5	4	0	9		1330	10	0	4	7	0	15		1330	8	0	6	0	0	6		1330	5	0	9	0	0	9		1330	5
1331	7	0	7	1	0	8		1331	7	0	7	0	0	7		1331	9	0	5	4	0	9		1331	10	0	4	7	0	15		1331	8	0	6	0	0	6		1331	5	0	9	0	0	9		1331	5
1332	7	0	7	1	0	8		1332	7	0	7	0	0	7		1332	9	0	5	4	0	9		1332	10	0	4	7	0	15		1332	8	0	6	0	0	6		1332	5	0	9	0	0	9		1332	5
1333	7	0	7	1	0	8		1333	7	0	7	0	0	7		1333	9	0	5	4	0	9		1333	10	0	4	7	0	15		1333	8	0	6	0	0	6		1333	5	0	9	0	0	9		1333	5
1334	7	0	7	1	0	8		1334	7	0	7	0	0	7		1334	9	0	5	4	0	9		1334	10	0	4	7	0	15		1334	8	0	6	0	0	6		1334	5	0	9	0	0	9		1334	5
1335	7	0	7	1	0	8		1335	7	0	7	0	0	7		1335	9	0	5	4	0	9		1335	10	0	4	7	0	15		1335	8	0	6	0	0	6		1335	5	0	9	0	0	9		1335	5
1336	7	0	7	1	0	8		1336	7	0	7	0	0	7		1336	9	0	5	4	0	9		1336	10	0	4	7	0	15		1336	8	0	6	0	0	6		1336	5	0	9	0	0	9		1336	5
1337	7	0	7	1	0	8		1337	7	0	7	0	0	7		1337	9	0	5	4	0	9		1337	10	0	4	7	0	15		1337	8	0	6	0	0	6		1337	5	0	9	0	0	9		1337	5
1338	7	0	7	1	0	8		1338	7	0	7	0	0	7		1338	9	0	5	4	0	9		1338	10	0	4	7	0	15		1338	8	0	6	0	0	6		1338	5	0	9	0	0	9		1338	5
1339	7	0	7	1	0	8		1339	7	0	7	0	0	7		1339	9	0	5	4	0	9		1339	10	0	4	7	0	15		1339	8	0	6	0	0	6		1339	5	0	9	0	0	9		1339	5
1340	7	0	7	1	0	8		1340	7	0	7	0	0	7		1340	9	0	5	4	0	9		1340	10	0	4	7	0	15		1340	8	0	6	0	0	6		1340	5	0	9	0	0	9		1340	5
1341	7	0	7	1	0	8		1341	7	0	7	0	0	7		1341	9	0	5	4	0	9		1341	10	0	4	7	0	15		1341	8	0	6	0	0	6		1341	5	0	9	0	0	9		1341	5
1342	7	0	7	1	0	8		1342	7	0	7	0	0	7		1342	9	0	5	4	0	9		1342	10	0	4	7	0	15		1342	8	0	6	0	0	6		1342	5	0	9	0	0	9		1342	5
1343	7	0	7	1	0	8		1343	7	0	7	0	0	7		1343	9	0	5	4	0	9		1343	10	0	4	7	0	15		1343	8	0	6	0	0	6		1343	5	0	9	0	0	9		1343	5
1344	7	0	7	1	0	8		1344	7	0	7	0	0	7		1344	9	0	5	4	0	9		1344	10	0	4	7	0	15		1344	8	0	6	0	0	6		1344	5	0	9	0	0	9		1344	5
1345	7	0	7	1	0	8		1345	7	0	7	0	0	7		1345	9	0	5	4	0	9		1345	10	0	4	7	0	15		1345	8	0	6	0	0	6		1345	5	0	9	0	0	9		1345	5
1346	7	0	7	1	0	8		1346	7	0	7	0	0	7		1346	9	0	5	4	0	9		1346	10	0	4	7	0	15		1346	8	0	6	0	0	6		1346	5	0	9	0	0	9		1346	5
1347	7	0	7	1	0	8		1347	7	0	7	0	0	7		1347	9	0	5	4	0	9		1347	10	0	4	7	0	15		1347	8	0	6	0	0	6		1347	5	0	9	0	0	9		1347	5
1348	7	0	7	1	0	8		1348	7	0	7	0	0	7		1348	9	0	5	4	0	9		1348	10	0	4	7	0	15		1348	8	0	6	0	0	6		1348	5	0	9	0	0	9		1348	5
1349	7	0	7	1	0	8		1349	7	0	7	0	0	7		1349	9	0	5	4	0	9		1349	10	0	4	7	0	15		1349	8	0	6	0	0	6		1349	5	0	9	0	0	9		1349	5
1350	7	0	7	1	0	8		1350	7	0	7	0	0	7		1350	9	0	5	4	0	9		1350	10	0	4	7	0	15		1350	8	0	6	0	0	6		1350	5	0	9	0	0	9		1350	5
1351	7	0	7	1	0	8		1351	7	0	7	0	0	7		1351	9	0	5	4	0	9		1351	10	0	4	7	0	15		1351	8	0	6	0	0	6		1351	5	0	9	0	0	9		1351	5
1352	7	0	7	1	0	8		1352	7	0	7	0	0	7		1352	9	0	5	4	0	9		1352	10	0	4	7	0	15		1352	8	0	6	0	0	6		1352	5	0	9	0	0	9		1352	5
1353	7	0	7	1	0	8		1353	7	0	7	0	0	7		1353	9	0	5	4	0	9		1353	10	0	4	7	0	15		1353	8	0	6	0	0	6		1353	5	0	9	0	0	9		1353	5
1354	7	0	7	1	0	8		1354	7	0	7	0	0	7		1354	9	0	5	4	0	9		1354	10	0	4	7	0	15		1354	8	0	6	0	0	6		1354	5	0	9	0	0	9		1354	5
1355	7	0	7	1	0	8		1355	7	0	7	0	0	7		1355	9	0	5	4	0	9		1355	10	0	4	7	0	15		1355	8	0	6	0	0	6		1355	5	0	9	0	0	9		1355	5
1356	7	0	7	1	0	8		1356	7	0	7	0	0	7		1356	9	0	5	4	0	9		1356	10	0	4	7	0	15		1356	8	0	6	0	0	6		1356	5	0	9	0	0	9		1356	5
1357	7	0	7	1	0	8		1357	7	0	7	0	0	7		1357	9	0	5	4	0	9		1357	10	0	4	7	0	15		1357	8	0	6	0	0	6		1357	5	0	9	0	0	9		1357	5
1358	7	0	7	1	0	8		1358	7	0	7	0	0	7		1358	9	0	5	4	0	9		1358	10	0	4	7	0	15		1358	8	0	6	0	0	6		1358	5	0	9	0	0	9		1358	5
1359	7	0	7	1	0	8		1359	7	0	7	0	0	7		1359	9	0	5	4	0	9		1359	10	0	4	7	0	15		1359	8	0	6	0	0	6		1359	5	0	9	0	0	9		1359	5
1360	7	0	7	1	0	8		1360	7	0	7	0	0	7		1360	9	0	5	4	0	9		1360	10	0	4	7	0	15		1360	8	0	6	0	0	6		1360	5	0	9	0	0	9		1360	5
1361	7	0	7	1	0	8		1361	7	0	7	0	0	7		1361	9	0	5	4	0	9		1361	10	0	4	7	0	15		1361	8	0	6	0	0	6		1361	5	0	9	0	0	9		1361	5
1362	7	0	7	1	0	8		1362	7	0	7	0	0	7		1362	9	0	5	4	0	9		1362	10	0	4	7	0	15		1362	8	0	6	0	0	6		1362	5	0	9	0	0	9		1362	5
1363	7	0	7	1	0	8		1363	7	0	7	0	0	7		1363	9	0	5	4	0	9		1363	10	0	4	7	0	15		1363	8	0	6	0	0	6		1363	5	0	9	0	0	9		1363	5
1364	7	0	7	1	0	8		1364	7	0	7	0	0	7		1364	9	0	5	4	0	9		1364	10	0	4	7	0	15		1364	8	0	6	0	0	6		1364	5	0	9	0	0	9		1364	5
1365	7	0	7	1	0	8		1365	7	0	7	0	0	7		1365	9	0	5	4	0	9		1365	10	0	4	7	0	15		1365	8	0	6	0	0	6		1365	5	0	9	0	0	9		1365	5
1366	7	0	7	1	0	8		1366	7	0	7	0	0	7		1366	9	0	5	4	0	9		1366	10	0	4	7	0	15		1366	8	0	6	0	0	6		1366	5	0	9	0	0	9		1366	5
1367	7	0	7	1	0	8		1367	7	0	7	0	0	7		1367	9	0	5	4	0	9		1367	10	0	4	7	0	15		1367	8	0	6	0	0	6		1367	5	0	9	0	0	9		1367	5
1368	7	0	7	1	0	8		1368	7	0	7	0	0	7		1368	9	0	5	4	0	9		1368	10	0	4	7	0	15		1368	8	0	6	0	0	6		1368	5	0	9	0	0	9		1368	5
1369	7	0	7	1	0	8		1369	7	0	7	0	0	7		1369	9	0	5	4	0	9		1369	10	0	4	7	0	15		1369	8	0	6	0	0	6		1369	5	0	9	0	0	9		1369	5
1370	7	0	7	1	0	8		1370	7	0	7	0	0	7		1370	9	0	5	4	0	9		1370	10	0	4	7	0	15		1370	8	0	6	0	0	6		1370	5	0	9	0	0	9		1370	5
1371	7	0	7	1	0	8		1371	7	0	7	0	0	7		1371	9	0	5	4	0	9		1371	10	0	4	7	0	15		1371	8	0	6	0	0	6		1371	5	0	9	0	0	9		1371	5
1372	7	0	7	1	0	8		1372	7	0	7	0	0	7		1372	9	0	5	4	0	9		1372	10	0	4	7	0	15		1372	8	0	6	0	0	6		1372	5	0	9	0	0	9		1372	5
1373	7	0	7	1	0	8		1373	7	0	7	0	0	7		1373	9	0	5	4	0	9		1373	10	0	4	7	0	15		1373	8	0	6	0	0	6		1373	5	0	9	0	0	9		1373	5
1374	7	0	7	1	0	8		1374	7	0	7	0	0	7		1374	9	0	5	4	0	9		1374	10	0	4	7	0	15		1374	8	0	6	0	0	6		1374	5	0	9	0	0	9		1374	5
1375	7	0	7	1	0	8		1375	7	0	7	0	0	7		1375	9	0	5	4	0	9		1375	10	0	4	7	0	15		1375	8	0	6	0	0	6		1375	5	0	9	0	0	9		1375	5
1376	7	0	7	1	0	8		1376	7	0	7	0	0	7		1376	9	0	5	4	0	9		1376	10	0	4	7	0	15		1376	8	0	6	0	0	6		1376	5	0	9	0	0	9		1376	5
1377	7	0	7	1	0	8		1377	7	0	7	0	0	7		1377	9	0	5	4	0	9		1377	10	0	4	7	0	15		1377	8	0	6	0	0	6		1377	5	0	9	0	0	9		1377	5
1378	7	0	7	1	0	8		1378	7	0	7	0	0	7		1378	9	0	5	4	0	9		1378	10	0	4	7	0	15		1378	8	0	6	0	0	6		1378	5	0	9	0	0	9		1378	5
1379	7	0	7	1	0	8		1379	7	0	7	0	0	7		1379	9	0	5	4	0	9		1379	10	0	4	7	0	15		1379	8	0	6	0	0	6		1379	5	0	9	0	0	9		1379	5
1380	7	0	7	1	0	8		1380	7	0	7	0	0	7		1380	9	0	5	4	0	9		1380	10	0	4	7	0	15		1380	8	0	6	0	0	6		1380	5	0	9	0	0	9		1380	5
1381	7	0	7	1	0	8		1381	7	0	7	0	0	7		1381	9	0	5	4	0	9		1381	10	0	4	7	0	15		1381	8	0	6	0	0	6		1381	5	0	9	0	0	9		1381	5
1382	7	0	7	1	0	8		1382	7	0	7	0	0	7		1382	9	0	5	4	0	9		1382	10	0	4	7	0	15		1382	8	0	6	0	0	6		1382	5	0	9	0	0	9		1382	5
1383	7	0	7	1	0	8		1383	7	0	7	0	0	7		1383	9	0	5	4	0	9		1383	10	0	4	7	0	15		1383	8	0	6	0	0	6		1383	5	0	9	0	0	9		1383	5
1384	7	0	7	1	0	8		1384	7	0	7	0	0	7		1384	9	0	5	4	0	9		1384	10	0	4	7	0	15		1384	8	0	6	0	0	6		1384	5	0	9	0	0	9		1384	5
1385	7	0	7	1	0	8		1385	7	0	7	0	0	7		1385	9	0	5	4	0	9		1385	10	0	4	7	0	15		1385	8	0	6	0	0	6		1385	5	0	9	0	0	9		1385	5
1386	7	0	7	1	0	8		1386	7	0	7	0	0	7		1386	9	0	5	4	0	9		1386	10	0	4	7	0	15		1386	8	0	6	0	0	6		1386	5	0	9	0	0	9		1386	5
1387	7	0	7	1	0	8		1387	7	0	7	0	0	7		1387	9	0	5	4	0	9		1387	10	0	4	7	0	15		1387	8	0	6	0	0	6		1387	5	0	9	0	0	9		1387	5
1388	7	0	7	1	0	8		1388	7	0	7	0	0	7		1388	9	0	5	4	0	9		1388	10	0	4	7	0	15		1388	8	0	6	0	0	6		1388	5	0	9	0	0	9		1388	5
1389	7	0	7	1	0	8		1389	7	0	7	0	0	7		1389	9	0	5	4	0	9		1389	10	0	4	7	0	15		1389	8	0	6	0	0	6		1389	5	0	9	0	0	9		1389	5
1390	7	0	7	1	0	8		1390	7	0	7	0	0	7		1390	9	0	5	4	0	9		1390	10	0	4	7	0	15		1390	8	0	6	0	0	6		1390	5	0	9	0	0	9		1390	5
1391	7	0	7	1	0	8		1391	7	0	7	0	0	7		1391	9	0	5	4	0	9		1391	10	0	4	7	0	15		1391	8	0	6	0	0	6		1391	5	0	9	0	0	9		1391	5
1392	7	0	7	1	0	8		1392	7	0	7	0	0	7		1392	9	0	5	4	0	9		1392	10	0	4	7	0	15		1392	8	0	6	0	0	6		1392	5	0	9	0	0	9		1392	5
1393	7	0	7	1	0	8		1393	7	0	7	0	0	7		1393	9	0	5	4	0	9		1393	10	0	4	7	0	15		1393	8	0	6	0	0	6		1393	5	0	9	0	0	9		1393	5
1394	7	0	7	1	0	8		1394	7	0	7	0	0	7		1394	9	0	5	4	0	9		1394	10	0	4	7	0	15		1394	8	0	6	0	0	6		1394	5	0	9	0	0	9		1394	5
1395	7	0	7	1	0	8		1395	7	0	7	0	0	7		1395	9	0	5	4	0	9		1395	10	0	4	7	0	15		1395	8	0	6	0	0	6		1395	5	0	9	0	0	9		1395	5
1396	7	0	7	1	0	8		1396	7	0	7	0	0	7		1396	9	0	5	4	0	9		1396	10	0	4	7	0	15		1396	8	0	6	0	0	6		1396	5	0	9	0	0	9		1396	5
1397	7	0	7	1	0	8		1397	7	0	7	0	0	7		1397	9	0	5	4	0	9		1397	10	0	4	7	0	15		1397	8	0	6	0	0	6		1397	5	0	9	0	0	9		1397	5
1398	7	0	7	1	0	8		1398	7	0	7	0	0	7		1398	9	0	5	4	0	9		1398	10	0	4	7	0	15		1398	8	0	6	0	0	6		1398	5	0	9	0	0	9		1398	5
1399	7	0	7	1	0	8		1399	7	0	7	0	0	7		1399	9	0	5	4	0	9		1399	10	0	4	7	0	15		1399	8	0	6	0	0	6		1399	5	0	9	0	0	9		1399	5
1400	7	0	7	1	0	8		1400	7	0	7	0	0	7		1400	9	0	5	4	0	9		1400	10	0	4	7	0	15		1400	8	0	6	0	0	6		1400	5	0	9	0	0	9		1400	5
1401	7	0	7	1	0	8		1401	7	0	7	0	0	7		1401	9	0	5	4	0	9		1401	10	0	4	7	0	15		1401	8	0	6	0	0	6		1401	5	0	9	0	0	9		1401	5
1402	7	0	7	1	0	8		1402	7	0	7	0	0	7		1402	9	0	5	4	0	9		1402	10	0	4	7	0	15		1402	8	0	6	0	0	6		1402	5	0	9	0	0	9		1402	5
1403	7	0	7	1	0	8		1403	7	0	7	0	0	7		1403	9	0	5	4	0	9		1403	10	0	4	7	0	15		1403	8	0	6	0	0	6		1403	5	0	9	0	0	9		1403	5
1404	7	0	7	1	0	8		1404	7	0	7	0	0	7		1404	9	0	5	4	0	9		1404	10	0	4	7	0	15		1404	8	0	6	0	0	6		1404	5	0	9	0	0	9		1404	5
1405	7	0	7	1	0	8		1405	7	0	7	0	0	7		1405	9	0	5	4	0	9		1405	10	0	4	7	0	15		1405	8	0	6	0	0	6		1405	5	0	9	0	0	9		1405	5
1406	7	0	7	1	0	8		1406	7	0	7	0	0	7		1406	9	0	5	4	0	9		1406	10	0	4	7	0	15		1406	8	0	6	0	0	6		1406	5	0	9	0	0	9		1406	5
1407	7	0	7	1	0	8		1407	7	0	7	0	0	7		1407	9	0	5	4	0	9		1407	10	0	4	7	0	15		1407	8	0	6	0	0	6		1407	5	0	9	0	0	9		1407	5
1408	7	0	7	1	0	8		1408	7	0	7	0	0	7		1408	9	0	5	4	0	9		1408	10	0	4	7	0	15		1408	8	0	6	0	0	6		1408	5	0	9	0	0	9		1408	5
1409	7	0	7	1	0	8		1409	7	0	7	0	0	7		1409	9	0	5	4	0	9		1409	10	0	4	7	0	15		1409	8	0	6	0	0	6		1409	5	0	9	0	0	9		1409	5
1410	7	0	7	1	0	8		1410	7	0	7	0	0	7		1410	9	0	5	4	0	9		1410	10	0	4	7	0	15		1410	8	0	6	0	0	6		1410	5	0	9	0	0	9		1410	5
1411	7	0	7	1	0	8		1411	7	0	7	0	0	7		1411	9	0	5	4	0	9		1411	10	0	4	7	0	15		1411	8	0	6	0	0	6		1411	5	0	9	0	0	9		1411	5
1412	7	0	7	1	0	8		1412	7	0	7	0	0	7		1412	9	0	5	4	0	9		1412	10	0	4	7	0	15		1412	8	0	6	0	0	6		1412	5	0	9	0	0	9		1412	5
1413	7	0	7	1	0	8		1413	7	0	7	0	0	7		1413	9	0	5	4	0	9		1413	10	0	4	7	0	15		1413	8	0	6	0	0	6		1413	5	0	9	0	0	9		1413	5
1414	7	0	7	1	0	8		1414	7	0	7	0	0	7		1414	9	0	5	4	0	9		1414	10	0	4	7	0	15		1414	8	0	6	0	0	6		1414	5	0	9	0	0	9		1414	5
1415	7	0	7	1	0	8		1415	7	0	7	0	0	7		1415	9	0	5	4	0	9		1415	10	0	4	7	0	15		1415	8	0	6	0	0	6		1415	5	0	9	0	0	9		1415	5
1416	7	0	7	1	0	8		1416	7	0	7	0	0	7		1416	9	0	5	4	0	9		1416	10	0	4	7	0	15		1416	8	0	6	0	0	6		1416	5	0	9	0	0	9		1416	5
1417	7	0	7	1	0	8		1417	7	0	7	0	0	7		1417	9	0	5	4	0	9		1417	10	0	4	7	0	15		1417	8	0	6	0	0	6		1417	5	0	9	0	0	9		1417	5
1418	7	0	7	1	0	8		1418	7	0	7	0	0	7		1418	9	0	5	4	0	9		1418	10	0	4	7	0	15		1418	8	0	6	0	0	6		1418	5	0	9	0	0	9		1418	5
1419	7	0	7	1	0	8		1419	7	0	7	0	0	7		1419	9	0	5	4	0	9		1419	10	0	4	7	0	15		1419	8	0	6	0	0	6		1419	5	0	9	0	0	9		1419	5
1420	7	0	7	1	0	8		1420	7	0	7	0	0	7		1420	9	0	5	4	0	9		1420	10	0	4	7	0	15		1420	8	0	6	0	0	6		1420	5	0	9	0	0	9		1420	5
1421	7	0	7	1	0	8		1421	7	0	7	0	0	7		1421	9	0	5	4	0	9		1421	10	0	4	7	0	15		1421	8	0	6	0	0	6		1421	5	0	9	0	0	9		1421	5
1422	7	0	7	1	0	8		1422	7	0	7	0	0	7		1422	9	0	5	4	0	9		1422	10	0	4	7	0	15		1422	8	0	6	0	0	6		1422	5	0	9	0	0	9		1422	5
1423	7	0	7	1	0	8		1423	7	0	7	0	0	7		1423	9	0	5	4	0	9		1423	10	0	4	7	0	15		1423	8	0	6	0	0	6		1423	5	0	9	0	0	9		1423	5
1424	7	0	7	1	0	8		1424	7	0	7	0	0	7		1424	9	0	5	4	0	9		1424	10	0	4	7	0	15		1424	8	0	6	0	0	6		1424	5	0	9	0	0	9		1424	5
1425	7	0	7	1	0	8		1425	7	0	7	0	0	7		1425	9	0	5	4	0	9		1425	10	0	4	7	0	15		1425	8	0	6	0	0	6		1425	5	0	9	0	0	9		1425	5
1426	7	0	7	1	0	8		1426	7	0	7	0	0	7		1426	9	0	5	4	0	9		1426	10	0	4	7	0	15		1426	8	0	6	0	0	6		1426	5	0	9	0	0	9		1426	5
1427	7	0	7	1	0	8		1427	7	0	7	0	0	7		1427	9	0	5	4	0	9		1427	10	0	4	7	0	15		1427	8	0	6	0	0	6		1427	5	0	9	0	0	9		1427	5
1428	7	0	7	1	0	8		1428	7	0	7	0	0	7		1428	9	0	5	4	0	9		1428	10	0	4	7	0	15		1428	8	0	6	0	0	6		1428	5	0	9	0	0	9		1428	5
1429	7	0	7	1	0	8		1429	7	0	7	0	0	7		1429	9	0	5	4	0	9		1429	10	0	4	7	0	15		1429	8	0	6	0	0	6		1429	5	0	9	0	0	9		1429	5
1430	7	0	7	1	0	8		1430	7	0	7	0	0	7		1430	9	0	5	4	0	9		1430	10	0	4	7	0	15		1430	8	0	6	0	0	6		1430	5	0	9	0	0	9		1430	5
1431	7	0	7	1	0	8		1431	7	0	7	0	0	7		1431	9	0	5	4	0	9		1431	10	0	4	7	0	15		1431	8	0	6	0	0	6		1431	5	0	9	0	0	9		1431	5
1432	7	0	7	1	0	8		1432	7	0	7	0	0	7		1432	9	0	5	4	0	9		1432	10	0	4	7	0	15		1432	8	0	6	0	0	6		1432	5	0	9	0	0	9		1432	5
1433	7	0	7	1	0	8		1433	7	0	7	0	0	7		1433	9	0	5	4	0	9		1433	10	0	4	7	0	15		1433	8	0	6	0	0	6		1433	5	0	9	0	0	9		1433	5
1434	7	0	7	1	0	8		1434	7	0	7	0	0	7		1434	9	0	5	4	0	9		1434	10	0	4	7	0	15		1434	8	0	6	0	0	6		1434	5	0	9	0	0	9		1434	5
1435	7	0	7	1	0	8		1435	7	0	7	0	0	7		1435	9	0	5	4	0	9		1435	10	0	4	7	0	15		1435	8	0	6	0	0	6		1435	5	0	9	0	0	9		1435	5
1436	7	0	7	1	0	8		1436	7	0	7	0	0	7		1436	9	0	5	4	0	9		1436	10	0	4	7	0	15		1436	8	0	6	0	0	6		1436	5	0	9	0	0	9		1436	5
1437	7	0	7	1	0	8		1437	7	0	7	0	0	7		1437	9	0	5	4	0	9		1437	10	0	4	7	0	15		1437	8	0	6	0	0	6		1437	5	0	9	0	0	9		1437	5
1438	7	0	7	1	0	8		1438	7	0	7	0	0	7		1438	9	0	5	4	0	9		1438	10	0	4	7	0	15		1438	8	0	6	0	0	6		1438	5	0	9	0	0	9		1438	5
1439	7	0	7	1	0	8		1439	7	0	7	0	0	7		1439	9	0	5	4	0	9		1439	10	0	4	7	0	15		1439	8	0	6	0	0	6		1439	5	0	9	0	0	9		1439	5
1440	7	0	7	1	0	8		1440	7	0	7	0	0	7		1440	9	0	5	4	0	9		1440	10	0	4	7	0	15		1440	8	0	6	0	0	6		1440	5	0	9	0	0	9		1440	5
1441	7	0	7	1	0	8		1441	7	0	7	0	0	7		1441	9	0	5	4	0	9		1441	10	0	4	7	0	15		1441	8	0	6	0	0	6		1441	5	0	9	0	0	9		1441	5
1442	7	0	7	1	0	8		1442	7	0	7	0	0	7		1442	9	0	5	4	0	9		1442	10	0	4	7	0	15		1442	8	0	6	0	0	6		1442	5	0	9	0	0	9		1442	5
1443	7	0	7	1	0	8		1443	7	0	7	0	0	7		1443	9	0	5	4	0	9		1443	10	0	4	7	0	15		1443	8	0	6	0	0	6		1443	5	0	9	0	0	9		1443	5
1444	7	0	7	1	0	8		1444	7	0	7	0	0	7		1444	9	0	5	4	0	9		1444	10	0	4	7	0	15		1444	8	0	6	0	0	6		1444	5	0	9	0	0	9		1444	5
1445	7	0	7	1	0	8		1445	7	0	7	0	0	7		1445	9	0	5	4	0	9		1445	10	0	4	7	0	15		1445	8	0	6	0	0	6		1445	5	0	9	0	0	9		1445	5
1446	7	0	7	1	0	8		1446	7	0	7	0	0	7		1446	9	0	5	4	0	9		1446	10	0	4	7	0	15		1446	8	0	6	0	0	6		1446	5	0	9	0	0	9		1446	5
1447	7	0	7	1	0	8		1447	7	0	7	0	0	7		1447	9	0	5	4	0	9		1447	10	0	4	7	0	15		1447	8	0	6	0	0	6		1447	5	0	9	0	0	9		1447	5
1448	7	0	7	1	0	8		1448	7	0	7	0	0	7		1448	9	0	5	4	0	9		1448	10	0	4	7	0	15		1448	8	0	6	0	0	6		1448	5	0	9	0	0	9		1448	5
1449	7	0	7	1	0	8		1449	7	0	7	0	0	7		1449	9	0	5	4	0	9		1449	10	0	4	7	0	15		1449	8	0	6	0	0	6		1449	5	0	9	0	0	9		1449	5
1450	7	0	7	1	0	8		1450	7	0	7	0	0	7		1450	9	0	5	4	0	9		1450	10	0	4	7	0	15		1450	8	0	6	0	0	6		1450	5	0	9	0	0	9		1450	5
1451	7	0	7	1	0	8		1451	7	0	7	0	0	7		1451	9	0	5	4	0	9		1451	10	0	4	7	0	15		1451	8	0	6	0	0	6		1451	5	0	9	0	0	9		1451	5
1452	7	0	7	1	0	8		1452	7	0	7	0	0	7		1452	9	0	5	4	0	9		1452	10	0	4	7	0	15		1452	8	0	6	0	0	6		1452	5	0	9	0	0	9		1452	5
1453	7	0	7	1	0	8		1453	7	0	7	0	0	7		1453	9	0	5	4	0	9		1453	10	0	4	7	0	15		1453	8	0	6	0	0	6		1453	5	0	9	0	0	9		1453	5
1454	7	0	7	1	0	8		1454	7	0	7	0	0	7		1454	9	0	5	4	0	9		1454	10	0	4	7	0	15		1454	8	0	6	0	0	6		1454	5	0	9	0	0	9		1454	5
1455	7	0	7	1	0	8		1455	7	0	7	0	0	7		1455	9	0	5	4	0	9		1455	10	0	4	7	0	15		1455	8	0	6	0	0	6		1455	5	0	9	0	0	9		1455	5
1456	7	0	7	1	0	8		1456	7	0	7	0	0	7		1456	9	0	5	4	0	9		1456	10	0	4	7	0	15		1456	8	0	6	0	0	6		1456	5	0	9	0	0	9		1456	5
1457	7	0	7	1	0	8		1457	7	0	7	0	0	7		1457	9	0	5	4	0	9		1457	10	0	4	7	0	15		1457	8	0	6	0	0	6		1457	5	0	9	0	0	9		1457	5
1458	7	0	7	1	0	8		1458	7	0	7	0	0	7		1458	9	0	5	4	0	9		1458	10	0	4	7	0	15		1458	8	0	6	0	0	6		1458	5	0	9	0	0	9		1458	5
1459	7	0	7	1	0	8		1459	7	0	7	0	0	7		1459	9	0	5	4	0	9		1459	10	0	4	7	0	15		1459	8	0	6	0	0	6		1459	5	0	9	0	0	9		1459	5
1460	7	0	7	1	0	8		1460	7	0	7	0	0	7		1460	9	0	5	4	0	9		1460	10	0	4	7	0	15		1460	8	0	6	0	0	6		1460	5	0	9	0	0	9		1460	5
1461	7	0	7	1	0	8		1461	7	0	7	0	0	7		1461	9	0	5	4	0	9		1461	10	0	4	7	0	15		1461	8	0	6	0	0	6		1461	5	0	9	0	0	9		1461	5
1462	7	0	7	1	0	8		1462	7	0	7	0	0	7		1462	9	0	5	4	0	9		1462	10	0	4	7	0	15		1462	8	0	6	0	0	6		1462	5	0	9	0	0	9		1462	5
1463	7	0	7	1	0	8		1463	7	0	7	0	0	7		1463	9	0	5	4	0	9		1463	10	0	4	7	0	15		1463	8	0	6	0	0	6		1463	5	0	9	0	0	9		1463	5
1464	7	0	7	1	0	8		1464	7	0	7	0	0	7		1464	9	0	5	4	0	9		1464	10	0	4	7	0	15		1464	8	0	6	0	0	6		1464	5	0	9	0	0	9		1464	5
1465	7	0	7	1	0	8		1465	7	0	7	0	0	7		1465	9	0	5	4	0	9		1465	10	0	4	7	0	15		1465	8	0	6	0	0	6		1465	5	0	9	0	0	9		1465	5
1466	7	0	7	1	0	8		1466	7	0	7	0	0	7		1466	9	0	5	4	0	9		1466	10	0	4	7	0	15		1466	8	0	6	0	0	6		1466	5	0	9	0	0	9		1466	5
1467	7	0	7	1	0	8		1467	7	0	7	0	0	7		1467	9	0	5	4	0	9		1467	10	0	4	7	0	15		1467	8	0	6	0	0	6		1467	5	0	9	0	0	9		1467	5
1468	7	0	7	1	0	8		1468	7	0	7	0	0	7		1468	9	0	5	4	0	9		1468	10	0	4	7	0	15		1468	8	0	6	0	0	6		1468	5	0	9	0	0	9		1468	5
1469	7	0	7	1	0	8		1469	7	0	7	0	0	7		1469	9	0	5	4	0	9		1469	10	0	4	7	0	15		1469	8	0	6	0	0	6		1469	5	0	9	0	0	9		1469	5
1470	7	0	7	1	0	8		1470	7	0	7	0	0	7		1470	9	0	5	4	0	9		1470	10	0	4	7	0	15		1470	8	0	6	0	0	6		1470	5	0	9	0	0	9		1470	5
1471	7	0	7	1	0	8		1471	7	0	7	0	0	7		1471	9	0	5	4	0	9		1471	10	0	4	7	0	15		1471	8	0	6	0	0	6		1471	5	0	9	0	0	9		1471	5
1472	7	0	7	1	0	8		1472	7	0	7	0	0	7		1472	9	0	5	4	0	9		1472	10	0	4	7	0	15		1472	8	0	6	0	0	6		1472	5	0	9	0	0	9		1472	5
1473	7	0	7	1	0	8		1473	7	0	7	0	0	7		1473	9	0	5	4	0	9		1473	10	0	4	7	0	15		1473	8	0	6	0	0	6		1473	5	0	9	0	0	9		1473	5
1474	7	0	7	1	0	8		1474	7	0	7	0	0	7		1474	9	0	5	4	0	9		1474	10	0	4	7	0	15		1474	8	0	6	0	0	6		1474	5	0	9	0	0	9		1474	5
1475	7	0	7	1	0	8		1475	7	0	7	0	0	7		1475	9	0	5	4	0	9		1475	10	0	4	7	0	15		1475	8	0	6	0	0	6		1475	5	0	9	0	0	9		1475	5
1476	7	0	7	1	0	8		1476	7	0	7	0	0	7		1476	9	0	5	4	0	9		1476	10	0	4	7	0	15		1476	8	0	6	0	0	6		1476	5	0	9	0	0	9		1476	5
1477	7	0	7	1	0	8		1477	7	0	7	0	0	7		1477	9	0	5	4	0	9		1477	10	0	4	7	0	15		1477	8	0	6	0	0	6		1477	5	0	9	0	0	9		1477	5
1478	7	0	7	1	0	8		1478	7	0	7	0	0	7		1478	9	0	5	4	0	9		1478	10	0	4	7	0	15		1478	8	0	6	0	0	6		1478	5	0	9	0	0	9		1478	5
1479	7	0	7	1	0	8		1479	7	0	7	0	0	7		1479	9	0	5	4	0	9		1479	10	0	4	7	0	15		1479	8	0	6	0	0	6		1479	5	0	9	0	0	9		1479	5
1480	7	0	7	1	0	8		1480	7	0	7	0	0	7		1480	9	0	5	4	0	9		1480	10	0	4	7	0	15		1480	8	0	6	0	0	6		1480	5	0	9	0	0	9		1480	5
1481	7	0	7	1	0	8		1481	7	0	7	0	0	7		1481	9	0	5	4	0	9		1481	10	0	4	7	0	15		1481	8	0	6	0	0	6		1481	5	0	9	0	0	9		1481	5
1482	7	0	7	1	0	8		1482	7	0	7	0	0	7		1482	9	0	5	4	0	9		1482	10	0	4	7	0	15		1482	8	0	6	0	0	6		1482	5	0	9	0	0	9		1482	5
1483	7	0	7	1	0	8		1483	7	0	7	0	0	7		1483	9	0	5	4	0	9		1483	10	0	4	7	0	15		1483	8	0	6	0	0	6		1483	5	0	9	0	0	9		1483	5
1484	7	0	7	1	0	8		1484	7	0	7	0	0	7		1484	9	0	5	4	0	9		1484	10	0	4	7	0	15		1484	8	0	6	0	0	6		1484	5	0	9	0	0	9		1484	5
1485	7	0	7	1	0	8		1485	7	0	7	0	0	7		1485	9	0	5	4	0	9		1485	10	0	4	7	0	15		1485	8	0	6	0	0	6		1485	5	0	9	0	0	9		1485	5
1486	7	0	7	1	0	8		1486	7	0	7	0	0	7		1486	9	0	5	4	0	9		1486	10	0	4	7	0	15		1486	8	0	6	0	0	6		1486	5	0	9	0	0	9		1486	5
1487	7	0	7	1	0	8		1487	7	0	7	0	0	7		1487	9	0	5	4	0	9		1487	10	0	4	7	0	15		1487	8	0	6	0	0	6		1487	5	0	9	0	0	9		1487	5
1488	7	0	7	1	0	8		1488	7	0	7	0	0	7		1488	9	0	5	4	0	9		1488	10	0	4	7	0	15		1488	8	0	6	0	0	6		1488	5	0	9	0	0	9		1488	5
1489	7	0	7	1	0	8		1489	7	0	7	0	0	7		1489	9	0	5	4	0	9		1489	10	0	4	7	0	15		1489	8	0	6	0	0	6		1489	5	0	9	0	0	9		1489	5
1490	7	0	7	1	0	8		1490	7	0	7	0	0	7		1490	9	0	5	4	0	9		1490	10	0	4	7	0	15		1490	8	0	6	0	0	6		1490	5	0	9	0	0	9		1490	5
1491	7	0	7	1	0	8		1491	7	0	7	0	0	7		1491	9	0	5	4	0	9		1491	10	0	4	7	0	15		1491	8	0	6	0	0	6		1491	5	0	9	0	0	9		1491	5
1492	7	0	7	1	0	8		1492	7	0	7	0	0	7		1492	9	0	5	4	0	9		1492	10	0	4	7	0	15		1492	8	0	6	0	0	6		1492	5	0	9	0	0	9		1492	5
1493	7	0	7	1	0	8		1493	7	0	7	0	0	7		1493	9	0	5	4	0	9		1493	10	0	4	7	0	15		1493	8	0	6	0	0	6		1493	5	0	9	0	0	9		1493	5
1494	7	0	7	1	0	8		1494	7	0	7	0	0	7		1494	9	0	5	4	0	9		1494	10	0	4	7	0	15		1494	8	0	6	0	0	6		1494	5	0	9	0	0	9		1494	5
1495	7	0	7	1	0	8		1495	7	0	7	0	0	7		1495	9	0	5	4	0	9		1495	10	0	4	7	0	15		1495	8	0	6	0	0	6		1495	5	0	9	0	0	9		1495	5
1496	7	0	7	1	0	8		1496	7	0	7	0	0	7		1496	9	0	5	4	0	9		1496	10	0	4	7	0	15		1496	8	0	6	0	0	6		1496	5	0	9	0	0	9		1496	5
1497	7	0	7	1	0	8		1497	7	0	7	0	0	7		1497	9	0	5	4	0	9		1497	10	0	4	7	0	15		1497	8	0	6	0	0	6		1497	5	0	9	0	0	9		1497	5
1498	7	0	7	1	0	8		1498	7	0	7	0	0	7		1498	9	0	5	4	0	9		1498	10	0	4	7	0	15		1498	8	0	6	0	0	6		1498	5	0	9	0	0	9		1498	5
1499	7	0	7	1	0	8		1499	7	0	7	0	0	7		1499	9	0	5	4	0	9		1499	10	0	4	7	0	15		1499	8	0	6	0	0	6		1499	5	0	9	0	0	9		1499	5
1500	7	0	7	1	0	8		1500	7	0	7	0	0	7		1500	9	0	5	4	0	9		1500	10	0	4	7	0	15		1500	8	0	6	0	0	6		1500	5	0	9	0	0	9		1500	5
1501	7	0	7	1	0	8		1501	7	0	7	0	0	7		1501	9	0	5	4	0	9		1501	10	0	4	7	0	15		1501	8	0	6	0	0	6		1501	5	0	9	0	0	9		1501	5
1502	7	0	7	1	0	8		1502	7	0	7	0	0	7		1502	9	0	5	4	0	9		1502	10	0	4	7	0	15		1502	8	0	6	0	0	6		1502	5	0	9	0	0	9		1502	5
1503	7	0	7	1	0	8		1503	7	0	7	0	0	7		1503	9	0	5	4	0	9		1503	10	0	4	7	0	15		1503	8	0	6	0	0	6		1503	5	0	9	0	0	9		1503	5
1504	7	0	7	1	0	8		1504	7	0	7	0	0	7		1504	9	0	5	4	0	9		1504	10	0	4	7	0	15		1504	8	0	6	0	0	6		1504	5	0	9	0	0	9		1504	5
1505	7	0	7	1	0	8		1505	7	0	7	0	0	7		1505	9	0	5	4	0	9		1505	10	0	4	7	0	15		1505	8	0	6	0	0	6		1505	5	0	9	0	0	9		1505	5
1506	7	0	7	1	0	8		1506	7	0	7	0	0	7		1506	9	0	5	4	0	9		1506	10	0	4	7	0	15		1506	8	0	6	0	0	6		1506	5	0	9	0	0	9		1506	5
1507	7	0	7	1	0	8		1507	7	0	7	0	0	7		1507	9	0	5	4	0	9		1507	10	0	4	7	0	15		1507	8	0	6	0	0	6		1507	5	0	9	0	0	9		1507	5
1508	7	0	7	1	0	8		1508	7	0	7	0	0	7		1508	9	0	5	4	0	9		1508	10	0	4	7	0	15		1508	8	0	6	0	0	6		1508	5	0	9	0	0	9		1508	5
1509	7	0	7	1	0	8		1509	7	0	7	0	0	7		1509	9	0	5	4	0	9		1509	10	0	4	7	0	15		1509	8	0	6	0	0	6		1509	5	0	9	0	0	9		1509	5
1510	7	0	7	1	0	8		1510	7	0	7	0	0	7		1510	9	0	5	4	0	9		1510	10	0	4	7	0	15		1510	8	0	6	0	0	6		1510	5	0	9	0	0	9		1510	5
1511	7	0	7	1	0	8		1511	7	0	7	0	0	7		1511	9	0	5	4	0	9		1511	10	0	4	7	0	15		1511	8	0	6	0	0	6		1511	5	0	9	0	0	9		1511	5
1512	7	0	7	1	0	8		1512	7	0	7	0	0	7		1512	9	0	5	4	0	9		1512	10	0	4	7	0	15		1512	8	0	6	0	0	6		1512	5	0	9	0	0	9		1512	5
1513	7	0	7	1	0	8		1513	7	0	7	0	0	7		1513	9	0	5	4	0	9		1513	10	0	4	7	0	15		1513	8	0	6	0	0	6		1513	5	0	9	0	0	9		1513	5
1514	7	0	7	1	0	8		1514	7	0	7	0	0	7		1514	9	0	5	4	0	9		1514	10	0	4	7	0	15		1514	8	0	6	0	0	6		1514	5	0	9	0	0	9		1514	5
1515	7	0	7	1	0	8		1515	7	0	7	0	0	7		1515	9	0	5	4	0	9		1515	10	0	4	7	0	15		1515	8	0	6	0	0	6		1515	5	0	9	0	0	9		1515	5
1516	7	0	7	1	0	8		1516	7	0	7	0	0	7		1516	9	0	5	4	0	9		1516	10	0	4	7	0	15		1516	8	0	6	0	0	6		1516	5	0	9	0	0	9		1516	5
1517	7	0	7	1	0	8		1517	7	0	7	0	0	7		1517	9	0	5	4	0	9		1517	10	0	4	7	0	15		1517	8	0	6	0	0	6		1517	5	0	9	0	0	9		1517	5
1518	7	0	7	1	0	8		1518	7	0	7	0	0	7		1518	9	0	5	4	0	9		1518	10	0	4	7	0	15		1518	8	0	6	0	0	6		1518	5	0	9	0	0	9		1518	5
1519	7	0	7	1	0	8		1519	7	0	7	0	0	7		1519	9	0	5	4	0	9		1519	10	0	4	7	0	15		1519	8	0	6	0	0	6		1519	5	0	9	0	0	9		1519	5
1520	7	0	7	1	0	8		1520	7	0	7	0	0	7		1520	9	0	5	4	0	9		1520	10	0	4	7	0	15		1520	8	0	6	0	0	6		1520	5	0	9	0	0	9		1520	5
1521	7	0	7	1	0	8		1521	7	0	7	0	0	7		1521	9	0	5	4	0	9		1521	10	0	4	7	0	15		1521	8	0	6	0	0	6		1521	5	0	9	0	0	9		1521	5
1522	7	0	7	1	0	8		1522	7	0	7	0	0	7		1522	9	0	5	4	0	9		1522	10	0	4	7	0	15		1522	8	0	6	0	0	6		1522	5	0	9	0	0	9		1522	5
1523	7	0	7	1	0	8		1523	7	0	7	0	0	7		1523	9	0	5	4	0	9		1523	10	0	4	7	0	15		1523	8	0	6	0	0	6		1523	5	0	9	0	0	9		1523	5
1524	7	0	7	1	0	8		1524	7	0	7	0	0	7		1524	9	0	5	4	0	9		1524	10	0	4	7	0	15		1524	8	0	6	0	0	6		1524	5	0	9	0	0	9		1524	5
1525	7	0	7	1	0	8		1525	7	0	7	0	0	7		1525	9	0	5	4	0	9		1525	10	0	4	7	0	15		1525	8	0	6	0	0	6		1525	5	0	9	0	0	9		1525	5
1526	7	0	7	1	0	8		1526	7	0	7	0	0	7		1526	9	0	5	4	0	9		1526	10	0	4	7	0	15		1526	8	0	6	0	0	6		1526	5	0	9	0	0	9		1526	5
1527	7	0	7	1	0	8		1527	7	0	7	0	0	7		1527	9	0	5	4	0	9		1527	10	0	4	7	0	15		1527	8	0	6	0	0	6		1527	5	0	9	0	0	9		1527	5
1528	7	0	7	1	0	8		1528	7	0	7	0	0	7		1528	9	0	5	4	0	9		1528	10	0	4	7	0	15		1528	8	0	6	0	0	6		1528	5	0	9	0	0	9		1528	5
1529	7	0	7	1	0	8		1529	7	0	7	0	0	7		1529	9	0	5	4	0	9		1529	10	0	4	7	0	15		1529	8	0	6	0	0	6		1529	5	0	9	0	0	9		1529	5
1530	7	0	7	1	0	8		1530	7	0	7	0	0	7		1530	9	0	5	4	0	9		1530	10	0	4	7	0	15		1530	8	0	6	0	0	6		1530	5	0	9	0	0	9		1530	5
1531	7	0	7	1	0	8		1531	7	0	7	0	0	7		1531	9	0	5	4	0	9		1531	10	0	4	7	0	15		1531	8	0	6	0	0	6		1531	5	0	9	0	0	9		1531	5
1532	7	0	7	1	0	8		1532	7	0	7	0	0	7		1532	9	0	5	4	0	9		1532	10	0	4	7	0	15		1532	8	0	6	0	0	6		1532	5	0	9	0	0	9		1532	5
1533	7	0	7	1	0	8		1533	7	0	7	0	0	7		1533	9	0	5	4	0	9		1533	10	0	4	7	0	15		1533	8	0	6	0	0	6		1533	5	0	9	0	0	9		1533	5
1534	7	0	7	1	0	8		1534	7	0	7	0	0	7		1534	9	0	5	4	0	9		1534	10	0	4	7	0	15		1534	8	0	6	0	0	6		1534	5	0	9	0	0	9		1534	5
1535	7	0	7	1	0	8		1535	7	0	7	0	0	7		1535	9	0	5	4	0	9		1535	10	0	4	7	0	15		1535	8	0	6	0	0	6		1535	5	0	9	0	0	9		1535	5
1536	7	0	7	1	0	8		1536	7	0	7	0	0	7		1536	9	0	5	4	0	9		1536	10	0	4	7	0	15		1536	8	0	6	0	0	6		1536	5	0	9	0	0	9		1536	5
1537	7	0	7	1	0	8		1537	7	0	7	0	0	7		1537	9	0	5	4	0	9		1537	10	0	4	7	0	15		1537	8	0	6	0	0	6		1537	5	0	9	0	0	9		1537	5
1538	7	0	7	1	0	8		1538	7	0	7	0	0	7		1538	9	0	5	4	0	9		1538	10	0	4	7	0	15		1538	8	0	6	0	0	6		1538	5	0	9	0	0	9		1538	5
1539	7	0	7	1	0	8		1539	7	0	7	0	0	7		1539	9	0	5	4	0	9		1539	10	0	4	7	0	15		1539	8	0	6	0	0	6		1539	5	0	9	0	0	9		1539	5
1540	7	0	7	1	0	8		1540	7	0	7	0	0	7		1540	9	0	5	4	0	9		1540	10	0	4	7	0	15		1540	8	0	6	0	0	6		1540	5	0	9	0	0	9		1540	5
1541	7	0	7	1	0	8		1541	7	0	7	0	0	7		1541	9	0	5	4	0	9		1541	10	0	4	7	0	15		1541	8	0	6	0	0	6		1541	5	0	9	0	0	9		1541	5
1542	7	0	7	1	0	8		1542	7	0	7	0	0	7		1542	9	0	5	4	0	9		1542	10	0	4	7	0	15		1542	8	0	6	0	0	6		1542	5	0	9	0	0	9		1542	5
1543	7	0	7	1	0	8		1543	7	0	7	0	0	7		1543	9	0	5	4	0	9		1543	10	0	4	7	0	15		1543	8	0	6	0	0	6		1543	5	0	9	0	0	9		1543	5
1544	7	0	7	1	0	8		1544	7	0	7	0	0	7		1544	9	0	5	4	0	9		1544	10	0	4	7	0	15		1544	8	0	6	0	0	6		1544	5	0	9	0	0	9		1544	5
1545	7	0	7	1	0	8		1545	7	0	7	0	0	7		1545	9	0	5	4	0	9		1545	10	0	4	7	0	15		1545	8	0	6	0	0	6		1545	5	0	9	0	0	9		1545	5
1546	7	0	7	1	0	8		1546	7	0	7	0	0	7		1546	9	0	5	4	0	9		1546	10	0	4	7	0	15		1546	8	0	6	0	0	6		1546	5	0	9	0	0	9		1546	5
1547	7	0	7	1	0	8		1547	7	0	7	0	0	7		1547	9	0	5	4	0	9		1547	10	0	4	7	0	15		1547	8	0	6	0	0	6		1547	5	0	9	0	0	9		1547	5
1548	7	0	7	1	0	8		1548	7	0	7	0	0	7		1548	9	0	5	4	0	9		1548	10	0	4	7	0	15		1548	8	0	6	0	0	6		1548	5	0	9	0	0	9		1548	5
1549	7	0	7	1	0	8		1549	7	0	7	0	0	7		1549	9	0	5	4	0	9		1549	10	0	4	7	0	15		1549	8	0	6	0	0	6		1549	5	0	9	0	0	9		1549	5
1550	7	0	7	1	0	8		1550	7	0	7	0	0	7		1550	9	0	5	4	0	9		1550	10	0	4	7	0	15		1550	8	0	6	0	0	6		1550	5	0	9	0	0	9		1550	5
1551	7	0	7	1	0	8		1551	7	0	7	0	0	7		1551	9	0	5	4	0	9		1551	10	0	4	7	0	15		1551	8	0	6	0	0	6		1551	5	0	9	0	0	9		1551	5
1552	7	0	7	1	0	8		1552	7	0	7	0	0	7		1552	9	0	5	4	0	9		1552	10	0	4	7	0	15		1552	8	0	6	0	0	6		1552	5	0	9	0	0	9		1552	5
1553	7	0	7	1	0	8		1553	7	0	7	0	0	7		1553	9	0	5	4	0	9		1553	10	0	4	7	0	15		1553	8	0	6	0	0	6		1553	5	0	9	0	0	9		1553	5
1554	7	0	7	1	0	8		1554	7	0	7	0	0	7		1554	9	0	5	4	0	9		1554	10	0	4	7	0	15		1554	8	0	6	0	0	6		1554	5	0	9	0	0	9		1554	5
1555	7	0	7	1	0	8		1555	7	0	7	0	0	7		1555	9	0	5	4	0	9		1555	10	0	4	7	0	15		1555	8	0	6	0	0	6		1555	5	0	9	0	0	9		1555	5
1556	7	0	7	1	0	8		1556	7	0	7	0	0	7		1556	9	0	5	4	0	9		1556	10	0	4	7	0	15		1556	8	0	6	0	0	6		1556	5	0	9	0	0	9		1556	5
1557	7	0	7	1	0	8		1557	7	0	7	0	0	7		1557	9	0	5	4	0	9		1557	10	0	4	7	0	15		1557	8	0	6	0	0	6		1557	5	0	9	0	0	9		1557	5
1558	7	0	7	1	0	8		1558	7	0	7	0	0	7		1558	9	0	5	4	0	9		1558	10	0	4	7	0	15		1558	8	0	6	0	0	6		1558	5	0	9	0	0	9		1558	5
1559	7	0	7	1	0	8		1559	7	0	7	0	0	7		1559	9	0	5	4	0	9		1559	10	0	4	7	0	15		1559	8	0	6	0	0	6		1559	5	0	9	0	0	9		1559	5
1560	7	0	7	1	0	8		1560	7	0	7	0	0	7		1560	9	0	5	4	0	9		1560	10	0	4	7	0	15		1560	8	0	6	0	0	6		1560	5	0	9	0	0	9		1560	5
1561	7	0	7	1	0	8		1561	7	0	7	0	0	7		1561	9	0	5	4	0	9		1561	10	0	4	7	0	15		1561	8	0	6	0	0	6		1561	5	0	9	0	0	9		1561	5
1562	7	0	7	1	0	8		1562	7	0	7	0	0	7		1562	9	0	5	4	0	9		1562	10	0	4	7	0	15		1562	8	0	6	0	0	6		1562	5	0	9	0	0	9		1562	5
1563	7	0	7	1	0	8		1563	7	0	7	0	0	7		1563	9	0	5	4	0	9		1563	10	0	4	7	0	15		1563	8	0	6	0	0	6		1563	5	0	9	0	0	9		1563	5
1564	7	0	7	1	0	8		1564	7	0	7	0	0	7		1564	9	0	5	4	0	9		1564	10	0	4	7	0	15		1564	8	0	6	0	0	6		1564	5	0	9	0	0	9		1564	5
1565	7	0	7	1	0	8		1565	7	0	7	0	0	7		1565	9	0	5	4	0	9		1565	10	0	4	7	0	15		1565	8	0	6	0	0	6		1565	5	0	9	0	0	9		1565	5
1566	7	0	7	1	0	8		1566	7	0	7	0	0	7		1566	9	0	5	4	0	9		1566	10	0	4	7	0	15		1566	8	0	6	0	0	6		1566	5	0	9	0	0	9		1566	5
1567	7	0	7	1	0	8		1567	7	0	7	0	0	7		1567	9	0	5	4	0	9		1567	10	0	4	7	0	15		1567	8	0	6	0	0	6		1567	5	0	9	0	0	9		1567	5
1568	7	0	7	1	0	8		1568	7	0	7	0	0	7		1568	9	0	5	4	0	9		1568	10	0	4	7	0	15		1568	8	0	6	0	0	6		1568	5	0	9	0	0	9		1568	5
1569	7	0	7	1	0	8		1569	7	0	7	0	0	7		1569	9	0	5	4	0	9		1569	10	0	4	7	0	15		1569	8	0	6	0	0	6		1569	5	0	9	0	0	9		1569	5
1570	7	0	7	1	0	8		1570	7	0	7	0	0	7		1570	9	0	5	4	0	9		1570	10	0	4	7	0	15		1570	8	0	6	0	0	6		1570	5	0	9	0	0	9		1570	5
1571	7	0	7	1	0	8		1571	7	0	7	0	0	7		1571	9	0	5	4	0	9		1571	10	0	4	7	0	15		1571	8	0	6	0	0	6		1571	5	0	9	0	0	9		1571	5
1572	7	0	7	1	0	8		1572	7	0	7	0	0	7		1572	9	0	5	4	0	9		1572	10	0	4	7	0	15		1572	8	0	6	0	0	6		1572	5	0	9	0	0	9		1572	5
1573	7	0	7	1	0	8		1573	7	0	7	0	0	7		1573	9	0	5	4	0	9		1573	10	0	4	7	0	15		1573	8	0	6	0	0	6		1573	5	0	9	0	0	9		1573	5
1574	7	0	7	1	0	8		1574	7	0	7	0	0	7		1574	9	0	5	4	0	9		1574	10	0	4	7	0	15		1574	8	0	6	0	0	6		1574	5	0	9	0	0	9		1574	5
1575	7	0	7	1	0	8		1575	7	0	7	0	0	7		1575	9	0	5	4	0	9		1575	10	0	4	7	0	15		1575	8	0	6	0	0	6		1575	5	0	9	0	0	9		1575	5
1576	7	0	7	1	0	8		1576	7	0	7	0	0	7		1576	9	0	5	4	0	9		1576	10	0	4	7	0	15		1576	8	0	6	0	0	6		1576	5	0	9	0	0	9		1576	5
1577	7	0	7	1	0	8		1577	7	0	7	0	0	7		1577	9	0	5	4	0	9		1577	10	0	4	7	0	15		1577	8	0	6	0	0	6		1577	5	0	9	0	0	9		1577	5
1578	7	0	7	1	0	8		1578	7	0	7	0	0	7		1578	9	0	5	4	0	9		1578	10	0	4	7	0	15		1578	8	0	6	0	0	6		1578	5	0	9	0	0	9		1578	5
1579	7	0	7	1	0	8		1579	7	0	7	0	0	7		1579	9	0	5	4	0	9		1579	10	0	4	7	0	15		1579	8	0	6	0	0	6		1579	5	0	9	0	0	9		1579	5
1580	7	0	7	1	0	8		1580	7	0	7	0	0	7		1580	9	0	5	4	0	9		1580	10	0	4	7	0	15		1580	8	0	6	0	0	6		1580	5	0	9	0	0	9		1580	5
1581	7	0	7	1	0	8		1581	7	0	7	0	0	7		1581	9	0	5	4	0	9		1581	10	0	4	7	0	15		1581	8	0	6	0	0	6		1581	5	0	9	0	0	9		1581	5
1582	7	0	7	1	0	8		1582	7	0	7	0	0	7		1582	9	0	5	4	0	9		1582	10	0	4	7	0	15		1582	8	0	6	0	0	6		1582	5	0	9	0	0	9		1582	5
1583	7	0	7	1	0	8		1583	7	0	7	0	0	7		1583	9	0	5	4	0	9		1583	10	0	4	7	0	15		1583	8	0	6	0	0	6		1583	5	0	9	0	0	9		1583	5
1584	7	0	7	1	0	8		1584	7	0	7	0	0	7		1584	9	0	5	4	0	9		1584	10	0	4	7	0	15		1584	8	0	6	0	0	6		1584	5	0	9	0	0	9		1584	5
1585	7	0	7	1	0	8		1585	7	0	7	0	0	7		1585	9	0	5	4	0	9		1585	10	0	4	7	0	15		1585	8	0	6	0	0	6		1585	5	0	9	0	0	9		1585	5
1586	7	0	7	1	0	8		1586	7	0	7	0	0	7		1586	9	0	5	4	0	9		1586	10	0	4	7	0	15		1586	8	0	6	0	0	6		1586	5	0	9	0	0	9		1586	5
1587	7	0	7	1	0	8		1587	7	0	7	0	0	7		1587	9	0	5	4	0	9		1587	10	0	4	7	0	15		1587	8	0	6	0	0	6		1587	5	0	9	0	0	9		1587	5
1588	7	0	7	1	0	8		1588	7	0	7	0	0	7		1588	9	0	5	4	0	9		1588	10	0	4	7	0	15		1588	8	0	6	0	0	6		1588	5	0	9	0	0	9		1588	5
1589	7	0	7	1	0	8		1589	7	0	7	0	0	7		1589	9	0	5	4	0	9		1589	10	0	4	7	0	15		1589	8	0	6	0	0	6		1589	5	0	9	0	0	9		1589	5
1590	7	0	7	1	0	8		1590	7	0	7	0	0	7		1590	9	0	5	4	0	9		1590	10	0	4	7	0	15		1590	8	0	6	0	0	6		1590	5	0	9	0	0	9		1590	5
1591	7	0	7	1	0	8		1591	7	0	7	0	0	7		1591	9	0	5	4	0	9		1591	10	0	4	7	0	15		1591	8	0	6	0	0	6		1591	5	0	9	0	0	9		1591	5
1592	7	0	7	1	0	8		1592	7	0	7	0	0	7		1592	9	0	5	4	0	9		1592	10	0	4	7	0	15		1592	8	0	6	0	0	6		1592	5	0	9	0	0	9		1592	5
1593	7	0	7	1	0	8		1593	7	0	7	0	0	7		1593	9	0	5	4	0	9		1593	10	0	4	7	0	15		1593	8	0	6	0	0	6		1593	5	0	9	0	0	9		1593	5
1594	7	0	7	1	0	8		1594	7	0	7	0	0	7		1594	9	0	5	4	0	9		1594	10	0	4	7	0	15		1594	8	0	6	0	0	6		1594	5	0	9	0	0	9		1594	5
1595	7	0	7	1	0	8		1595	7	0	7	0	0	7		1595	9	0	5	4	0	9		1595	10	0	4	7	0	15		1595	8	0	6	0	0	6		1595	5	0	9	0	0	9		1595	5
1596	7	0	7	1	0	8		1596	7	0	7	0	0	7		1596	9	0	5	4	0	9		1596	10	0	4	7	0	15		1596	8	0	6	0	0	6		1596	5	0	9	0	0	9		1596	5
1597	7	0	7	1	0	8		1597	7	0	7	0	0	7		1597	9	0	5	4	0	9		1597	10	0	4	7	0	15		1597	8	0	6	0	0	6		1597	5	0	9	0	0	9		1597	5
1598	7	0	7	1	0	8		1598	7	0	7	0	0	7		1598	9	0	5	4	0	9		1598	10	0	4	7	0	15		1598	8	0	6	0	0	6		1598	5	0	9	0	0	9		1598	5
1599	7	0	7	1	0	8		1599	7	0	7	0	0	7		1599	9	0	5	4	0	9		1599	10	0	4	7	0	15		1599	8	0	6	0	0	6		1599	5	0	9	0	0	9		1599	5
1600	7	0	7	1	0	8		1600	7	0	7	0	0	7		1600	9	0	5	4	0	9		1600	10	0	4	7	0	15		1600	8	0	6	0	0	6		1600	5	0	9	0	0	9		1600	5
1601	7	0	7	1	0	8		1601	7	0	7	0	0	7		1601	9	0	5	4	0	9		1601	10	0	4	7	0	15		1601	8	0	6	0	0	6		1601	5	0	9	0	0	9		1601	5
1602	7	0	7	1	0	8		1602	7	0	7	0	0	7		1602	9	0	5	4	0	9		1602	10	0	4	7	0	15		1602	8	0	6	0	0	6		1602	5	0	9	0	0	9		1602	5
1603	7	0	7	1	0	8		1603	7	0	7	0	0	7		1603	9	0	5	4	0	9		1603	10	0	4	7	0	15		1603	8	0	6	0	0	6		1603	5	0	9	0	0	9		1603	5
1604	7	0	7	1	0	8		1604	7	0	7	0	0	7		1604	9	0	5	4	0	9		1604	10	0	4	7	0	15		1604	8	0	6	0	0	6		1604	5	0	9	0	0	9		1604	5
1605	7	0	7	1	0	8		1605	7	0	7	0	0	7		1605	9	0	5	4	0	9		1605	10	0	4	7	0	15		1605	8	0	6	0	0	6		1605	5	0	9	0	0	9		1605	5
1606	7	0	7	1	0	8		1606	7	0	7	0	0	7		1606	9	0	5	4	0	9		1606	10	0	4	7	0	15		1606	8	0	6	0	0	6		1606	5	0	9	0	0	9		1606	5
1607	7	0	7	1	0	8		1607	7	0	7	0	0	7		1607	9	0	5	4	0	9		1607	10	0	4	7	0	15		1607	8	0	6	0	0	6		1607	5	0	9	0	0	9		1607	5
1608	7	0	7	1	0	8		1608	7	0	7	0	0	7		1608	9	0	5	4	0	9		1608	10	0	4	7	0	15		1608	8	0	6	0	0	6		1608	5	0	9	0	0	9		1608	5
1609	7	0	7	1	0	8		1609	7	0	7	0	0	7		1609	9	0	5	4	0	9		1609	10	0	4	7	0	15		1609	8	0	6	0	0	6		1609	5	0	9	0	0	9		1609	5
1610	7	0	7	1	0	8		1610	7	0	7	0	0	7		1610	9	0	5	4	0	9		1610	10	0	4	7	0	15		1610	8	0	6	0	0	6		1610	5	0	9	0	0	9		1610	5
1611	7	0	7	1	0	8		1611	7	0	7	0	0	7		1611	9	0	5	4	0	9		1611	10	0	4	7	0	15		1611	8	0	6	0	0	6		1611	5	0	9	0	0	9		1611	5
1612	7	0	7	1	0	8		1612	7	0	7	0	0	7		1612	9	0	5	4	0	9		1612	10	0	4	7	0	15		1612	8	0	6	0	0	6		1612	5	0	9	0	0	9		1612	5
1613	7	0	7	1	0	8		1613	7	0	7	0	0	7		1613	9	0	5	4	0	9		1613	10	0	4	7	0	15		1613	8	0	6	0	0	6		1613	5	0	9	0	0	9		1613	5
1614	7	0	7	1	0	8		1614	7	0	7	0	0	7		1614	9	0	5	4	0	9		1614	10	0	4	7	0	15		1614	8	0	6	0	0	6		1614	5	0	9	0	0	9		1614	5
1615	7	0	7	1	0	8		1615	7	0	7	0	0	7		1615	9	0	5	4	0	9		1615	10	0	4	7	0	15		1615	8	0	6	0	0	6		1615	5	0	9	0	0	9		1615	5
1616	7	0	7	1	0	8		1616	7	0	7	0	0	7		1616	9	0	5	4	0	9		1616	10	0	4	7	0	15		1616	8	0	6	0	0	6		1616	5	0	9	0	0	9		1616	5
1617	7	0	7	1	0	8		1617	7	0	7	0	0	7		1617	9	0	5	4	0	9		1617	10	0	4	7	0	15		1617	8	0	6	0	0	6		1617	5	0	9	0	0	9		1617	5
1618	7	0	7	1	0	8		1618	7	0	7	0	0	7		1618	9	0	5	4	0	9		1618	10	0	4	7	0	15		1618	8	0	6	0	0	6		1618	5	0	9	0	0	9		1618	5
1619	7	0	7	1	0	8		1619	7	0	7	0	0	7		1619	9	0	5	4	0	9		1619	10	0	4	7	0	15		1619	8	0	6	0	0	6		1619	5	0	9	0	0	9		1619	5
1620	7	0	7	1	0	8		1620	7	0	7	0	0	7		1620	9	0	5	4	0	9		1620	10	0	4	7	0	15		1620	8	0	6	0	0	6		1620	5	0	9	0	0	9		1620	5
1621	7	0	7	1	0	8		1621	7	0	7	0	0	7		1621	9	0	5	4	0	9		1621	10	0	4	7	0	15		1621	8	0	6	0	0	6		1621	5	0	9	0	0	9		1621	5
1622	7	0	7	1	0	8		1622	7	0	7	0	0	7		1622	9	0	5	4	0	9		1622	10	0	4	7	0	15		1622	8	0	6	0	0	6		1622	5	0	9	0	0	9		1622	5
1623	7	0	7	1	0	8		1623	7	0	7	0	0	7		1623	9	0	5	4	0	9		1623	10	0	4	7	0	15		1623	8	0	6	0	0	6		1623	5	0	9	0	0	9		1623	5
1624	7	0	7	1	0	8		1624	7	0	7	0	0	7		1624	9	0	5	4	0	9		1624	10	0	4	7	0	15		1624	8	0	6	0	0	6		1624	5	0	9	0	0	9		1624	5
1625	7	0	7	1	0	8		1625	7	0	7	0	0	7		1625	9	0	5	4	0	9		1625	10	0	4	7	0	15		1625	8	0	6	0	0	6		1625	5	0	9	0	0	9		1625	5
1626	7	0	7	1	0	8		1626	7	0	7	0	0	7		1626	9	0	5	4	0	9		1626	10	0	4	7	0	15		1626	8	0	6	0	0	6		1626	5	0	9	0	0	9		1626	5
1627	7	0	7	1	0	8		1627	7	0	7	0	0	7		1627	9	0	5	4	0	9		1627	10	0	4	7	0	15		1627	8	0	6	0	0	6		1627	5	0	9	0	0	9		1627	5
1628	7	0	7	1	0	8		1628	7	0	7	0	0	7		1628	9	0	5	4	0	9		1628	10	0	4	7	0	15		1628	8	0	6	0	0	6		1628	5	0	9	0	0	9		1628	5
1629	7	0	7	1	0	8		1629	7	0	7	0	0	7		1629	9	0	5	4	0	9		1629	10	0	4	7	0	15		1629	8	0	6	0	0	6		1629	5	0	9	0	0	9		1629	5
1630	7	0	7	1	0	8		1630	7	0	7	0	0	7		1630	9	0	5	4	0	9		1630	10	0	4	7	0	15		1630	8	0	6	0	0	6		1630	5	0	9	0	0	9		1630	5
1631	7	0	7	1	0	8		1631	7	0	7	0	0	7		1631	9	0	5	4	0	9		1631	10	0	4	7	0	15		1631	8	0	6	0	0	6		1631	5	0	9	0	0	9		1631	5
1632	7	0	7	1	0	8		1632	7	0	7	0	0	7		1632	9	0	5	4	0	9		1632	10	0	4	7	0	15		1632	8	0	6	0	0	6		1632	5	0	9	0	0	9		1632	5
1633	7	0	7	1	0	8		1633	7	0	7	0	0	7		1633	9	0	5	4	0	9		1633	10	0	4	7	0	15		1633	8	0	6	0	0	6		1633	5	0	9	0	0	9		1633	5
1634	7	0	7	1	0	8		1634	7	0	7	0	0	7		1634	9	0	5	4	0	9		1634	10	0	4	7	0	15		1634	8	0	6	0	0	6		1634	5	0	9	0	0	9		1634	5
1635	7	0	7	1	0	8		1635	7	0	7	0	0	7		1635	9	0	5	4	0	9		1635	10	0	4	7	0	15		1635	8	0	6	0	0	6		1635	5	0	9	0	0	9		1635	5
1636	7	0	7	1	0	8		1636	7	0	7	0	0	7		1636	9	0	5	4	0	9		1636	10	0	4	7	0	15		1636	8	0	6	0	0	6		1636	5	0	9	0	0	9		1636	5
1637	7	0	7	1	0	8		1637	7	0	7	0	0	7		1637	9	0	5	4	0	9		1637	10	0	4	7	0	15		1637	8	0	6	0	0	6		1637	5	0	9	0	0	9		1637	5
1638	7	0	7	1	0	8		1638	7	0	7	0	0	7		1638	9	0	5	4	0	9		1638	10	0	4	7	0	15		1638	8	0	6	0	0	6		1638	5	0	9	0	0	9		1638	5
1639	7	0	7	1	0	8		1639	7	0	7	0	0	7		1639	9	0	5	4	0	9		1639	10	0	4	7	0	15		1639	8	0	6	0	0	6		1639	5	0	9	0	0	9		1639	5
1640	7	0	7	1	0	8		1640	7	0	7	0	0	7		1640	9	0	5	4	0	9		1640	10	0	4	7	0	15		1640	8	0	6	0	0	6		1640	5	0	9	0	0	9		1640	5
1641	7	0	7	1	0	8		1641	7	0	7	0	0	7		1641	9	0	5	4	0	9		1641	10	0	4	7	0	15		1641	8	0	6	0	0	6		1641	5	0	9	0	0	9		1641	5
1642	7	0	7	1	0	8		1642	7	0	7	0	0	7		1642	9	0	5	4	0	9		1642	10	0	4	7	0	15		1642	8	0	6	0	0	6		1642	5	0	9	0	0	9		1642	5
1643	7	0	7	1	0	8		1643	7	0	7	0	0	7		1643	9	0	5	4	0	9		1643	10	0	4	7	0	15		1643	8	0	6	0	0	6		1643	5	0	9	0	0	9		1643	5
1644	7	0	7	1	0	8		1644	7	0	7	0	0	7		1644	9	0	5	4	0	9		1644	10	0	4	7	0	15		1644	8	0	6	0	0	6		1644	5	0	9	0	0	9		1644	5
1645	7	0	7	1	0	8		1645	7	0	7	0	0	7		1645	9	0	5	4	0	9		1645	10	0	4	7	0	15		1645	8	0	6	0	0	6		1645	5	0	9	0	0	9		1645	5
1646	7	0	7	1	0	8		1646	7	0	7	0	0	7		1646	9	0	5	4	0	9		1646	10	0	4	7	0	15		1646	8	0	6	0	0	6		1646	5	0	9	0	0	9		1646	5
1647	7	0	7	1	0	8		1647	7	0	7	0	0	7		1647	9	0	5	4	0	9		1647	10	0	4	7	0	15		1647	8	0	6	0	0	6		1647	5	0	9	0	0	9		1647	5
1648	7	0	7	1	0	8		1648	7	0	7	0	0	7		1648	9	0	5	4	0	9		1648	10	0	4	7	0	15		1648	8	0	6	0	0	6		1648	5	0	9	0	0	9		1648	5
1649	7	0	7	1	0	8		1649	7	0	7	0	0	7		1649	9	0	5	4	0	9		1649	10	0	4	7	0	15		1649	8	0	6	0	0	6		1649	5	0	9	0	0	9		1649	5
1650	7	0	7	1	0	8		1650	7	0	7	0	0	7		1650	9	0	5	4	0	9		1650	10	0	4	7	0	15		1650	8	0	6	0	0	6		1650	5	0	9	0	0	9		1650	5
1651	7	0	7	1	0	8		1651	7	0	7	0	0	7		1651	9	0	5	4	0	9		1651	10	0	4	7	0	15		1651	8	0	6	0	0	6		1651	5	0	9	0	0	9		1651	5
1652	7	0	7	1	0	8		1652	7	0	7	0	0	7		1652	9	0	5	4	0	9		1652	10	0	4	7	0	15		1652	8	0	6	0	0	6		1652	5	0	9	0	0	9		1652	5
1653	7	0	7	1	0	8		1653	7	0	7	0	0	7		1653	9	0	5	4	0	9		1653	10	0	4	7	0	15		1653	8	0	6	0	0	6		1653	5	0	9	0	0	9		1653	5
1654	7	0	7	1	0	8		1654	7	0	7	0	0	7		1654	9	0	5	4	0	9		1654	10	0	4	7	0	15		1654	8	0	6	0	0	6		1654	5	0	9	0	0	9		1654	5
1655	7	0	7	1	0	8		1655	7	0	7	0	0	7		1655	9	0	5	4	0	9		1655	10	0	4	7	0	15		1655	8	0	6	0	0	6		1655	5	0	9	0	0	9		1655	5
1656	7	0	7	1	0	8		1656	7	0	7	0	0	7		1656	9	0	5	4	0	9		1656	10	0	4	7	0	15		1656	8	0	6	0	0	6		1656	5	0	9	0	0	9		1656	5
1657	7	0	7	1	0	8		1657	7	0	7	0	0	7		1657	9	0	5	4	0	9		1657	10	0	4	7	0	15		1657	8	0	6	0	0	6		1657	5	0	9	0	0	9		1657	5
1658	7	0	7	1	0	8		1658	7	0	7	0	0	7		1658	9	0	5	4	0	9		1658	10	0	4	7	0	15		1658	8	0	6	0	0	6		1658	5	0	9	0	0	9		1658	5
1659	7	0	7	1	0	8		1659	7	0	7	0	0	7		1659	9	0	5	4	0	9		1659	10	0	4	7	0	15		1659	8	0	6	0	0	6		1659	5	0	9	0	0	9		1659	5
1660	7	0	7	1	0	8		1660	7	0	7	0	0	7		1660	9	0	5	4	0	9		1660	10	0	4	7	0	15		1660	8	0	6	0	0	6		1660	5	0	9	0	0	9		1660	5
1661	7	0	7	1	0	8		1661	7	0	7	0	0	7		1661	9	0	5	4	0	9		1661	10	0	4	7	0	15		1661	8	0	6	0	0	6		1661	5	0	9	0	0	9		1661	5
1662	7	0	7	1	0	8		1662	7	0	7	0	0	7		1662	9	0	5	4	0	9		1662	10	0	4	7	0	15		1662	8	0	6	0	0	6		1662	5	0	9	0	0	9		1662	5
1663	7	0	7	1	0	8		1663	7	0	7	0	0	7		1663	9	0	5	4	0	9		1663	10	0	4	7	0	15		1663	8	0	6	0	0	6		1663	5	0	9	0	0	9		1663	5
1664	7	0	7	1	0	8		1664	7	0	7	0	0	7		1664	9	0	5	4	0	9		1664	10	0	4	7	0	15		1664	8	0	6	0	0	6		1664	5	0	9	0	0	9		1664	5
1665	7	0	7	1	0	8		1665	7	0	7	0	0	7		1665	9	0	5	4	0	9		1665	10	0	4	7	0	15		1665	8	0	6	0	0	6		1665	5	0	9	0	0	9		1665	5
1666	7	0	7	1	0	8		1666	7	0	7	0	0	7		1666	9	0	5	4	0	9		1666	10	0	4	7	0	15		1666	8	0	6	0	0	6		1666	5	0	9	0	0	9		1666	5
1667	7	0	7	1	0	8		1667	7	0	7	0	0	7		1667	9	0	5	4	0	9		1667	10	0	4	7	0	15		1667	8	0	6	0	0	6		1667	5	0	9	0	0	9		1667	5
1668	7	0	7	1	0	8		1668	7	0	7	0	0	7		1668	9	0	5	4	0	9		1668	10	0	4	7	0	15		1668	8	0	6	0	0	6		1668	5	0	9	0	0	9		1668	5
1669	7	0	7	1	0	8		1669	7	0	7	0	0	7		1669	9	0	5	4	0	9		1669	10	0	4	7	0	15		1669	8	0	6	0	0	6		1669	5	0	9	0	0	9		1669	5
1670	7	0	7	1	0	8		1670	7	0	7	0	0	7		1670	9	0	5	4	0	9		1670	10	0	4	7	0	15		1670	8	0	6	0	0	6		1670	5	0	9	0	0	9		1670	5
1671	7	0	7	1	0	8		1671	7	0	7	0	0	7		1671	9	0	5	4	0	9		1671	10	0	4	7	0	15		1671	8	0	6	0	0	6		1671	5	0	9	0	0	9		1671	5
1672	7	0	7	1	0	8		1672	7	0	7	0	0	7		1672	9	0	5	4	0	9		1672	10	0	4	7	0	15		1672	8	0	6	0	0	6		1672	5	0	9	0	0	9		1672	5
1673	7	0	7	1	0	8		1673	7	0	7	0	0	7		1673	9	0	5	4	0	9		1673	10	0	4	7	0	15		1673	8	0	6	0	0	6		1673	5	0	9	0	0	9		1673	5
1674	7	0	7	1	0	8		1674	7	0	7	0	0	7		1674	9	0	5	4	0	9		1674	10	0	4	7	0	15		1674	8	0	6	0	0	6		1674	5	0	9	0	0	9		1674	5
1675	7	0	7	1	0	8		1675	7	0	7	0	0	7		1675	9	0	5	4	0	9		1675	10	0	4	7	0	15		1675	8	0	6	0	0	6		1675	5	0	9	0	0	9		1675	5
1676	7	0	7	1	0	8		1676	7	0	7	0	0	7		1676	9	0	5	4	0	9		1676	10	0	4	7	0	15		1676	8	0	6	0	0	6		1676	5	0	9	0	0	9		1676	5
1677	7	0	7	1	0	8		1677	7	0	7	0	0	7		1677	9	0	5	4	0	9		1677	10	0	4	7	0	15		1677	8	0	6	0	0	6		1677	5	0	9	0	0	9		1677	5
1678	7	0	7	1	0	8		1678	7	0	7	0	0	7		1678	9	0	5	4	0	9		1678	10	0	4	7	0	15		1678	8	0	6	0	0	6		1678	5	0	9	0	0	9		1678	5
1679	7	0	7	1	0	8		1679	7	0	7	0	0	7		1679	9	0	5	4	0	9		1679	10	0	4	7	0	15		1679	8	0	6	0	0	6		1679	5	0	9	0	0	9		1679	5
1680	7	0	7	1	0	8		1680	7	0	7	0	0	7		1680	9	0	5	4	0	9		1680	10	0	4	7	0	15		1680	8	0	6	0	0	6		1680	5	0	9	0	0	9		1680	5
1681	7	0	7	1	0	8		1681	7	0	7	0	0	7		1681	9	0	5	4	0	9		1681	10	0	4	7	0	15		1681	8	0	6	0	0	6		1681	5	0	9	0	0	9		1681	5
1682	7	0	7	1	0	8		1682	7	0	7	0	0	7		1682	9	0	5	4	0	9		1682	10	0	4	7	0	15		1682	8	0	6	0	0	6		1682	5	0	9	0	0	9		1682	5
1683	7	0	7	1	0	8		1683	7	0	7	0	0	7		1683	9	0	5	4	0	9		1683	10	0	4	7	0	15		1683	8	0	6	0	0	6		1683	5	0	9	0	0	9		1683	5
1684	7	0	7	1	0	8		1684	7	0	7	0	0	7		1684	9	0	5	4	0	9		1684	10	0	4	7	0	15		1684	8	0	6	0	0	6		1684	5	0	9	0	0	9		1684	5
1685	7	0	7	1	0	8		1685	7	0	7	0	0	7		1685	9	0	5	4	0	9		1685	10	0	4	7	0	15		1685	8	0	6	0	0	6		1685	5	0	9	0	0	9		1685	5
1686	7	0	7	1	0	8		1686	7	0	7	0	0	7		1686	9	0	5	4	0	9		1686	10	0	4	7	0	15		1686	8	0	6	0	0	6		1686	5	0	9	0	0	9		1686	5
1687	7	0	7	1	0	8		1687	7	0	7	0	0	7		1687	9	0	5	4	0	9		1687	10	0	4	7	0	15		1687	8	0	6	0	0	6		1687	5	0	9	0	0	9		1687	5
1688	7	0	7	1	0	8		1688	7	0	7	0	0	7		1688	9	0	5	4	0	9		1688	10	0	4	7	0	15		1688	8	0	6	0	0	6		1688	5	0	9	0	0	9		1688	5
1689	7	0	7	1	0	8		1689	7	0	7	0	0	7		1689	9	0	5	4	0	9		1689	10	0	4	7	0	15		1689	8	0	6	0	0	6		1689	5	0	9	0	0	9		1689	5
1690	7	0	7	1	0	8		1690	7	0	7	0	0	7		1690	9	0	5	4	0	9		1690	10	0	4	7	0	15		1690	8	0	6	0	0	6		1690	5	0	9	0	0	9		1690	5
1691	7	0	7	1	0	8		1691	7	0	7	0	0	7		1691	9	0	5	4	0	9		1691	10	0	4	7	0	15		1691	8	0	6	0	0	6		1691	5	0	9	0	0	9		1691	5
1692	7	0	7	1	0	8		1692	7	0	7	0	0	7		1692	9	0	5	4	0	9		1692	10	0	4	7	0	15		1692	8	0	6	0	0	6		1692	5	0	9	0	0	9		1692	5
1693	7	0	7	1	0	8		1693	7	0	7	0	0	7		1693	9	0	5	4	0	9		1693	10	0	4	7	0	15		1693	8	0	6	0	0	6		1693	5	0	9	0	0	9		1693	5
1694	7	0	7	1	0	8		1694	7	0	7	0	0	7		1694	9	0	5	4	0	9		1694	10	0	4	7	0	15		1694	8	0	6	0	0	6		1694	5	0	9	0	0	9		1694	5
1695	7	0	7	1	0	8		1695	7	0	7	0	0	7		1695	9	0	5	4	0	9		1695	10	0	4	7	0	15		1695	8	0	6	0	0	6		1695	5	0	9	0	0	9		1695	5
1696	7	0	7	1	0	8		1696	7	0	7	0	0	7		1696	9	0	5	4	0	9		1696	10	0	4	7	0	15		1696	8	0	6	0	0	6		1696	5	0	9	0	0	9		1696	5
1697	7	0	7	1	0	8		1697	7	0	7	0	0	7		1697	9	0	5	4	0	9		1697	10	0	4	7	0	15		1697	8	0	6	0	0	6		1697	5	0	9	0	0	9		1697	5
1698	7	0	7	1	0	8		1698	7	0	7	0	0	7		1698	9	0	5	4	0	9		1698	10	0	4	7	0	15		1698	8	0	6	0	0	6		1698	5	0	9	0	0	9		1698	5
1699	7	0	7	1	0	8		1699	7	0	7	0	0	7		1699	9	0	5	4	0	9		1699	10	0	4	7	0	15		1699	8	0	6	0	0	6		1699	5	0	9	0	0	9		1699	5
1700	7	0	7	1	0	8		1700	7	0	7	0	0	7		1700	9	0	5	4	0	9		1700	10	0	4	7	0	15		1700	8	0	6	0	0	6		1700	5	0	9	0	0	9		1700	5
1701	7	0	7	1	0	8		1701	7	0	7	0	0	7		1701	9	0	5	4	0	9		1701	10	0	4	7	0	15		1701	8	0	6	0	0	6		1701	5	0	9	0	0	9		1701	5
1702	7	0	7	1	0	8		1702	7	0	7	0	0	7		1702	9	0	5	4	0	9		1702	10	0	4	7	0	15		1702	8	0	6	0	0	6		1702	5	0	9	0	0	9		1702	5
1703	7	0	7	1	0	8		1703	7	0	7	0	0	7		1703	9	0	5	4	0	9		1703	10	0	4	7	0	15		1703	8	0	6	0	0	6		1703	5	0	9	0	0	9		1703	5
1704	7	0	7	1	0	8		1704	7	0	7	0	0	7		1704	9	0	5	4	0	9		1704	10	0	4	7	0	15		1704	8	0	6	0	0	6		1704	5	0	9	0	0	9		1704	5
1705	7	0	7	1	0	8		1705	7	0	7	0	0	7		1705	9	0	5	4	0	9		1705	10	0	4	7	0	15		1705	8	0	6	0	0	6		1705	5	0	9	0	0	9		1705	5
1706	7	0	7	1	0	8		1706	7	0	7	0	0	7		1706	9	0	5	4	0	9		1706	10	0	4	7	0	15		1706	8	0	6	0	0	6		1706	5	0	9	0	0	9		1706	5
1707	7	0	7	1	0	8		1707	7	0	7	0	0	7		1707	9	0	5	4	0	9		1707	10	0	4	7	0	15		1707	8	0	6	0	0	6		1707	5	0	9	0	0	9		1707	5
1708	7	0	7	1	0	8		1708	7	0	7	0	0	7		1708	9	0	5	4	0	9		1708	10	0	4	7	0	15		1708	8	0	6	0	0	6		1708	5	0	9	0	0	9		1708	5
1709	7	0	7	1	0	8		1709	7	0	7	0	0	7		1709	9	0	5	4	0	9		1709	10	0	4	7	0	15		1709	8	0	6	0	0	6		1709	5	0	9	0	0	9		1709	5
1710	7	0	7	1	0	8		1710	7	0	7	0	0	7		1710	9	0	5	4	0	9		1710	10	0	4	7	0	15		1710	8	0	6	0	0	6		1710	5	0	9	0	0	9		1710	5
1711	7	0	7	1	0	8		1711	7	0	7	0	0	7		1711	9	0	5	4	0	9		1711	10	0	4	7	0	15		1711	8	0	6	0	0	6		1711	5	0	9	0	0	9		1711	5
1712	7	0	7	1	0	8		1712	7	0	7	0	0	7		1712	9	0	5	4	0	9		1712	10	0	4	7	0	15		1712	8	0	6	0	0	6		1712	5	0	9	0	0	9		1712	5
1713	7	0	7	1	0	8		1713	7	0	7	0	0	7		1713	9	0	5	4	0	9		1713	10	0	4	7	0	15		1713	8	0	6	0	0	6		1713	5	0	9	0	0	9		1713	5
1714	7	0	7	1	0	8		1714	7	0	7	0	0	7		1714	9	0	5	4	0	9		1714	10	0	4	7	0	15		1714	8	0	6	0	0	6		1714	5	0	9	0	0	9		1714	5
1715	7	0	7	1	0	8		1715	7	0	7	0	0	7		1715	9	0	5	4	0	9		1715	10	0	4	7	0	15		1715	8	0	6	0	0	6		1715	5	0	9	0	0	9		1715	5
1716	7	0	7	1	0	8		1716	7	0	7	0	0	7		1716	9	0	5	4	0	9		1716	10	0	4	7	0	15		1716	8	0	6	0	0	6		1716	5	0	9	0	0	9		1716	5
1717	7	0	7	1	0	8		1717	7	0	7	0	0	7		1717	9	0	5	4	0	9		1717	10	0	4	7	0	15		1717	8	0	6	0	0	6		1717	5	0	9	0	0	9		1717	5
1718	7	0	7	1	0	8		1718	7	0	7	0	0	7		1718	9	0	5	4	0	9		1718	10	0	4	7	0	15		1718	8	0	6	0	0	6		1718	5	0	9	0	0	9		1718	5
1719	7	0	7	1	0	8		1719	7	0	7	0	0	7		1719	9	0	5	4	0	9		1719	10	0	4	7	0	15		1719	8	0	6	0	0	6		1719	5	0	9	0	0	9		1719	5
1720	7	0	7	1	0	8		1720	7	0	7	0	0	7		1720	9	0	5	4	0	9		1720	10	0	4	7	0	15		1720	8	0	6	0	0	6		1720	5	0	9	0	0	9		1720	5
1721	7	0	7	1	0	8		1721	7	0	7	0	0	7		1721	9	0	5	4	0	9		1721	10	0	4	7	0	15		1721	8	0	6	0	0	6		1721	5	0	9	0	0	9		1721	5
1722	7	0	7	1	0	8		1722	7	0	7	0	0	7		1722	9	0	5	4	0	9		1722	10	0	4	7	0	15		1722	8	0	6	0	0	6		1722	5	0	9	0	0	9		1722	5
1723	7	0	7	1	0	8		1723	7	0	7	0	0	7		1723	9	0	5	4	0	9		1723	10	0	4	7	0	15		1723	8	0	6	0	0	6		1723	5	0	9	0	0	9		1723	5
1724	7	0	7	1	0	8		1724	7	0	7	0	0	7		1724	9	0	5	4	0	9		1724	10	0	4	7	0	15		1724	8	0	6	0	0	6		1724	5	0	9	0	0	9		1724	5
1725	7	0	7	1	0	8		1725	7	0	7	0	0	7		1725	9	0	5	4	0	9		1725	10	0	4	7	0	15		1725	8	0	6	0	0	6		1725	5	0	9	0	0	9		1725	5
1726	7	0	7	1	0	8		1726	7	0	7	0	0	7		1726	9	0	5	4	0	9		1726	10	0	4	7	0	15		1726	8	0	6	0	0	6		1726	5	0	9	0	0	9		1726	5
1727	7	0	7	1	0	8		1727	7	0	7	0	0	7		1727	9	0	5	4	0	9		1727	10	0	4	7	0	15		1727	8	0	6	0	0	6		1727	5	0	9	0	0	9		1727	5
1728	7	0	7	1	0	8		1728	7	0	7	0	0	7		1728	9	0	5	4	0	9		1728	10	0	4	7	0	15		1728	8	0	6	0	0	6		1728	5	0	9	0	0	9		1728	5
1729	7	0	7	1	0	8		1729	7	0	7	0	0	7		1729	9	0	5	4	0	9		1729	10	0	4	7	0	15		1729	8	0	6	0	0	6		1729	5	0	9	0	0	9		1729	5
1730	7	0	7	1	0	8		1730	7	0	7	0	0	7		1730	9	0	5	4	0	9		1730	10	0	4	7	0	15		1730	8	0	6	0	0	6		1730	5	0	9	0	0	9		1730	5
1731	7	0	7	1	0	8		1731	7	0	7	0	0	7		1731	9	0	5	4	0	9		1731	10	0	4	7	0	15		1731	8	0	6	0	0	6		1731	5	0	9	0	0	9		1731	5
1732	7	0	7	1	0	8		1732	7	0	7	0	0	7		1732	9	0	5	4	0	9		1732	10	0	4	7	0	15		1732	8	0	6	0	0	6		1732	5	0	9	0	0	9		1732	5
1733	7	0	7	1	0	8		1733	7	0	7	0	0	7		1733	9	0	5	4	0	9		1733	10	0	4	7	0	15		1733	8	0	6	0	0	6		1733	5	0	9	0	0	9		1733	5
1734	7	0	7	1	0	8		1734	7	0	7	0	0	7		1734	9	0	5	4	0	9		1734	10	0	4	7	0	15		1734	8	0	6	0	0	6		1734	5	0	9	0	0	9		1734	5
1735	7	0	7	1	0	8		1735	7	0	7	0	0	7		1735	9	0	5	4	0	9		1735	10	0	4	7	0	15		1735	8	0	6	0	0	6		1735	5	0	9	0	0	9		1735	5
1736	7	0	7	1	0	8		1736	7	0	7	0	0	7		1736	9	0	5	4	0	9		1736	10	0	4	7	0	15		1736	8	0	6	0	0	6		1736	5	0	9	0	0	9		1736	5
1737	7	0	7	1	0	8		1737	7	0	7	0	0	7		1737	9	0	5	4	0	9		1737	10	0	4	7	0	15		1737	8	0	6	0	0	6		1737	5	0	9	0	0	9		1737	5
1738	7	0	7	1	0	8		1738	7	0	7	0	0	7		1738	9	0	5	4	0	9		1738	10	0	4	7	0	15		1738	8	0	6	0	0	6		1738	5	0	9	0	0	9		1738	5
1739	7	0	7	1	0	8		1739	7	0	7	0	0	7		1739	9	0	5	4	0	9		1739	10	0	4	7	0	15		1739	8	0	6	0	0	6		1739	5	0	9	0	0	9		1739	5
1740	7	0	7	1	0	8		1740	7	0	7	0	0	7		1740	9	0	5	4	0	9		1740	10	0	4	7	0	15		1740	8	0	6	0	0	6		1740	5	0	9	0	0	9		1740	5
1741	7	0	7	1	0	8		1741	7	0	7	0	0	7		1741	9	0	5	4	0	9		1741	10	0	4	7	0	15		1741	8	0	6	0	0	6		1741	5	0	9	0	0	9		1741	5
1742	7	0	7	1	0	8		1742	7	0	7	0	0	7		1742	9	0	5	4	0	9		1742	10	0	4	7	0	15		1742	8	0	6	0	0	6		1742	5	0	9	0	0	9		1742	5
1743	7	0	7	1	0	8		1743	7	0	7	0	0	7		1743	9	0	5	4	0	9		1743	10	0	4	7	0	15		1743	8	0	6	0	0	6		1743	5	0	9	0	0	9		1743	5
1744	7	0	7	1	0	8		1744	7	0	7	0	0	7		1744	9	0	5	4	0	9		1744	10	0	4	7	0	15		1744	8	0	6	0	0	6		1744	5	0	9	0	0	9		1744	5
1745	7	0	7	1	0	8		1745	7	0	7	0	0	7		1745	9	0	5	4	0	9		1745	10	0	4	7	0	15		1745	8	0	6	0	0	6		1745	5	0	9	0	0	9		1745	5
1746	7	0	7	1	0	8		1746	7	0	7	0	0	7		1746	9	0	5	4	0	9		1746	10	0	4	7	0	15		1746	8	0	6	0	0	6		1746	5	0	9	0	0	9		1746	5
1747	7	0	7	1	0	8		1747	7	0	7	0	0	7		1747	9	0	5	4	0	9		1747	10	0	4	7	0	15		1747	8	0	6	0	0	6		1747	5	0	9	0	0	9		1747	5
1748	7	0	7	1	0	8		1748	7	0	7	0	0	7		1748	9	0	5	4	0	9		1748	10	0	4	7	0	15		1748	8	0	6	0	0	6		1748	5	0	9	0	0	9		1748	5
1749	7	0	7	1	0	8		1749	7	0	7	0	0	7		1749	9	0	5	4	0	9		1749	10	0	4	7	0	15		1749	8	0	6	0	0	6		1749	5	0	9	0	0	9		1749	5
1750	7	0	7	1	0	8		1750	7	0	7	0	0	7		1750	9	0	5	4	0	9		1750	10	0	4	7	0	15		1750	8	0	6	0	0	6		1750	5	0	9	0	0	9		1750	5
1751	7	0	7	1	0	8		1751	7	0	7	0	0	7		1751	9	0	5	4	0	9		1751	10	0	4	7	0	15		1751	8	0	6	0	0	6		1751	5	0	9	0	0	9		1751	5
1752	7	0	7	1	0	8		1752	7	0	7	0	0	7		1752	9	0	5	4	0	9		1752	10	0	4	7	0	15		1752	8	0	6	0	0	6		1752	5	0	9	0	0	9		1752	5
1753	7	0	7	1	0	8		1753	7	0	7	0	0	7		1753	9	0	5	4	0	9		1753	10	0	4	7	0	15		1753	8	0	6	0	0	6		1753	5	0	9	0	0	9		1753	5
1754	7	0	7	1	0	8		1754	7	0	7	0	0	7		1754	9	0	5	4	0	9		1754	10	0	4	7	0	15		1754	8	0	6	0	0	6		1754	5	0	9	0	0	9		1754	5
1755	7	0	7	1	0	8		1755	7	0	7	0	0	7		1755	9	0	5	4	0	9		1755	10	0	4	7	0	15		1755	8	0	6	0	0	6		1755	5	0	9	0	0	9		1755	5
1756	7	0	7	1	0	8		1756	7	0	7	0	0	7		1756	9	0	5	4	0	9		1756	10	0	4	7	0	15		1756	8	0	6	0	0	6		1756	5	0	9	0	0	9		1756	5
1757	7	0	7	1	0	8		1757	7	0	7	0	0	7		1757	9	0	5	4	0	9		1757	10	0	4	7	0	15		1757	8	0	6	0	0	6		1757	5	0	9	0	0	9		1757	5
1758	7	0	7	1	0	8		1758	7	0	7	0	0	7		1758	9	0	5	4	0	9		1758	10	0	4	7	0	15		1758	8	0	6	0	0	6		1758	5	0	9	0	0	9		1758	5
1759	7	0	7	1	0	8		1759	7	0	7	0	0	7		1759	9	0	5	4	0	9		1759	10	0	4	7	0	15		1759	8	0	6	0	0	6		1759	5	0	9	0	0	9		1759	5
1760	7	0	7	1	0	8		1760	7	0	7	0	0	7		1760	9	0	5	4	0	9		1760	10	0	4	7	0	15		1760	8	0	6	0	0	6		1760	5	0	9	0	0	9		1760	5
1761	7	0	7	1	0	8		1761	7	0	7	0	0	7		1761	9	0	5	4	0	9		1761	10	0	4	7	0	15		1761	8	0	6	0	0	6		1761	5	0	9	0	0	9		1761	5
1762	7	0	7	1	0	8		1762	7	0	7	0	0	7		1762	9	0	5	4	0	9		1762	10	0	4	7	0	15		1762	8	0	6	0	0	6		1762	5	0	9	0	0	9		1762	5
1763	7	0	7	1	0	8		1763	7	0	7	0	0	7		1763	9	0	5	4	0	9		1763	10	0	4	7	0	15		1763	8	0	6	0	0	6		1763	5	0	9	0	0	9		1763	5
1764	7	0	7	1	0	8		1764	7	0	7	0	0	7		1764	9	0	5	4	0	9		1764	10	0	4	7	0	15		1764	8	0	6	0	0	6		1764	5	0	9	0	0	9		1764	5
1765	7	0	7	1	0	8		1765	7	0	7	0	0	7		1765	9	0	5	4	0	9		1765	10	0	4	7	0	15		1765	8	0	6	0	0	6		1765	5	0	9	0	0	9		1765	5
1766	7	0	7	1	0	8		1766	7	0	7	0	0	7		1766	9	0	5	4	0	9		1766	10	0	4	7	0	15		1766	8	0	6	0	0	6		1766	5	0	9	0	0	9		1766	5
1767	7	0	7	1	0	8		1767	7	0	7	0	0	7		1767	9	0	5	4	0	9		1767	10	0	4	7	0	15		1767	8	0	6	0	0	6		1767	5	0	9	0	0	9		1767	5
1768	7	0	7	1	0	8		1768	7	0	7	0	0	7		1768	9	0	5	4	0	9		1768	10	0	4	7	0	15		1768	8	0	6	0	0	6		1768	5	0	9	0	0	9		1768	5
1769	7	0	7	1	0	8		1769	7	0	7	0	0	7		1769	9	0	5	4	0	9		1769	10	0	4	7	0	15		1769	8	0	6	0	0	6		1769	5	0	9	0	0	9		1769	5
1770	7	0	7	1	0	8		1770	7	0	7	0	0	7		1770	9	0	5	4	0	9		1770	10	0	4	7	0	15		1770	8	0	6	0	0	6		1770	5	0	9	0	0	9		1770	5
1771	7	0	7	1	0	8		1771	7	0	7	0	0	7		1771	9	0	5	4	0	9		1771	10	0	4	7	0	15		1771	8	0	6	0	0	6		1771	5	0	9	0	0	9		1771	5
1772	7	0	7	1	0	8		1772	7	0	7	0	0	7		1772	9	0	5	4	0	9		1772	10	0	4	7	0	15		1772	8	0	6	0	0	6		1772	5	0	9	0	0	9		1772	5
1773	7	0	7	1	0	8		1773	7	0	7	0	0	7		1773	9	0	5	4	0	9		1773	10	0	4	7	0	15		1773	8	0	6	0	0	6		1773	5	0	9	0	0	9		1773	5
1774	7	0	7	1	0	8		1774	7	0	7	0	0	7		1774	9	0	5	4	0	9		1774	10	0	4	7	0	15		1774	8	0	6	0	0	6		1774	5	0	9	0	0	9		1774	5
1775	7	0	7	1	0	8		1775	7	0	7	0	0	7		1775	9	0	5	4	0	9		1775	10	0	4	7	0	15		1775	8	0	6	0	0	6		1775	5	0	9	0	0	9		1775	5
1776	7	0	7	1	0	8		1776	7	0	7	0	0	7		1776	9	0	5	4	0	9		1776	10	0	4	7	0	15		1776	8	0	6	0	0	6		1776	5	0	9	0	0	9		1776	5
1777	7	0	7	1	0	8		1777	7	0	7	0	0	7		1777	9	0	5	4	0	9		1777	10	0	4	7	0	15		1777	8	0	6	0	0	6		1777	5	0	9	0	0	9		1777	5
1778	7	0	7	1	0	8		1778	7	0	7	0	0	7		1778	9	0	5	4	0	9		1778	10	0	4	7	0	15		1778	8	0	6	0	0	6		1778	5	0	9	0	0	9		1778	5
1779	7	0	7	1	0	8		1779	7	0	7	0	0	7		1779	9	0	5	4	0	9		1779	10	0	4	7	0	15		1779	8	0	6	0	0	6		1779	5	0	9	0	0	9		1779	5
1780	7	0	7	1	0	8		1780	7	0	7	0	0	7		1780	9	0	5	4	0	9		1780	10	0	4	7	0	15		1780	8	0	6	0	0	6		1780	5	0	9	0	0	9		1780	5
1781	7	0	7	1	0	8		1781	7	0	7	0	0	7		1781	9	0	5	4	0	9		1781	10	0	4	7	0	15		1781	8	0	6	0	0	6		1781	5	0	9	0	0	9		1781	5
1782	7	0	7	1	0	8		1782	7	0	7	0	0	7		1782	9	0	5	4	0	9		1782	10	0	4	7	0	15		1782	8	0	6	0	0	6		1782	5	0	9	0	0	9		1782	5
1783	7	0	7	1	0	8		1783	7	0	7	0	0	7		1783	9	0	5	4	0	9		1783	10	0	4	7	0	15		1783	8	0	6	0	0	6		1783	5	0	9	0	0	9		1783	5
1784	7	0	7	1	0	8		1784	7	0	7	0	0	7		1784	9	0	5	4	0	9		1784	10	0	4	7	0	15		1784	8	0	6	0	0	6		1784	5	0	9	0	0	9		1784	5
1785	7	0	7	1	0	8		1785	7	0	7	0	0	7		1785	9	0	5	4	0	9		1785	10	0	4	7	0	15		1785	8	0	6	0	0	6		1785	5	0	9	0	0	9		1785	5
1786	7	0	7	1	0	8		1786	7	0	7	0	0	7		1786	9	0	5	4	0	9		1786	10	0	4	7	0	15		1786	8	0	6	0	0	6		1786	5	0	9	0	0	9		1786	5
1787	7	0	7	1	0	8		1787	7	0	7	0	0	7		1787	9	0	5	4	0	9		1787	10	0	4	7	0	15		1787	8	0	6	0	0	6		1787	5	0	9	0	0	9		1787	5
1788	7	0	7	1	0	8		1788	7	0	7	0	0	7		1788	9	0	5	4	0	9		1788	10	0	4	7	0	15		1788	8	0	6	0	0	6		1788	5	0	9	0	0	9		1788	5
1789	7	0	7	1	0	8		1789	7	0	7	0	0	7		1789	9	0	5	4	0	9		1789	10	0	4	7	0	15		1789	8	0	6	0	0	6		1789	5	0	9	0	0	9		1789	5
1790	7	0	7	1	0	8		1790	7	0	7	0	0	7		1790	9	0	5	4	0	9		1790	10	0	4	7	0	15		1790	8	0	6	0	0	6		1790	5	0	9	0	0	9		1790	5
1791	7	0	7	1	0	8		1791	7	0	7	0	0	7		1791	9	0	5	4	0	9		1791	10	0	4	7	0	15		1791	8	0	6	0	0	6		1791	5	0	9	0	0	9		1791	5
1792	7	0	7	1	0	8		1792	7	0	7	0	0	7		1792	9	0	5	4	0	9		1792	10	0	4	7	0	15		1792	8	0	6	0	0	6		1792	5	0	9	0	0	9		1792	5
1793	7	0	7	1	0	8		1793	7	0	7	0	0	7		1793	9	0	5	4	0	9		1793	10	0	4	7	0	15		1793	8	0	6	0	0	6		1793	5	0	9	0	0	9		1793	5
1794	7	0	7	1	0	8		1794	7	0	7	0	0	7		1794	9	0	5	4	0	9		1794	10	0	4	7	0	15		1794	8	0	6	0	0	6		1794	5	0	9	0	0	9		1794	5
1795	7	0	7	1	0	8		1795	7	0	7	0	0	7		1795	9	0	5	4	0	9		1795	10	0	4	7	0	15		1795	8	0	6	0	0	6		1795	5	0	9	0	0	9		1795	5
1796	7	0	7	1	0	8		1796	7	0	7	0	0	7		1796	9	0	5	4	0	9		1796	10	0	4	7	0	15		1796	8	0	6	0	0	6		1796	5	0	9	0	0	9		1796	5
1797	7	0	7	1	0	8		1797	7	0	7	0	0	7		1797	9	0	5	4	0	9		1797	10	0	4	7	0	15		1797	8	0	6	0	0	6		1797	5	0	9	0	0	9		1797	5
1798	7	0	7	1	0	8		1798	7	0	7	0	0	7		1798	9	0	5	4	0	9		1798	10	0	4	7	0	15		1798	8	0	6	0	0	6		1798	5	0	9	0	0	9		1798	5
1799	7	0	7	1	0	8		1799	7	0	7	0	0	7		1799	9	0	5	4	0	9		1799	10	0	4	7	0	15		1799	8	0	6	0	0	6		1799	5	0	9	0	0	9		1799	5
1800	7	0	7	1	0	8		1800	7	0	7	0	0	7		1800	9	0	5	4	0	9		1800	10	0	4	7	0	15		1800	8	0	6	0	0	6		1800	5	0	9	0	0	9		1800	5
1801	7	0	7	1	0	8		1801	7	0	7	0	0	7		1801	9	0	5	4	0	9		1801	10	0	4	7	0	15		1801	8	0	6	0	0	6		1801	5	0	9	0	0	9		1801	5
1802	7	0	7	1	0	8		1802	7	0	7	0	0	7		1802	9	0	5	4	0	9		1802	10	0	4	7	0	15		1802	8	0	6	0	0	6		1802	5	0	9	0	0	9		1802	5
1803	7	0	7	1	0	8		1803	7	0	7	0	0	7		1803	9	0	5	4	0	9		1803	10	0	4	7	0	15		1803	8	0	6	0	0	6		1803	5	0	9	0	0	9		1803	5
1804	7	0	7	1	0	8		1804	7	0	7	0	0	7		1804	9	0	5	4	0	9		1804	10	0	4	7	0	15		1804	8	0	6	0	0	6		1804	5	0	9	0	0	9		1804	5
1805	7	0	7	1	0	8		1805	7	0	7	0	0	7		1805	9	0	5	4	0	9		1805	10	0	4	7	0	15		1805	8	0	6	0	0	6		1805	5	0	9	0	0	9		1805	5
1806	7	0	7	1	0	8		1806	7	0	7	0	0	7		1806	9	0	5	4	0	9		1806	10	0	4	7	0	15		1806	8	0	6	0	0	6		1806	5	0	9	0	0	9		1806	5
1807	7	0	7	1	0	8		1807	7	0	7	0	0	7		1807	9	0	5	4	0	9		1807	10	0	4	7	0	15		1807	8	0	6	0	0	6		1807	5	0	9	0	0	9		1807	5
1808	7	0	7	1	0	8		1808	7	0	7	0	0	7		1808	9	0	5	4	0	9		1808	10	0	4	7	0	15		1808	8	0	6	0	0	6		1808	5	0	9	0	0	9		1808	5
1809	7	0	7	1	0	8		1809	7	0	7	0	0	7		1809	9	0	5	4	0	9		1809	10	0	4	7	0	15		1809	8	0	6	0	0	6		1809	5	0	9	0	0	9		1809	5
1810	7	0	7	1	0	8		1810	7	0	7	0	0	7		1810	9	0	5	4	0	9		1810	10	0	4	7	0	15		1810	8	0	6	0	0	6		1810	5	0	9	0	0	9		1810	5
1811	7	0	7	1	0	8		1811	7	0	7	0	0	7		1811	9	0	5	4	0	9		1811	10	0	4	7	0	15		1811	8	0	6	0	0	6		1811	5	0	9	0	0	9		1811	5
1812	7	0	7	1	0	8		1812	7	0	7	0	0	7		1812	9	0	5	4	0	9		1812	10	0	4	7	0	15		1812	8	0	6	0	0	6		1812	5	0	9	0	0	9		1812	5
1813	7	0	7	1	0	8		1813	7	0	7	0	0	7		1813	9	0	5	4	0	9		1813	10	0	4	7	0	15		1813	8	0	6	0	0	6		1813	5	0	9	0	0	9		1813	5
1814	7	0	7	1	0	8		1814	7	0	7	0	0	7		1814	9	0	5	4	0	9		1814	10	0	4	7	0	15		1814	8	0	6	0	0	6		1814	5	0	9	0	0	9		1814	5
1815	7	0	7	1	0	8		1815	7	0	7	0	0	7		1815	9	0	5	4	0	9		1815	10	0	4	7	0	15		1815	8	0	6	0	0	6		1815	5	0	9	0	0	9		1815	5
1816	7	0	7	1	0	8		1816	7	0	7	0	0	7		1816	9	0	5	4	0	9		1816	10	0	4	7	0	15		1816	8	0	6	0	0	6		1816	5	0	9	0	0	9		1816	5
1817	7	0	7	1	0	8		1817	7	0	7	0	0	7		1817	9	0	5	4	0	9		1817	10	0	4	7	0	15		1817	8	0	6	0	0	6		1817	5	0	9	0	0	9		1817	5
1818	7	0	7	1	0	8		1818	7	0	7	0	0	7		1818	9	0	5	4	0	9		1818	10	0	4	7	0	15		1818	8	0	6	0	0	6		1818	5	0	9	0	0	9		1818	5
1819	7	0	7	1	0	8		1819	7	0	7	0	0	7		1819	9	0	5	4	0	9		1819	10	0	4	7	0	15		1819	8	0	6	0	0	6		1819	5	0	9	0	0	9		1819	5
1820	7	0	7	1	0	8		1820	7	0	7	0	0	7		1820	9	0	5	4	0	9		1820	10	0	4	7	0	15		1820	8	0	6	0	0	6		1820	5	0	9	0	0	9		1820	5
1821	7	0	7	1	0	8		1821	7	0	7	0	0	7		1821	9	0	5	4	0	9		1821	10	0	4	7	0	15		1821	8	0	6	0	0	6		1821	5	0	9	0	0	9		1821	5
1822	7	0	7	1	0	8		1822	7	0	7	0	0	7		1822	9	0	5	4	0	9		1822	10	0	4	7	0	15		1822	8	0	6	0	0	6		1822	5	0	9	0	0	9		1822	5
1823	7	0	7	1	0	8		1823	7	0	7	0	0	7		1823	9	0	5	4	0	9		1823	10	0	4	7	0	15		1823	8	0	6	0	0	6		1823	5	0	9	0	0	9		1823	5
1824	7	0	7	1	0	8		1824	7	0	7	0	0	7		1824	9	0	5	4	0	9		1824	10	0	4	7	0	15		1824	8	0	6	0	0	6		1824	5	0	9	0	0	9		1824	5
1825	7	0	7	1	0	8		1825	7	0	7	0	0	7		1825	9	0	5	4	0	9		1825	10	0	4	7	0	15		1825	8	0	6	0	0	6		1825	5	0	9	0	0	9		1825	5
1826	7	0	7	1	0	8		1826	7	0	7	0	0	7		1826	9	0	5	4	0	9		1826	10	0	4	7	0	15		1826	8	0	6	0	0	6		1826	5	0	9	0	0	9		1826	5
1827	7	0	7	1	0	8		1827	7	0	7	0	0	7		1827	9	0	5	4	0	9		1827	10	0	4	7	0	15		1827	8	0	6	0	0	6		1827	5	0	9	0	0	9		1827	5
1828	7	0	7	1	0	8		1828	7	0	7	0	0	7		1828	9	0	5	4	0	9		1828	10	0	4	7	0	15		1828	8	0	6	0	0	6		1828	5	0	9	0	0	9		1828	5
1829	7	0	7	1	0	8		1829	7	0	7	0	0	7		1829	9	0	5	4	0	9		1829	10	0	4	7	0	15		1829	8	0	6	0	0	6		1829	5	0	9	0	0	9		1829	5
1830	7	0	7	1	0	8		1830	7	0	7	0	0	7		1830	9	0	5	4	0	9		1830	10	0	4	7	0	15		1830	8	0	6	0	0	6		1830	5	0	9	0	0	9		1830	5
1831	7	0	7	1	0	8		1831	7	0	7	0	0	7		1831	9	0	5	4	0	9		1831	10	0	4	7	0	15		1831	8	0	6	0	0	6		1831	5	0	9	0	0	9		1831	5
1832	7	0	7	1	0	8		1832	7	0	7	0	0	7		1832	9	0	5	4	0	9		1832	10	0	4	7	0	15		1832	8	0	6	0	0	6		1832	5	0	9	0	0	9		1832	5
1833	7	0	7	1	0	8		1833	7	0	7	0	0	7		1833	9	0	5	4	0	9		1833	10	0	4	7	0	15		1833	8	0	6	0	0	6		1833	5	0	9	0	0	9		1833	5
1834	7	0	7	1	0	8		1834	7	0	7	0	0	7		1834	9	0	5	4	0	9		1834	10	0	4	7	0	15		1834	8	0	6	0	0	6		1834	5	0	9	0	0	9		1834	5
1835	7	0	7	1	0	8		1835	7	0	7	0	0	7		1835	9	0	5	4	0	9		1835	10	0	4	7	0	15		1835	8	0	6	0	0	6		1835	5	0	9	0	0	9		1835	5
1836	7	0	7	1	0	8		1836	7	0	7	0	0	7		1836	9	0	5	4	0	9		1836	10	0	4	7	0	15		1836	8	0	6	0	0	6		1836	5	0	9	0	0	9		1836	5
1837	7	0	7	1	0	8		1837	7	0	7	0	0	7		1837	9	0	5	4	0	9		1837	10	0	4	7	0	15		1837	8	0	6	0	0	6		1837	5	0	9	0	0	9		1837	5
1838	7	0	7	1	0	8		1838	7	0	7	0	0	7		1838	9	0	5	4	0	9		1838	10	0	4	7	0	15		1838	8	0	6	0	0	6		1838	5	0	9	0	0	9		1838	5
1839	7	0	7	1	0	8		1839	7	0	7	0	0	7		1839	9	0	5	4	0	9		1839	10	0	4	7	0	15		1839	8	0	6	0	0	6		1839	5	0	9	0	0	9		1839	5
1840	7	0	7	1	0	8		1840	7	0	7	0	0	7		1840	9	0	5	4	0	9		1840	10	0	4	7	0	15		1840	8	0	6	0	0	6		1840	5	0	9	0	0	9		1840	5
1841	7	0	7	1	0	8		1841	7	0	7	0	0	7		1841	9	0	5	4	0	9		1841	10	0	4	7	0	15		1841	8	0	6	0	0	6		1841	5	0	9	0	0	9		1841	5
1842	7	0	7	1	0	8		1842	7	0	7	0	0	7		1842	9	0	5	4	0	9		1842	10	0	4	7	0	15		1842	8	0	6	0	0	6		1842	5	0	9	0	0	9		1842	5
1843	7	0	7	1	0	8		1843	7	0	7	0	0	7		1843	9	0	5	4	0	9		1843	10	0	4	7	0	15		1843	8	0	6	0	0	6		1843	5	0	9	0	0	9		1843	5
1844	7	0	7	1	0	8		1844	7	0	7	0	0	7		1844	9	0	5	4	0	9		1844	10	0	4	7	0	15		1844	8	0	6	0	0	6		1844	5	0	9	0	0	9		1844	5
1845	7	0	7	1	0	8		1845	7	0	7	0	0	7		1845	9	0	5	4	0	9		1845	10	0	4	7	0	15		1845	8	0	6	0	0	6		1845	5	0	9	0	0	9		1845	5
1846	7	0	7	1	0	8		1846	7	0	7	0	0	7		1846	9	0	5	4	0	9		1846	10	0	4	7	0	15		1846	8	0	6	0	0	6		1846	5	0	9	0	0	9		1846	5
1847	7	0	7	1	0	8		1847	7	0	7	0	0	7		1847	9	0	5	4	0	9		1847	10	0	4	7	0	15		1847	8	0	6	0	0	6		1847	5	0	9	0	0	9		1847	5
1848	7	0	7	1	0	8		1848	7	0	7	0	0	7		1848	9	0	5	4	0	9		1848	10	0	4	7	0	15		1848	8	0	6	0	0	6		1848	5	0	9	0	0	9		1848	5
1849	7	0	7	1	0	8		1849	7	0	7	0	0	7		1849	9	0	5	4	0	9		1849	10	0	4	7	0	15		1849	8	0	6	0	0	6		1849	5	0	9	0	0	9		1849	5
1850	7	0	7	1	0	8		1850	7	0	7	0	0	7		1850	9	0	5	4	0	9		1850	10	0	4	7	0	15		1850	8	0	6	0	0	6		1850	5	0	9	0	0	9		1850	5
1851	7	0	7	1	0	8		1851	7	0	7	0	0	7		1851	9	0	5	4	0	9		1851	10	0	4	7	0	15		1851	8	0	6	0	0	6		1851	5	0	9	0	0	9		1851	5
1852	7	0	7	1	0	8		1852	7	0	7	0	0	7		1852	9	0	5	4	0	9		1852	10	0	4	7	0	15		1852	8	0	6	0	0	6		1852	5	0	9	0	0	9		1852	5
1853	7	0	7	1	0	8		1853	7	0	7	0	0	7		1853	9	0	5	4	0	9		1853	10	0	4	7	0	15		1853	8	0	6	0	0	6		1853	5	0	9	0	0	9		1853	5
1854	7	0	7	1	0	8		1854	7	0	7	0	0	7		1854	9	0	5	4	0	9		1854	10	0	4	7	0	15		1854	8	0	6	0	0	6		1854	5	0	9	0	0	9		1854	5
1855	7	0	7	1	0	8		1855	7	0	7	0	0	7		1855	9	0	5	4	0	9		1855	10	0	4	7	0	15		1855	8	0	6	0	0	6		1855	5	0	9	0	0	9		1855	5
1856	7	0	7	1	0	8		1856	7	0	7	0	0	7		1856	9	0	5	4	0	9		1856	10	0	4	7	0	15		1856	8	0	6	0	0	6		1856	5	0	9	0	0	9		1856	5
1857	7	0	7	1	0	8		1857	7	0	7	0	0	7		1857	9	0	5	4	0	9		1857	10	0	4	7	0	15		1857	8	0	6	0	0	6		1857	5	0	9	0	0	9		1857	5
1858	7	0	7	1	0	8		1858	7	0	7	0	0	7		1858	9	0	5	4	0	9		1858	10	0	4	7	0	15		1858	8	0	6	0	0	6		1858	5	0	9	0	0	9		1858	5
1859	7	0	7	1	0	8		1859	7	0	7	0	0	7		1859	9	0	5	4	0	9		1859	10	0	4	7	0	15		1859	8	0	6	0	0	6		1859	5	0	9	0	0	9		1859	5
1860	7	0	7	1	0	8		1860	7	0	7	0	0	7		1860	9	0	5	4	0	9		1860	10	0	4	7	0	15		1860	8	0	6	0	0	6		1860	5	0	9	0	0	9		1860	5
1861	7	0	7	1	0	8		1861	7	0	7	0	0	7		1861	9	0	5	4	0	9		1861	10	0	4	7	0	15		1861	8	0	6	0	0	6		1861	5	0	9	0	0	9		1861	5
1862	7	0	7	1	0	8		1862	7	0	7	0	0	7		1862	9	0	5	4	0	9		1862	10	0	4	7	0	15		1862	8	0	6	0	0	6		1862	5	0	9	0	0	9		1862	5
1863	7	0	7	1	0	8		1863	7	0	7	0	0	7		1863	9	0	5	4	0	9		1863	10	0	4	7	0	15		1863	8	0	6	0	0	6		1863	5	0	9	0	0	9		1863	5
1864	7	0	7	1	0	8		1864	7	0	7	0	0	7		1864	9	0	5	4	0	9		1864	10	0	4	7	0	15		1864	8	0	6	0	0	6		1864	5	0	9	0	0	9		1864	5
1865	7	0	7	1	0	8		1865	7	0	7	0	0	7		1865	9	0	5	4	0	9		1865	10	0	4	7	0	15		1865	8	0	6	0	0	6		1865	5	0	9	0	0	9		1865	5
1866	7	0	7	1	0	8		1866	7	0	7	0	0	7		1866	9	0	5	4	0	9		1866	10	0	4	7	0	15		1866	8	0	6	0	0	6		1866	5	0	9	0	0	9		1866	5
1867	7	0	7	1	0	8		1867	7	0	7	0	0	7		1867	9	0	5	4	0	9		1867	10	0	4	7	0	15		1867	8	0	6	0	0	6		1867	5	0	9	0	0	9		1867	5
1868	7	0	7	1	0	8		1868	7	0	7	0	0	7		1868	9	0	5	4	0	9		1868	10	0	4	7	0	15		1868	8	0	6	0	0	6		1868	5	0	9	0	0	9		1868	5
1869	7	0	7	1	0	8		1869	7	0	7	0	0	7		1869	9	0	5	4	0	9		1869	10	0	4	7	0	15		1869	8	0	6	0	0	6		1869	5	0	9	0	0	9		1869	5
1870	7	0	7	1	0	8		1870	7	0	7	0	0	7		1870	9	0	5	4	0	9		1870	10	0	4	7	0	15		1870	8	0	6	0	0	6		1870	5	0	9	0	0	9		1870	5
1871	7	0	7	1	0	8		1871	7	0	7	0	0	7		1871	9	0	5	4	0	9		1871	10	0	4	7	0	15		1871	8	0	6	0	0	6		1871	5	0	9	0	0	9		1871	5
1872	7	0	7	1	0	8		1872	7	0	7	0	0	7		1872	9	0	5	4	0	9		1872	10	0	4	7	0	15		1872	8	0	6	0	0	6		1872	5	0	9	0	0	9		1872	5
1873	7	0	7	1	0	8		1873	7	0	7	0	0	7		1873	9	0	5	4	0	9		1873	10	0	4	7	0	15		1873	8	0	6	0	0	6		1873	5	0	9	0	0	9		1873	5
1874	7	0	7	1	0	8		1874	7	0	7	0	0	7		1874	9	0	5	4	0	9		1874	10	0	4	7	0	15		1874	8	0	6	0	0	6		1874	5	0	9	0	0	9		1874	5
1875	7	0	7	1	0	8		1875	7	0	7	0	0	7		1875	9	0	5	4	0	9		1875	10	0	4	7	0	15		1875	8	0	6	0	0	6		1875	5	0	9	0	0	9		1875	5
1876	7	0	7	1	0	8		1876	7	0	7	0	0	7		1876	9	0	5	4	0	9		1876	10	0	4	7	0	15		1876	8	0	6	0	0	6		1876	5	0	9	0	0	9		1876	5
1877	7	0	7	1	0	8		1877	7	0	7	0	0	7		1877	9	0	5	4	0	9		1877	10	0	4	7	0	15		1877	8	0	6	0	0	6		1877	5	0	9	0	0	9		1877	5
1878	7	0	7	1	0	8		1878	7	0	7	0	0	7		1878	9	0	5	4	0	9		1878	10	0	4	7	0	15		1878	8	0	6	0	0	6		1878	5	0	9	0	0	9		1878	5
1879	7	0	7	1	0	8		1879	7	0	7	0	0	7		1879	9	0	5	4	0	9		1879	10	0	4	7	0	15		1879	8	0	6	0	0	6		1879	5	0	9	0	0	9		1879	5
1880	7	0	7	1	0	8		1880	7	0	7	0	0	7		1880	9	0	5	4	0	9		1880	10	0	4	7	0	15		1880	8	0	6	0	0	6		1880	5	0	9	0	0	9		1880	5
1881	7	0	7	1	0	8		1881	7	0	7	0	0	7		1881	9	0	5	4	0	9		1881	10	0	4	7	0	15		1881	8	0	6	0	0	6		1881	5	0	9	0	0	9		1881	5
1882	7	0	7	1	0	8		1882	7	0	7	0	0	7		1882	9	0	5	4	0	9		1882	10	0	4	7	0	15		1882	8	0	6	0	0	6		1882	5	0	9	0	0	9		1882	5
1883	7	0	7	1	0	8		1883	7	0	7	0	0	7		1883	9	0	5	4	0	9		1883	10	0	4	7	0	15		1883	8	0	6	0	0	6		1883	5	0	9	0	0	9		1883	5
1884	7	0	7	1	0	8		1884	7	0	7	0	0	7		1884	9	0	5	4	0	9		1884	10	0	4	7	0	15		1884	8	0	6	0	0	6		1884	5	0	9	0	0	9		1884	5
1885	7	0	7	1	0	8		1885	7	0	7	0	0	7		1885	9	0	5	4	0	9		1885	10	0	4	7	0	15		1885	8	0	6	0	0	6		1885	5	0	9	0	0	9		1885	5
1886	7	0	7	1	0	8		1886	7	0	7	0	0	7		1886	9	0	5	4	0	9		1886	10	0	4	7	0	15		1886	8	0	6	0	0	6		1886	5	0	9	0	0	9		1886	5
1887	7	0	7	1	0	8		1887	7	0	7	0	0	7		1887	9	0	5	4	0	9		1887	10	0	4	7	0	15		1887	8	0	6	0	0	6		1887	5	0	9	0	0	9		1887	5
1888	7	0	7	1	0	8		1888	7	0	7	0	0	7		1888	9	0	5	4	0	9		1888	10	0	4	7	0	15		1888	8	0	6	0	0	6		1888	5	0	9	0	0	9		1888	5
1889	7	0	7	1	0	8		1889	7	0	7	0	0	7		1889	9	0	5	4	0	9		1889	10	0	4	7	0	15		1889	8	0	6	0	0	6		1889	5	0	9	0	0	9		1889	5
1890	7	0	7	1	0	8		1890	7	0	7	0	0	7		1890	9	0	5	4	0	9		1890	10	0	4	7	0	15		1890	8	0	6	0	0	6		1890	5	0	9	0	0	9		1890	5
1891	7	0	7	1	0	8		1891	7	0	7	0	0	7		1891	9	0	5	4	0	9		1891	10	0	4	7	0	15		1891	8	0	6	0	0	6		1891	5	0	9	0	0	9		1891	5
1892	7	0	7	1	0	8		1892	7	0	7	0	0	7		1892	9	0	5	4	0	9		1892	10	0	4	7	0	15		1892	8	0	6	0	0	6		1892	5	0	9	0	0	9		1892	5
1893	7	0	7	1	0	8		1893	7	0	7	0	0	7		1893	9	0	5	4	0	9		1893	10	0	4	7	0	15		1893	8	0	6	0	0	6		1893	5	0	9	0	0	9		1893	5
1894	7	0	7	1	0	8		1894	7	0	7	0	0	7		1894	9	0	5	4	0	9		1894	10	0	4	7	0	15		1894	8	0	6	0	0	6		1894	5	0	9	0	0	9		1894	5
1895	7	0	7	1	0	8		1895	7	0	7	0	0	7		1895	9	0	5	4	0	9		1895	10	0	4	7	0	15		1895	8	0	6	0	0	6		1895	5	0	9	0	0	9		1895	5
1896	7	0	7	1	0	8		1896	7	0	7	0	0	7		1896	9	0	5	4	0	9		1896	10	0	4	7	0	15		1896	8	0	6	0	0	6		1896	5	0	9	0	0	9		1896	5
1897	7	0	7	1	0	8		1897	7	0	7	0	0	7		1897	9	0	5	4	0	9		1897	10	0	4	7	0	15		1897	8	0	6	0	0	6		1897	5	0	9	0	0	9		1897	5
1898	7	0	7	1	0	8		1898	7	0	7	0	0	7		1898	9	0	5	4	0	9		1898	10	0	4	7	0	15		1898	8	0	6	0	0	6		1898	5	0	9	0	0	9		1898	5
1899	7	0	7	1	0	8		1899	7	0	7	0	0	7		1899	9	0	5	4	0	9		1899	10	0	4	7	0	15		1899	8	0	6	0	0	6		1899	5	0	9	0	0	9		1899	5
1900	7	0	7	1	0	8		1900	7	0	7	0	0	7		1900	9	0	5	4	0	9		1900	10	0	4	7	0	15		1900	8	0	6	0	0	6		1900	5	0	9	0	0	9		1900	5
1901	7	0	7	1	0	8		1901	7	0	7	0	0	7		1901	9	0	5	4	0	9		1901	10	0	4	7	0	15		1901	8	0	6	0	0	6		1901	5	0	9	0	0	9		1901	5
1902	7	0	7	1	0	8		1902	7	0	7	0	0	7		1902	9	0	5	4	0	9		1902	10	0	4	7	0	15		1902	8	0	6	0	0	6		1902	5	0	9	0	0	9		1902	5
1903	7	0	7	1	0	8		1903	7	0	7	0	0	7		1903	9	0	5	4	0	9		1903	10	0	4	7	0	15		1903	8	0	6	0	0	6		1903	5	0	9	0	0	9		1903	5
1904	7	0	7	1	0	8		1904	7	0	7	0	0	7		1904	9	0	5	4	0	9		1904	10	0	4	7	0	15		1904	8	0	6	0	0	6		1904	5	0	9	0	0	9		1904	5
1905	7	0	7	1	0	8		1905	7	0	7	0	0	7		1905	9	0	5	4	0	9		1905	10	0	4	7	0	15		1905	8	0	6	0	0	6		1905	5	0	9	0	0	9		1905	5
1906	7	0	7	1	0	8		1906	7	0	7	0	0	7		1906	9	0	5	4	0	9		1906	10	0	4	7	0	15		1906	8	0	6	0	0	6		1906	5	0	9	0	0	9		1906	5
1907	7	0	7	1	0	8		1907	7	0	7	0	0	7		1907	9	0	5	4	0	9		1907	10	0	4	7	0	15		1907	8	0	6	0	0	6		1907	5	0	9	0	0	9		1907	5
1908	7	0	7	1	0	8		1908	7	0	7	0	0	7		1908	9	0	5	4	0	9		1908	10	0	4	7	0	15		1908	8	0	6	0	0	6		1908	5	0	9	0	0	9		1908	5
1909	7	0	7	1	0	8		1909	7	0	7	0	0	7		1909	9	0	5	4	0	9		1909	10	0	4	7	0	15		1909	8	0	6	0	0	6		1909	5	0	9	0	0	9		1909	5
1910	7	0	7	1	0	8		1910	7	0	7	0	0	7		1910	9	0	5	4	0	9		1910	10	0	4	7	0	15		1910	8	0	6	0	0	6		1910	5	0	9	0	0	9		1910	5
1911	7	0	7	1	0	8		1911	7	0	7	0	0	7		1911	9	0	5	4	0	9		1911	10	0	4	7	0	15		1911	8	0	6	0	0	6		1911	5	0	9	0	0	9		1911	5
1912	7	0	7	1	0	8		1912	7	0	7	0	0	7		1912	9	0	5	4	0	9		1912	10	0	4	7	0	15		1912	8	0	6	0	0	6		1912	5	0	9	0	0	9		1912	5
1913	7	0	7	1	0	8		1913	7	0	7	0	0	7		1913	9	0	5	4	0	9		1913	10	0	4	7	0	15		1913	8	0	6	0	0	6		1913	5	0	9	0	0	9		1913	5
1914	7	0	7	1	0	8		1914	7	0	7	0	0	7		1914	9	0	5	4	0	9		1914	10	0	4	7	0	15		1914	8	0	6	0	0	6		1914	5	0	9	0	0	9		1914	5
1915	7	0	7	1	0	8		1915	7	0	7	0	0	7		1915	9	0	5	4	0	9		1915	10	0	4	7	0	15		1915	8	0	6	0	0	6		1915	5	0	9	0	0	9		1915	5
1916	7	0	7	1	0	8		1916	7	0	7	0	0	7		1916	9	0	5	4	0	9		1916	10	0	4	7	0	15		1916	8	0	6	0	0	6		1916	5	0	9	0	0	9		1916	5
1917	7	0	7	1	0	8		1917	7	0	7	0	0	7		1917	9	0	5	4	0	9		1917	10	0	4	7	0	15		1917	8	0	6	0	0	6		1917	5	0	9	0	0	9		1917	5
1918	7	0	7	1	0	8		1918	7	0	7	0	0	7		1918	9	0	5	4	0	9		1918	10	0	4	7	0	15		1918	8	0	6	0	0	6		1918	5	0	9	0	0	9		1918	5
1919	7	0	7	1	0	8		1919	7	0	7	0	0	7		1919	9	0	5	4	0	9		1919	10	0	4	7	0	15		Mean	8	0	6	0	0	6		1919	5	0	9	0	0	9		1919	5
1920	7	0	7	1	0	8		1920	7	0	7	0	0	7		1920	9	0	5	4	0	9		1920	10	0	4	7	0	15		SD	0	0	0	0	0	0		1920	5	0	9	0	0	9		1920	5
1921	7	0	7	1	0	8		1921	7	0	7	0	0	7		1921	9	0	5	4	0	9		1921	10	0	4	7	0	15										1921	5	0	9	0	0	9		1921	5
1922	7	0	7	1	0	8		1922	7	0	7	0	0	7		1922	9	0	5	4	0	9		1922	10	0	4	7	0	15										1922	5	0	9	0	0	9		1922	5
1923	7	0	7	1	0	8		1923	7	0	7	0	0	7		1923	9	0	5	4	0	9		1923	10	0	4	7	0	15										1923	5	0	9	0	0	9		1923	5
1924	7	0	7	1	0	8		1924	7	0	7	0	0	7		1924	9	0	5	4	0	9		1924	10	0	4	7	0	15										1924	5	0	9	0	0	9		1924	5
1925	7	0	7	1	0	8		1925	7	0	7	0	0	7		1925	9	0	5	4	0	9		1925	10	0	4	7	0	15										1925	5	0	9	0	0	9		1925	5
1926	7	0	7	1	0	8		1926	7	0	7	0	0	7		1926	9	0	5	4	0	9		1926	10	0	4	7	0	15										1926	5	0	9	0	0	9		1926	5
1927	7	0	7	1	0	8		1927	7	0	7	0	0	7		1927	9	0	5	4	0	9		1927	10	0	4	7	0	15										1927	5	0	9	0	0	9		1927	5
1928	7	0	7	1	0	8		1928	7	0	7	0	0	7		1928	9	0	5	4	0	9		1928	10	0	4	7	0	15										1928	5	0	9	0	0	9		1928	5
1929	7	0	7	1	0	8		1929	7	0	7	0	0	7		1929	9	0	5	4	0	9		1929	10	0	4	7	0	15										1929	5	0	9	0	0	9		1929	5
1930	7	0	7	1	0	8		1930	7	0	7	0	0	7		1930	9	0	5	4	0	9		1930	10	0	4	7	0	15										1930	5	0	9	0	0	9		1930	5
1931	7	0	7	1	0	8		1931	7	0	7	0	0	7		1931	9	0	5	4	0	9		1931	10	0	4	7	0	15										1931	5	0	9	0	0	9		1931	5
1932	7	0	7	1	0	8		1932	7	0	7	0	0	7		1932	9	0	5	4	0	9		1932	10	0	4	7	0	15										1932	5	0	9	0	0	9		1932	5
1933	7	0	7	1	0	8		1933	7	0	7	0	0	7		1933	9	0	5	4	0	9		1933	10	0	4	7	0	15										1933	5	0	9	0	0	9		1933	5
1934	7	0	7	1	0	8		1934	7	0	7	0	0	7		1934	9	0	5	4	0	9		1934	10	0	4	7	0	15										1934	5	0	9	0	0	9		1934	5
1935	7	0	7	1	0	8		1935	7	0	7	0	0	7		1935	9	0	5	4	0	9		1935	10	0	4	7	0	15										1935	5	0	9	0	0	9		1935	5
1936	7	0	7	1	0	8		1936	7	0	7	0	0	7		1936	9	0	5	4	0	9		1936	10	0	4	7	0	15										1936	5	0	9	0	0	9		1936	5
1937	7	0	7	1	0	8		1937	7	0	7	0	0	7		1937	9	0	5	4	0	9		1937	10	0	4	7	0	15										1937	5	0	9	0	0	9		1937	5
1938	7	0	7	1	0	8		1938	7	0	7	0	0	7		1938	9	0	5	4	0	9		1938	10	0	4	7	0	15										1938	5	0	9	0	0	9		1938	5
1939	7	0	7	1	0	8		1939	7	0	7	0	0	7		1939	9	0	5	4	0	9		1939	10	0	4	7	0	15										1939	5	0	9	0	0	9		1939	5
1940	7	0	7	1	0	8		1940	7	0	7	0	0	7		1940	9	0	5	4	0	9		1940	10	0	4	7	0	15										1940	5	0	9	0	0	9		1940	5
1941	7	0	7	1	0	8		1941	7	0	7	0	0	7		1941	9	0	5	4	0	9		1941	10	0	4	7	0	15										1941	5	0	9	0	0	9		1941	5
1942	7	0	7	1	0	8		1942	7	0	7	0	0	7		1942	9	0	5	4	0	9		1942	10	0	4	7	0	15										1942	5	0	9	0	0	9		1942	5
1943	7	0	7	1	0	8		1943	7	0	7	0	0	7		1943	9	0	5	4	0	9		1943	10	0	4	7	0	15										1943	5	0	9	0	0	9		1943	5
1944	7	0	7	1	0	8		1944	7	0	7	0	0	7		1944	9	0	5	4	0	9		1944	10	0	4	7	0	15										1944	5	0	9	0	0	9		1944	5
1945	7	0	7	1	0	8		1945	7	0	7	0	0	7		1945	9	0	5	4	0	9		1945	10	0	4	7	0	15										1945	5	0	9	0	0	9		1945	5
1946	7	0	7	1	0	8		1946	7	0	7	0	0	7		1946	9	0	5	4	0	9		1946	10	0	4	7	0	15										1946	5	0	9	0	0	9		1946	5
1947	7	0	7	1	0	8		1947	7	0	7	0	0	7		1947	9	0	5	4	0	9		1947	10	0	4	7	0	15										1947	5	0	9	0	0	9		1947	5
1948	7	0	7	1	0	8		1948	7	0	7	0	0	7		1948	9	0	5	4	0	9		1948	10	0	4	7	0	15										1948	5	0	9	0	0	9		1948	5
1949	7	0	7	1	0	8		1949	7	0	7	0	0	7		1949	9	0	5	4	0	9		1949	10	0	4	7	0	15										1949	5	0	9	0	0	9		1949	5
1950	7	0	7	1	0	8		1950	7	0	7	0	0	7		1950	9	0	5	4	0	9		1950	10	0	4	7	0	15										1950	5	0	9	0	0	9		1950	5
1951	7	0	7	1	0	8		1951	7	0	7	0	0	7		1951	9	0	5	4	0	9		1951	10	0	4	7	0	15										1951	5	0	9	0	0	9		1951	5
1952	7	0	7	1	0	8		1952	7	0	7	0	0	7		1952	9	0	5	4	0	9		1952	10	0	4	7	0	15										1952	5	0	9	0	0	9		1952	5
1953	7	0	7	1	0	8		1953	7	0	7	0	0	7		1953	9	0	5	4	0	9		1953	10	0	4	7	0	15										1953	5	0	9	0	0	9		1953	5
1954	7	0	7	1	0	8		1954	7	0	7	0	0	7		1954	9	0	5	4	0	9		1954	10	0	4	7	0	15										1954	5	0	9	0	0	9		1954	5
1955	7	0	7	1	0	8		1955	7	0	7	0	0	7		1955	9	0	5	4	0	9		1955	10	0	4	7	0	15										1955	5	0	9	0	0	9		1955	5
1956	7	0	7	1	0	8		1956	7	0	7	0	0	7		1956	9	0	5	4	0	9		1956	10	0	4	7	0	15										1956	5	0	9	0	0	9		1956	5
1957	7	0	7	1	0	8		1957	7	0	7	0	0	7		1957	9	0	5	4	0	9		1957	10	0	4	7	0	15										1957	5	0	9	0	0	9		1957	5
1958	7	0	7	1	0	8		1958	7	0	7	0	0	7		1958	9	0	5	4	0	9		1958	10	0	4	7	0	15										1958	5	0	9	0	0	9		1958	5
1959	7	0	7	1	0	8		1959	7	0	7	0	0	7		1959	9	0	5	4	0	9		1959	10	0	4	7	0	15										1959	5	0	9	0	0	9		1959	5
1960	7	0	7	1	0	8		1960	7	0	7	0	0	7		1960	9	0	5	4	0	9		1960	10	0	4	7	0	15										1960	5	0	9	0	0	9		1960	5
1961	7	0	7	1	0	8		1961	7	0	7	0	0	7		1961	9	0	5	4	0	9		1961	10	0	4	7	0	15										1961	5	0	9	0	0	9		1961	5
1962	7	0	7	1	0	8		1962	7	0	7	0	0	7		1962	9	0	5	4	0	9		1962	10	0	4	7	0	15										1962	5	0	9	0	0	9		1962	5
1963	7	0	7	1	0	8		1963	7	0	7	0	0	7		1963	9	0	5	4	0	9		1963	10	0	4	7	0	15										1963	5	0	9	0	0	9		1963	5
1964	7	0	7	1	0	8		1964	7	0	7	0	0	7		1964	9	0	5	4	0	9		1964	10	0	4	7	0	15										1964	5	0	9	0	0	9		1964	5
1965	7	0	7	1	0	8		1965	7	0	7	0	0	7		1965	9	0	5	4	0	9		1965	10	0	4	7	0	15										1965	5	0	9	0	0	9		1965	5
1966	7	0	7	1	0	8		1966	7	0	7	0	0	7		1966	9	0	5	4	0	9		1966	10	0	4	7	0	15										1966	5	0	9	0	0	9		1966	5
1967	7	0	7	1	0	8		1967	7	0	7	0	0	7		1967	9	0	5	4	0	9		1967	10	0	4	7	0	15										1967	5	0	9	0	0	9		1967	5
1968	7	0	7	1	0	8		1968	7	0	7	0	0	7		1968	9	0	5	4	0	9		1968	10	0	4	7	0	15										1968	5	0	9	0	0	9		1968	5
1969	7	0	7	1	0	8		1969	7	0	7	0	0	7		1969	9	0	5	4	0	9		1969	10	0	4	7	0	15										1969	5	0	9	0	0	9		1969	5
1970	7	0	7	1	0	8		1970	7	0	7	0	0	7		1970	9	0	5	4	0	9		1970	10	0	4	7	0	15										1970	5	0	9	0	0	9		1970	5
1971	7	0	7	1	0	8		1971	7	0	7	0	0	7		1971	9	0	5	4	0	9		1971	10	0	4	7	0	15										1971	5	0	9	0	0	9		1971	5
1972	7	0	7	1	0	8		1972	7	0	7	0	0	7		1972	9	0	5	4	0	9		1972	10	0	4	7	0	15										1972	5	0	9	0	0	9		1972	5
1973	7	0	7	1	0	8		1973	7	0	7	0	0	7		1973	9	0	5	4	0	9		1973	10	0	4	7	0	15										1973	5	0	9	0	0	9		1973	5
1974	7	0	7	1	0	8		1974	7	0	7	0	0	7		1974	9	0	5	4	0	9		1974	10	0	4	7	0	15										1974	5	0	9	0	0	9		1974	5
1975	7	0	7	1	0	8		1975	7	0	7	0	0	7		1975	9	0	5	4	0	9		1975	10	0	4	7	0	15										1975	5	0	9	0	0	9		1975	5
1976	7	0	7	1	0	8		1976	7	0	7	0	0	7		1976	9	0	5	4	0	9		1976	10	0	4	7	0	15										1976	5	0	9	0	0	9		1976	5
1977	7	0	7	1	0	8		1977	7	0	7	0	0	7		1977	9	0	5	4	0	9		1977	10	0	4	7	0	15										1977	5	0	9	0	0	9		1977	5
1978	7	0	7	1	0	8		1978	7	0	7	0	0	7		1978	9	0	5	4	0	9		1978	10	0	4	7	0	15										1978	5	0	9	0	0	9		1978	5
1979	7	0	7	1	0	8		1979	7	0	7	0	0	7		1979	9	0	5	4	0	9		1979	10	0	4	7	0	15										1979	5	0	9	0	0	9		1979	5
1980	7	0	7	1	0	8		1980	7	0	7	0	0	7		1980	9	0	5	4	0	9		1980	10	0	4	7	0	15										1980	5	0	9	0	0	9		1980	5
1981	7	0	7	1	0	8		1981	7	0	7	0	0	7		1981	9	0	5	4	0	9		1981	10	0	4	7	0	15										1981	5	0	9	0	0	9		1981	5
1982	7	0	7	1	0	8		1982	7	0	7	0	0	7		1982	9	0	5	4	0	9		1982	10	0	4	7	0	15										1982	5	0	9	0	0	9		1982	5
1983	7	0	7	1	0	8		1983	7	0	7	0	0	7		1983	9	0	5	4	0	9		1983	10	0	4	7	0	15										1983	5	0	9	0	0	9		1983	5
1984	7	0	7	1	0	8		1984	7	0	7	0	0	7		1984	9	0	5	4	0	9		1984	10	0	4	7	0	15										1984	5	0	9	0	0	9		1984	5
1985	7	0	7	1	0	8		1985	7	0	7	0	0	7		1985	9	0	5	4	0	9		1985	10	0	4	7	0	15										1985	5	0	9	0	0	9		1985	5
1986	7	0	7	1	0	8		1986	7	0	7	0	0	7		1986	9	0	5	4	0	9		1986	10	0	4	7	0	15										1986	5	0	9	0	0	9		1986	5
1987	7	0	7	1	0	8		1987	7	0	7	0	0	7		1987	9	0	5	4	0	9		1987	10	0	4	7	0	15										1987	5	0	9	0	0	9		1987	5
1988	7	0	7	1	0	8		1988	7	0	7	0	0	7		1988	9	0	5	4	0	9		1988	10	0	4	7	0	15										1988	5	0	9	0	0	9		1988	5
1989	7	0	7	1	0	8		1989	7	0	7	0	0	7		1989	9	0	5	4	0	9		1989	10	0	4	7	0	15										1989	5	0	9	0	0	9		1989	5
1990	7	0	7	1	0	8		1990	7	0	7	0	0	7		1990	9	0	5	4	0	9		1990	10	0	4	7	0	15										1990	5	0	9	0	0	9		1990	5
1991	7	0	7	1	0	8		1991	7	0	7	0	0	7		1991	9	0	5	4	0	9		1991	10	0	4	7	0	15										1991	5	0	9	0	0	9		1991	5
1992	7	0	7	1	0	8		1992	7	0	7	0	0	7		1992	9	0	5	4	0	9		1992	10	0	4	7	0	15										1992	5	0	9	0	0	9		1992	5
1993	7	0	7	1	0	8		1993	7	0	7	0	0	7		1993	9	0	5	4	0	9		1993	10	0	4	7	0	15										1993	5	0	9	0	0	9		1993	5
1994	7	0	7	1	0	8		1994	7	0	7	0	0	7		1994	9	0	5	4	0	9		1994	10	0	4	7	0	15										1994	5	0	9	0	0	9		1994	5
1995	7	0	7	1	0	8		1995	7	0	7	0	0	7		1995	9	0	5	4	0	9		1995	10	0	4	7	0	15										1995	5	0	9	0	0	9		1995	5
1996	7	0	7	1	0	8		1996	7	0	7	0	0	7		1996	9	0	5	4	0	9		1996	10	0	4	7	0	15										1996	5	0	9	0	0	9		1996	5
1997	7	0	7	1	0	8		1997	7	0	7	0	0	7		1997	9	0	5	4	0	9		1997	10	0	4	7	0	15										1997	5	0	9	0	0	9		1997	5
1998	7	0	7	1	0	8		1998	7	0	7	0	0	7		1998	9	0	5	4	0	9		1998	10	0	4	7	0	15										1998	5	0	9	0	0	9		1998	5
[truncated: 23,164 more rows]
[truncated: 54 more columns]
