# Supplementary material for: Genomic evidence of prevalent hybridization throughout the evolutionary history of the fig-wasp pollination mutualism
Source: Nat Commun. 2021 Feb 2;12:718. doi: 10.1038/s41467-021-20957-3 (PMC7854680; doi:10.1038/s41467-021-20957-3)
Supplement: Supplementary file 6 — Source Data [file 41467_2021_20957_MOESM6_ESM.zip › Source Data_Wang et al. NC/Source Data 2 for Supplementary Table 3 Genomic windows informaiton.xlsx]

## Sheet: Table S1 Genomic windows
Source Data 2: Physical distribution of genomic sliding windows in chromosomes of the F. microcarpa reference genome
WIN1000SNP						WIN500Kb						WIN100Kb						WIN50Kb
Fix SNPs numbers: windows and step are genomic fragment with 1000 bp and 1100bp SNP respectively;						Fix reference sequence length: windows = step = 500-kb;						Fix reference sequence length: windows = step = 100-kb;						Fix reference sequence length: windows = 50-kb, step = 100-kb;
ID	Chromosome	Start	End	Length		ID	ChrID	START	END	No.of.SNP		ID	ChrID	START	END	No.of.SNP		ID	ChrID	START	END	No.of.SNP 100kb windows
1	Chr1	35053	1934432	1899380		1	Chr01	1	500000	1849		1	Chr01	1	100000	605		1	Chr01	1	50000	187
2	Chr1	2015496	3087963	1072468		2	Chr01	500001	1000000	1417		2	Chr01	100001	200000	561		2	Chr01	100001	150000	259
3	Chr1	3207466	4809824	1602359		3	Chr01	1000001	1500000	1053		3	Chr01	200001	300000	324		3	Chr01	200001	250000	223
4	Chr1	4921414	7036107	2114694		4	Chr01	1500001	2000000	1366		4	Chr01	300001	400000	204		4	Chr01	300001	350000	132
5	Chr1	7083213	7998321	915109		5	Chr01	2000001	2500000	1471		5	Chr01	400001	500000	198		5	Chr01	400001	450000	0
6	Chr1	8009628	9044429	1034802		6	Chr01	2500001	3000000	1132		6	Chr01	500001	600000	278		6	Chr01	500001	550000	132
7	Chr1	9229055	10202512	973458		7	Chr01	3000001	3500000	1501		7	Chr01	600001	700000	226		7	Chr01	600001	650000	0
8	Chr1	10269685	11372160	1102476		8	Chr01	3500001	4000000	2955		8	Chr01	700001	800000	127		8	Chr01	700001	750000	80
9	Chr1	11432833	12395619	962787		9	Chr01	4000001	4500000	3961		9	Chr01	800001	900000	145		9	Chr01	800001	850000	78
10	Chr1	12481564	13429712	948149		10	Chr01	4500001	5000000	3706		10	Chr01	900001	1000000	685		10	Chr01	900001	950000	503
11	Chr1	13526618	14545396	1018779		11	Chr01	5000001	5500000	5171		11	Chr01	1000001	1100000	180		11	Chr01	1000001	1050000	0
12	Chr1	14594238	15196407	602170		12	Chr01	5500001	6000000	6499		12	Chr01	1100001	1200000	117		12	Chr01	1100001	1150000	0
13	Chr1	15252991	15824116	571126		13	Chr01	6000001	6500000	6185		13	Chr01	1200001	1300000	306		13	Chr01	1200001	1250000	90
14	Chr1	15874266	16551802	677537		14	Chr01	6500001	7000000	5211		14	Chr01	1300001	1400000	362		14	Chr01	1300001	1350000	84
15	Chr1	16603472	17162646	559175		15	Chr01	7000001	7500000	3845		15	Chr01	1400001	1500000	132		15	Chr01	1400001	1450000	0
16	Chr1	17228520	17794568	566049		16	Chr01	7500001	8000000	5930		16	Chr01	1500001	1600000	328		16	Chr01	1500001	1550000	307
17	Chr1	17864537	18461382	596846		17	Chr01	8000001	8500000	5956		17	Chr01	1600001	1700000	146		17	Chr01	1600001	1650000	65
18	Chr1	18545002	18983563	438562		18	Chr01	8500001	9000000	5828		18	Chr01	1700001	1800000	174		18	Chr01	1700001	1750000	95
19	Chr1	19074276	19668241	593966		19	Chr01	9000001	9500000	7106		19	Chr01	1800001	1900000	83		19	Chr01	1800001	1850000	0
20	Chr1	19743845	20384647	640803		20	Chr01	9500001	10000000	6413		20	Chr01	1900001	2000000	679		20	Chr01	1900001	1950000	51
21	Chr1	20431571	20971886	540316		21	Chr01	10000001	10500000	5250		21	Chr01	2000001	2100000	225		21	Chr01	2000001	2050000	139
22	Chr1	21051258	21520247	468990		22	Chr01	10500001	11000000	6807		22	Chr01	2100001	2200000	267		22	Chr01	2100001	2150000	0
23	Chr1	21586422	22115084	528663		23	Chr01	11000001	11500000	3030		23	Chr01	2200001	2300000	177		23	Chr01	2200001	2250000	103
24	Chr1	22164354	22697919	533566		24	Chr01	11500001	12000000	4959		24	Chr01	2300001	2400000	706		24	Chr01	2300001	2350000	148
25	Chr1	22769355	23412340	642986		25	Chr01	12000001	12500000	5742		25	Chr01	2400001	2500000	140		25	Chr01	2400001	2450000	72
26	Chr1	23505258	24166822	661565		26	Chr01	12500001	13000000	5464		26	Chr01	2500001	2600000	124		26	Chr01	2500001	2550000	76
27	Chr1	24213190	24697531	484342		27	Chr01	13000001	13500000	2277		27	Chr01	2600001	2700000	323		27	Chr01	2600001	2650000	80
28	Chr1	24728547	25340033	611487		28	Chr01	13500001	14000000	2979		28	Chr01	2700001	2800000	490		28	Chr01	2700001	2750000	430
29	Chr1	25424719	26055000	630282		29	Chr01	14000001	14500000	5645		29	Chr01	2800001	2900000	77		29	Chr01	2800001	2850000	0
30	Chr1	26112314	26757288	644975		30	Chr01	14500001	15000000	7467		30	Chr01	2900001	3000000	162		30	Chr01	2900001	2950000	131
31	Chr1	26810273	27508555	698283		31	Chr01	15000001	15500000	8291		31	Chr01	3000001	3100000	391		31	Chr01	3000001	3050000	70
32	Chr1	27552046	28245507	693462		32	Chr01	15500001	16000000	5030		32	Chr01	3100001	3200000	520		32	Chr01	3100001	3150000	257
33	Chr1	28298554	28982675	684122		33	Chr01	16000001	16500000	11644		33	Chr01	3200001	3300000	397		33	Chr01	3200001	3250000	221
34	Chr1	29055802	29650242	594441		34	Chr01	16500001	17000000	3918		34	Chr01	3300001	3400000	0		34	Chr01	3300001	3350000	0
35	Chr1	29710351	30316270	605920		35	Chr01	17000001	17500000	3867		35	Chr01	3400001	3500000	184		35	Chr01	3400001	3450000	95
36	Chr1	30363307	30884264	520958		36	Chr01	17500001	18000000	3602		36	Chr01	3500001	3600000	0		36	Chr01	3500001	3550000	0
37	Chr1	30944524	31490068	545545		37	Chr01	18000001	18500000	9825		37	Chr01	3600001	3700000	702		37	Chr01	3600001	3650000	310
38	Chr1	31568344	32272135	703792		38	Chr01	18500001	19000000	11105		38	Chr01	3700001	3800000	1623		38	Chr01	3700001	3750000	525
39	Chr1	32367547	33030442	662896		39	Chr01	19000001	19500000	10846		39	Chr01	3800001	3900000	0		39	Chr01	3800001	3850000	0
40	Chr1	33084030	33668817	584788		40	Chr01	19500001	20000000	11505		40	Chr01	3900001	4000000	593		40	Chr01	3900001	3950000	443
41	Chr1	33704489	34247666	543178		41	Chr01	20000001	20500000	12088		41	Chr01	4000001	4100000	772		41	Chr01	4000001	4050000	374
42	Chr1	34306763	34841405	534643		42	Chr01	20500001	21000000	9906		42	Chr01	4100001	4200000	535		42	Chr01	4100001	4150000	273
43	Chr1	34916058	35621769	705712		43	Chr01	21000001	21500000	11312		43	Chr01	4200001	4300000	1513		43	Chr01	4200001	4250000	767
44	Chr1	35695969	36236700	540732		44	Chr01	21500001	22000000	11894		44	Chr01	4300001	4400000	617		44	Chr01	4300001	4350000	568
45	Chr1	36303620	36759317	455698		45	Chr01	22000001	22500000	10229		45	Chr01	4400001	4500000	568		45	Chr01	4400001	4450000	301
46	Chr1	36797512	37414496	616985		46	Chr01	22500001	23000000	9903		46	Chr01	4500001	4600000	634		46	Chr01	4500001	4550000	550
47	Chr1	37480991	38042362	561372		47	Chr01	23000001	23500000	11994		47	Chr01	4600001	4700000	908		47	Chr01	4600001	4650000	214
48	Chr1	38086664	38563060	476397		48	Chr01	23500001	24000000	11795		48	Chr01	4700001	4800000	0		48	Chr01	4700001	4750000	0
49	Chr1	38628986	39335648	706663		49	Chr01	24000001	24500000	5818		49	Chr01	4800001	4900000	133		49	Chr01	4800001	4850000	0
50	Chr1	39400657	39878903	478247		50	Chr01	24500001	25000000	3140		50	Chr01	4900001	5000000	2028		50	Chr01	4900001	4950000	1219
51	Chr1	39965786	40515741	549956		51	Chr01	25000001	25500000	9974		51	Chr01	5000001	5100000	467		51	Chr01	5000001	5050000	73
52	Chr1	40574391	41212949	638559		52	Chr01	25500001	26000000	7394		52	Chr01	5100001	5200000	390		52	Chr01	5100001	5150000	310
53	Chr1	41237942	41827968	590027		53	Chr01	26000001	26500000	6378		53	Chr01	5200001	5300000	727		53	Chr01	5200001	5250000	353
54	Chr1	41874308	42410480	536173		54	Chr01	26500001	27000000	9984		54	Chr01	5300001	5400000	990		54	Chr01	5300001	5350000	166
55	Chr1	42461355	43434349	972995		55	Chr01	27000001	27500000	10745		55	Chr01	5400001	5500000	2641		55	Chr01	5400001	5450000	1298
56	Chr1	43505851	44328422	822572		56	Chr01	27500001	28000000	11096		56	Chr01	5500001	5600000	1137		56	Chr01	5500001	5550000	849
57	Chr1	44396708	45510039	1113332		57	Chr01	28000001	28500000	8694		57	Chr01	5600001	5700000	325		57	Chr01	5600001	5650000	160
58	Chr1	45549194	46792491	1243298		58	Chr01	28500001	29000000	9071		58	Chr01	5700001	5800000	1909		58	Chr01	5700001	5750000	1071
59	Chr1	46870469	47893203	1022735		59	Chr01	29000001	29500000	9229		59	Chr01	5800001	5900000	1077		59	Chr01	5800001	5850000	441
60	Chr1	47952853	48916908	964056		60	Chr01	29500001	30000000	5439		60	Chr01	5900001	6000000	2095		60	Chr01	5900001	5950000	832
61	Chr1	49101953	50168288	1066336		61	Chr01	30000001	30500000	2844		61	Chr01	6000001	6100000	1311		61	Chr01	6000001	6050000	507
62	Chr1	50236398	52105462	1869065		62	Chr01	30500001	31000000	4377		62	Chr01	6100001	6200000	2226		62	Chr01	6100001	6150000	1200
63	Chr1	52159283	53517748	1358466		63	Chr01	31000001	31500000	12019		63	Chr01	6200001	6300000	1457		63	Chr01	6200001	6250000	1016
64	Chr1	53544126	55081494	1537369		64	Chr01	31500001	32000000	11747		64	Chr01	6300001	6400000	670		64	Chr01	6300001	6350000	354
65	Chr1	55141880	55927724	785845		65	Chr01	32000001	32500000	11362		65	Chr01	6400001	6500000	565		65	Chr01	6400001	6450000	277
66	Chr10	455	2358785	2358331		66	Chr01	32500001	33000000	12074		66	Chr01	6500001	6600000	966		66	Chr01	6500001	6550000	874
67	Chr10	2459564	5125133	2665570		67	Chr01	33000001	33500000	10740		67	Chr01	6600001	6700000	161		67	Chr01	6600001	6650000	132
68	Chr10	5670043	8170783	2500741		68	Chr01	33500001	34000000	11734		68	Chr01	6700001	6800000	756		68	Chr01	6700001	6750000	268
69	Chr10	8968057	11234735	2266679		69	Chr01	34000001	34500000	9453		69	Chr01	6800001	6900000	1507		69	Chr01	6800001	6850000	876
70	Chr10	11628314	12690512	1062199		70	Chr01	34500001	35000000	11701		70	Chr01	6900001	7000000	1865		70	Chr01	6900001	6950000	869
71	Chr10	12787876	13607838	819963		71	Chr01	35000001	35500000	10059		71	Chr01	7000001	7100000	1729		71	Chr01	7000001	7050000	896
72	Chr10	13671272	14891137	1219866		72	Chr01	35500001	36000000	10918		72	Chr01	7100001	7200000	507		72	Chr01	7100001	7150000	336
73	Chr10	14992810	15782064	789255		73	Chr01	36000001	36500000	10946		73	Chr01	7200001	7300000	774		73	Chr01	7200001	7250000	322
74	Chr10	15879860	19880352	4000493		74	Chr01	36500001	37000000	11575		74	Chr01	7300001	7400000	318		74	Chr01	7300001	7350000	101
75	Chr10	20078087	21822267	1744181		75	Chr01	37000001	37500000	9598		75	Chr01	7400001	7500000	561		75	Chr01	7400001	7450000	279
76	Chr10	22054979	24326491	2271513		76	Chr01	37500001	38000000	8511		76	Chr01	7500001	7600000	530		76	Chr01	7500001	7550000	359
77	Chr10	24379615	25599973	1220359		77	Chr01	38000001	38500000	12751		77	Chr01	7600001	7700000	498		77	Chr01	7600001	7650000	118
78	Chr11	45949	484851	438903		78	Chr01	38500001	39000000	13297		78	Chr01	7700001	7800000	2425		78	Chr01	7700001	7750000	1294
79	Chr11	521623	952165	430543		79	Chr01	39000001	39500000	11488		79	Chr01	7800001	7900000	1689		79	Chr01	7800001	7850000	705
80	Chr11	991569	1456836	465268		80	Chr01	39500001	40000000	12067		80	Chr01	7900001	8000000	832		80	Chr01	7900001	7950000	394
81	Chr11	1525054	2166004	640951		81	Chr01	40000001	40500000	11350		81	Chr01	8000001	8100000	854		81	Chr01	8000001	8050000	200
82	Chr11	2270440	2781286	510847		82	Chr01	40500001	41000000	12476		82	Chr01	8100001	8200000	2046		82	Chr01	8100001	8150000	665
83	Chr11	2836612	3392796	556185		83	Chr01	41000001	41500000	11293		83	Chr01	8200001	8300000	1069		83	Chr01	8200001	8250000	563
84	Chr11	3451168	4001303	550136		84	Chr01	41500001	42000000	12720		84	Chr01	8300001	8400000	833		84	Chr01	8300001	8350000	505
85	Chr11	4056920	4579790	522871		85	Chr01	42000001	42500000	12487		85	Chr01	8400001	8500000	1198		85	Chr01	8400001	8450000	592
86	Chr11	4611801	5220481	608681		86	Chr01	42500001	43000000	10413		86	Chr01	8500001	8600000	1787		86	Chr01	8500001	8550000	771
87	Chr11	5274745	5856118	581374		87	Chr01	43000001	43500000	10750		87	Chr01	8600001	8700000	2034		87	Chr01	8600001	8650000	968
88	Chr11	5939267	6401734	462468		88	Chr01	43500001	44000000	11463		88	Chr01	8700001	8800000	482		88	Chr01	8700001	8750000	370
89	Chr11	6483711	7306114	822404		89	Chr01	44000001	44500000	8181		89	Chr01	8800001	8900000	600		89	Chr01	8800001	8850000	365
90	Chr11	7359582	7943850	584269		90	Chr01	44500001	45000000	10993		90	Chr01	8900001	9000000	969		90	Chr01	8900001	8950000	533
91	Chr11	8018051	8875247	857197		91	Chr01	45000001	45500000	6312		91	Chr01	9000001	9100000	1036		91	Chr01	9000001	9050000	552
92	Chr11	8967725	9644212	676488		92	Chr01	45500001	46000000	7584		92	Chr01	9100001	9200000	1684		92	Chr01	9100001	9150000	1069
93	Chr11	9695849	10760514	1064666		93	Chr01	46000001	46500000	5886		93	Chr01	9200001	9300000	1252		93	Chr01	9200001	9250000	160
94	Chr11	10790546	11460058	669513		94	Chr01	46500001	47000000	8785		94	Chr01	9300001	9400000	1570		94	Chr01	9300001	9350000	1131
95	Chr11	11521881	12331562	809682		95	Chr01	47000001	47500000	8144		95	Chr01	9400001	9500000	1608		95	Chr01	9400001	9450000	1200
96	Chr11	12427612	13365613	938002		96	Chr01	47500001	48000000	3332		96	Chr01	9500001	9600000	1004		96	Chr01	9500001	9550000	271
97	Chr11	13472029	14328054	856026		97	Chr01	48000001	48500000	5080		97	Chr01	9600001	9700000	1416		97	Chr01	9600001	9650000	1088
98	Chr11	14431783	16028444	1596662		98	Chr01	48500001	49000000	8923		98	Chr01	9700001	9800000	2202		98	Chr01	9700001	9750000	1223
99	Chr11	16271515	18161060	1889546		99	Chr01	49000001	49500000	7806		99	Chr01	9800001	9900000	911		99	Chr01	9800001	9850000	755
100	Chr11	18373517	19806283	1432767		100	Chr01	49500001	50000000	5479		100	Chr01	9900001	10000000	924		100	Chr01	9900001	9950000	470
101	Chr11	20263850	22723318	2459469		101	Chr01	50000001	50500000	9536		101	Chr01	10000001	10100000	321		101	Chr01	10000001	10050000	150
102	Chr12	86744	4156757	4070014		102	Chr01	50500001	51000000	7484		102	Chr01	10100001	10200000	541		102	Chr01	10100001	10150000	126
103	Chr12	4571953	6268143	1696191		103	Chr01	51000001	51500000	7797		103	Chr01	10200001	10300000	1037		103	Chr01	10200001	10250000	236
104	Chr12	6615568	8262423	1646856		104	Chr01	51500001	52000000	7130		104	Chr01	10300001	10400000	1951		104	Chr01	10300001	10350000	1111
105	Chr12	8445388	9531229	1085842		105	Chr01	52000001	52500000	4155		105	Chr01	10400001	10500000	1444		105	Chr01	10400001	10450000	743
106	Chr12	9726714	10806078	1079365		106	Chr01	52500001	53000000	5816		106	Chr01	10500001	10600000	2425		106	Chr01	10500001	10550000	1127
107	Chr12	10838359	11797746	959388		107	Chr01	53000001	53500000	7593		107	Chr01	10600001	10700000	1820		107	Chr01	10600001	10650000	920
108	Chr12	12005321	12843609	838289		108	Chr01	53500001	54000000	4016		108	Chr01	10700001	10800000	1197		108	Chr01	10700001	10750000	1116
109	Chr12	12919722	13689718	769997		109	Chr01	54000001	54500000	4501		109	Chr01	10800001	10900000	604		109	Chr01	10800001	10850000	209
110	Chr12	13762301	14434180	671880		110	Chr01	54500001	55000000	4091		110	Chr01	10900001	11000000	805		110	Chr01	10900001	10950000	376
111	Chr12	14461871	14843831	381961		111	Chr01	55000001	55500000	990		111	Chr01	11000001	11100000	521		111	Chr01	11000001	11050000	472
112	Chr12	14885127	15428120	542994		112	Chr01	55500001	56000000	2590		112	Chr01	11100001	11200000	360		112	Chr01	11100001	11150000	201
113	Chr12	15462258	16146326	684069		113	Chr01	56000001	56500000	6133		113	Chr01	11200001	11300000	136		113	Chr01	11200001	11250000	80
114	Chr12	16206150	16929140	722991		114	Chr01	56500001	57000000	1969		114	Chr01	11300001	11400000	738		114	Chr01	11300001	11350000	187
115	Chr12	17001623	18143625	1142003		115	Chr02	1	500000	2926		115	Chr01	11400001	11500000	1319		115	Chr01	11400001	11450000	790
116	Chr12	18173009	18746662	573654		116	Chr02	500001	1000000	4052		116	Chr01	11500001	11600000	788		116	Chr01	11500001	11550000	376
117	Chr12	18772142	19299382	527241		117	Chr02	1000001	1500000	3590		117	Chr01	11600001	11700000	624		117	Chr01	11600001	11650000	291
118	Chr12	19339694	19977136	637443		118	Chr02	1500001	2000000	1544		118	Chr01	11700001	11800000	1060		118	Chr01	11700001	11750000	278
119	Chr12	20010736	20642399	631664		119	Chr02	2000001	2500000	78		119	Chr01	11800001	11900000	1517		119	Chr01	11800001	11850000	722
120	Chr12	20779056	21294355	515300		120	Chr02	2500001	3000000	9103		120	Chr01	11900001	12000000	1014		120	Chr01	11900001	11950000	407
121	Chr12	21343908	21801218	457311		121	Chr02	3000001	3500000	10246		121	Chr01	12000001	12100000	1397		121	Chr01	12000001	12050000	580
122	Chr12	21867207	22507157	639951		122	Chr02	3500001	4000000	10084		122	Chr01	12100001	12200000	1571		122	Chr01	12100001	12150000	732
123	Chr12	22561262	23031011	469750		123	Chr02	4000001	4500000	9754		123	Chr01	12200001	12300000	997		123	Chr01	12200001	12250000	444
124	Chr12	23077518	23518451	440934		124	Chr02	4500001	5000000	12241		124	Chr01	12300001	12400000	862		124	Chr01	12300001	12350000	751
125	Chr13	71826	1604489	1532664		125	Chr02	5000001	5500000	10686		125	Chr01	12400001	12500000	959		125	Chr01	12400001	12450000	368
126	Chr13	1836822	3134922	1298101		126	Chr02	5500001	6000000	10537		126	Chr01	12500001	12600000	111		126	Chr01	12500001	12550000	0
127	Chr13	3176552	4332221	1155670		127	Chr02	6000001	6500000	10901		127	Chr01	12600001	12700000	236		127	Chr01	12600001	12650000	64
128	Chr13	4492464	6169579	1677116		128	Chr02	6500001	7000000	3532		128	Chr01	12700001	12800000	702		128	Chr01	12700001	12750000	149
129	Chr13	6452209	7282653	830445		129	Chr02	7000001	7500000	9814		129	Chr01	12800001	12900000	2463		129	Chr01	12800001	12850000	1304
130	Chr13	7361288	8609433	1248146		130	Chr02	7500001	8000000	12363		130	Chr01	12900001	13000000	1996		130	Chr01	12900001	12950000	1032
131	Chr13	8725280	10766455	2041176		131	Chr02	8000001	8500000	10846		131	Chr01	13000001	13100000	1877		131	Chr01	13000001	13050000	1063
132	Chr13	11030183	11746929	716747		132	Chr02	8500001	9000000	10390		132	Chr01	13100001	13200000	259		132	Chr01	13100001	13150000	204
133	Chr13	11760369	12893726	1133358		133	Chr02	9000001	9500000	10501		133	Chr01	13200001	13300000	63		133	Chr01	13200001	13250000	0
134	Chr13	13005569	13921854	916286		134	Chr02	9500001	10000000	11310		134	Chr01	13300001	13400000	0		134	Chr01	13300001	13350000	0
135	Chr13	13954193	15359957	1405765		135	Chr02	10000001	10500000	10369		135	Chr01	13400001	13500000	86		135	Chr01	13400001	13450000	65
136	Chr13	15417830	15983862	566033		136	Chr02	10500001	11000000	3935		136	Chr01	13500001	13600000	311		136	Chr01	13500001	13550000	269
137	Chr13	16045228	16794270	749043		137	Chr02	11000001	11500000	7718		137	Chr01	13600001	13700000	531		137	Chr01	13600001	13650000	87
138	Chr13	16840456	17558751	718296		138	Chr02	11500001	12000000	8122		138	Chr01	13700001	13800000	714		138	Chr01	13700001	13750000	326
139	Chr13	17632542	18199554	567013		139	Chr02	12000001	12500000	10446		139	Chr01	13800001	13900000	772		139	Chr01	13800001	13850000	213
140	Chr13	18228240	18717149	488910		140	Chr02	12500001	13000000	12447		140	Chr01	13900001	14000000	695		140	Chr01	13900001	13950000	119
141	Chr13	18754335	19337952	583618		141	Chr02	13000001	13500000	9095		141	Chr01	14000001	14100000	867		141	Chr01	14000001	14050000	430
142	Chr13	19371983	19857490	485508		142	Chr02	13500001	14000000	11772		142	Chr01	14100001	14200000	1749		142	Chr01	14100001	14150000	1412
143	Chr13	19907170	20601566	694397		143	Chr02	14000001	14500000	9309		143	Chr01	14200001	14300000	554		143	Chr01	14200001	14250000	234
144	Chr13	20714878	21191429	476552		144	Chr02	14500001	15000000	9624		144	Chr01	14300001	14400000	1006		144	Chr01	14300001	14350000	331
145	Chr13	21241145	21798195	557051		145	Chr02	15000001	15500000	9557		145	Chr01	14400001	14500000	1513		145	Chr01	14400001	14450000	777
146	Chr2	32452	635417	602966		146	Chr02	15500001	16000000	9731		146	Chr01	14500001	14600000	2198		146	Chr01	14500001	14550000	752
147	Chr2	703705	1166706	463002		147	Chr02	16000001	16500000	7836		147	Chr01	14600001	14700000	1642		147	Chr01	14600001	14650000	1088
148	Chr2	1200227	1741040	540814		148	Chr02	16500001	17000000	6682		148	Chr01	14700001	14800000	2267		148	Chr01	14700001	14750000	1190
149	Chr2	1763823	2326209	562387		149	Chr02	17000001	17500000	7649		149	Chr01	14800001	14900000	1071		149	Chr01	14800001	14850000	1031
150	Chr2	2370146	3059420	689275		150	Chr02	17500001	18000000	7987		150	Chr01	14900001	15000000	332		150	Chr01	14900001	14950000	102
151	Chr2	3142752	3741495	598744		151	Chr02	18000001	18500000	10411		151	Chr01	15000001	15100000	1983		151	Chr01	15000001	15050000	939
152	Chr2	3801994	4622279	820286		152	Chr02	18500001	19000000	10053		152	Chr01	15100001	15200000	2544		152	Chr01	15100001	15150000	1207
153	Chr2	4661543	5687251	1025709		153	Chr02	19000001	19500000	5307		153	Chr01	15200001	15300000	2052		153	Chr01	15200001	15250000	1274
154	Chr2	5737519	6461316	723798		154	Chr02	19500001	20000000	5574		154	Chr01	15300001	15400000	1551		154	Chr01	15300001	15350000	655
155	Chr2	6506483	7041797	535315		155	Chr02	20000001	20500000	1598		155	Chr01	15400001	15500000	205		155	Chr01	15400001	15450000	71
156	Chr2	7101183	7636102	534920		156	Chr02	20500001	21000000	9442		156	Chr01	15500001	15600000	99		156	Chr01	15500001	15550000	0
157	Chr2	7697902	8266962	569061		157	Chr02	21000001	21500000	6940		157	Chr01	15600001	15700000	715		157	Chr01	15600001	15650000	185
158	Chr2	8335595	8990940	655346		158	Chr02	21500001	22000000	8882		158	Chr01	15700001	15800000	713		158	Chr01	15700001	15750000	423
159	Chr2	9045272	9621970	576699		159	Chr02	22000001	22500000	6445		159	Chr01	15800001	15900000	1682		159	Chr01	15800001	15850000	484
160	Chr2	9679073	10463228	784156		160	Chr02	22500001	23000000	6573		160	Chr01	15900001	16000000	1865		160	Chr01	15900001	15950000	983
161	Chr2	10609092	11222627	613536		161	Chr02	23000001	23500000	6187		161	Chr01	16000001	16100000	2117		161	Chr01	16000001	16050000	953
162	Chr2	11251809	11870910	619102		162	Chr02	23500001	24000000	4789		162	Chr01	16100001	16200000	2431		162	Chr01	16100001	16150000	1353
163	Chr2	11938597	12450901	512305		163	Chr02	24000001	24500000	676		163	Chr01	16200001	16300000	1677		163	Chr01	16200001	16250000	814
164	Chr2	12511050	13830692	1319643		164	Chr02	24500001	25000000	4986		164	Chr01	16300001	16400000	2593		164	Chr01	16300001	16350000	1347
165	Chr2	13929427	14520007	590581		165	Chr02	25000001	25500000	4424		165	Chr01	16400001	16500000	2870		165	Chr01	16400001	16450000	1296
166	Chr2	14570489	15092378	521890		166	Chr02	25500001	26000000	6069		166	Chr01	16500001	16600000	1504		166	Chr01	16500001	16550000	1070
167	Chr2	15144573	15937114	792542		167	Chr02	26000001	26500000	8689		167	Chr01	16600001	16700000	453		167	Chr01	16600001	16650000	186
168	Chr2	16007399	16641879	634481		168	Chr02	26500001	27000000	4767		168	Chr01	16700001	16800000	155		168	Chr01	16700001	16750000	81
169	Chr2	16682564	17526827	844264		169	Chr02	27000001	27500000	2194		169	Chr01	16800001	16900000	615		169	Chr01	16800001	16850000	212
170	Chr2	17610953	18432220	821268		170	Chr02	27500001	28000000	3967		170	Chr01	16900001	17000000	1235		170	Chr01	16900001	16950000	666
171	Chr2	18505536	19834764	1329229		171	Chr02	28000001	28500000	1813		171	Chr01	17000001	17100000	702		171	Chr01	17000001	17050000	271
172	Chr2	20001849	20704909	703061		172	Chr02	28500001	29000000	1684		172	Chr01	17100001	17200000	406		172	Chr01	17100001	17150000	392
173	Chr2	20855158	21829797	974640		173	Chr02	29000001	29500000	3337		173	Chr01	17200001	17300000	466		173	Chr01	17200001	17250000	121
174	Chr2	21858595	22597043	738449		174	Chr02	29500001	30000000	2311		174	Chr01	17300001	17400000	1004		174	Chr01	17300001	17350000	144
175	Chr2	22918991	23844750	925760		175	Chr02	30000001	30500000	3358		175	Chr01	17400001	17500000	1333		175	Chr01	17400001	17450000	907
176	Chr2	23962253	24749920	787668		176	Chr02	30500001	31000000	7169		176	Chr01	17500001	17600000	621		176	Chr01	17500001	17550000	469
177	Chr2	24973074	27102397	2129324		177	Chr02	31000001	31500000	5771		177	Chr01	17600001	17700000	1224		177	Chr01	17600001	17650000	639
178	Chr2	27199695	28840338	1640644		178	Chr02	31500001	32000000	6327		178	Chr01	17700001	17800000	1067		178	Chr01	17700001	17750000	966
179	Chr2	28962206	30177815	1215610		179	Chr02	32000001	32500000	1232		179	Chr01	17800001	17900000	486		179	Chr01	17800001	17850000	292
180	Chr2	30241419	31854796	1613378		180	Chr02	32500001	33000000	3806		180	Chr01	17900001	18000000	248		180	Chr01	17900001	17950000	66
181	Chr2	31907369	33720722	1813354		181	Chr02	33000001	33500000	9539		181	Chr01	18000001	18100000	603		181	Chr01	18000001	18050000	298
182	Chr2	33913493	35288514	1375022		182	Chr02	33500001	34000000	1920		182	Chr01	18100001	18200000	1898		182	Chr01	18100001	18150000	652
183	Chr2	35336604	35959992	623389		183	Chr02	34000001	34500000	1756		183	Chr01	18200001	18300000	2558		183	Chr01	18200001	18250000	1296
184	Chr2	36028620	36513939	485320		184	Chr02	34500001	35000000	1591		184	Chr01	18300001	18400000	2339		184	Chr01	18300001	18350000	1311
185	Chr2	36572481	37367158	794678		185	Chr02	35000001	35500000	1991		185	Chr01	18400001	18500000	2470		185	Chr01	18400001	18450000	1349
186	Chr2	37397948	38045855	647908		186	Chr02	35500001	36000000	5712		186	Chr01	18500001	18600000	905		186	Chr01	18500001	18550000	473
187	Chr2	38099379	38798674	699296		187	Chr02	36000001	36500000	7913		187	Chr01	18600001	18700000	2666		187	Chr01	18600001	18650000	1292
188	Chr2	38872336	39423284	550949		188	Chr02	36500001	37000000	10417		188	Chr01	18700001	18800000	2605		188	Chr01	18700001	18750000	1131
189	Chr2	39501259	40066147	564889		189	Chr02	37000001	37500000	10236		189	Chr01	18800001	18900000	2483		189	Chr01	18800001	18850000	1158
190	Chr3	6900	1553334	1546435		190	Chr02	37500001	38000000	6255		190	Chr01	18900001	19000000	2489		190	Chr01	18900001	18950000	987
191	Chr3	1634069	2838123	1204055		191	Chr02	38000001	38500000	7994		191	Chr01	19000001	19100000	2407		191	Chr01	19000001	19050000	1141
192	Chr3	2871761	5163543	2291783		192	Chr02	38500001	39000000	11673		192	Chr01	19100001	19200000	2557		192	Chr01	19100001	19150000	1208
193	Chr3	5233151	5864763	631613		193	Chr02	39000001	39500000	10471		193	Chr01	19200001	19300000	2290		193	Chr01	19200001	19250000	1141
194	Chr3	5926540	7178536	1251997		194	Chr02	39500001	40000000	11775		194	Chr01	19300001	19400000	2255		194	Chr01	19300001	19350000	1329
195	Chr3	7235511	8039240	803730		195	Chr02	40000001	40500000	11152		195	Chr01	19400001	19500000	1381		195	Chr01	19400001	19450000	412
196	Chr3	8234725	9632605	1397881		196	Chr02	40500001	41000000	3410		196	Chr01	19500001	19600000	1931		196	Chr01	19500001	19550000	865
197	Chr3	10036741	11625382	1588642		197	Chr02	41000001	41500000	1411		197	Chr01	19600001	19700000	2076		197	Chr01	19600001	19650000	1115
198	Chr3	11805894	13243595	1437702		198	Chr02	41500001	42000000	1973		198	Chr01	19700001	19800000	2478		198	Chr01	19700001	19750000	1175
199	Chr3	13291027	15824480	2533454		199	Chr03	1	500000	1988		199	Chr01	19800001	19900000	2647		199	Chr01	19800001	19850000	1094
200	Chr3	16043351	19496744	3453394		200	Chr03	500001	1000000	1210		200	Chr01	19900001	20000000	2415		200	Chr01	19900001	19950000	1319
201	Chr3	19581550	22394930	2813381		201	Chr03	1000001	1500000	1358		201	Chr01	20000001	20100000	2319		201	Chr01	20000001	20050000	1057
202	Chr3	22468057	26629695	4161639		202	Chr03	1500001	2000000	378		202	Chr01	20100001	20200000	2506		202	Chr01	20100001	20150000	1200
203	Chr3	26808956	28766701	1957746		203	Chr03	2000001	2500000	1475		203	Chr01	20200001	20300000	2418		203	Chr01	20200001	20250000	1202
204	Chr3	29926441	32898060	2971620		204	Chr03	2500001	3000000	1490		204	Chr01	20300001	20400000	2237		204	Chr01	20300001	20350000	1232
205	Chr4	81259	2633185	2551927		205	Chr03	3000001	3500000	1844		205	Chr01	20400001	20500000	2652		205	Chr01	20400001	20450000	1235
206	Chr4	2892866	5286760	2393895		206	Chr03	3500001	4000000	2159		206	Chr01	20500001	20600000	2582		206	Chr01	20500001	20550000	1384
207	Chr4	5379491	8686099	3306609		207	Chr03	4000001	4500000	1955		207	Chr01	20600001	20700000	2407		207	Chr01	20600001	20650000	1219
208	Chr4	8778334	10867769	2089436		208	Chr03	4500001	5000000	2784		208	Chr01	20700001	20800000	1667		208	Chr01	20700001	20750000	1326
209	Chr4	10894248	13409359	2515112		209	Chr03	5000001	5500000	1281		209	Chr01	20800001	20900000	1203		209	Chr01	20800001	20850000	515
210	Chr4	13955897	16414088	2458192		210	Chr03	5500001	6000000	1951		210	Chr01	20900001	21000000	2089		210	Chr01	20900001	20950000	1178
211	Chr4	16511674	18320289	1808616		211	Chr03	6000001	6500000	2259		211	Chr01	21000001	21100000	2479		211	Chr01	21000001	21050000	1597
212	Chr4	18434053	19762827	1328775		212	Chr03	6500001	7000000	1530		212	Chr01	21100001	21200000	1804		212	Chr01	21100001	21150000	772
213	Chr4	19803988	20945749	1141762		213	Chr03	7000001	7500000	819		213	Chr01	21200001	21300000	2157		213	Chr01	21200001	21250000	1036
214	Chr4	21060126	22422242	1362117		214	Chr03	7500001	8000000	452		214	Chr01	21300001	21400000	2313		214	Chr01	21300001	21350000	830
215	Chr4	22519316	23703181	1183866		215	Chr03	8000001	8500000	330		215	Chr01	21400001	21500000	2603		215	Chr01	21400001	21450000	1250
216	Chr4	23786215	25319198	1532984		216	Chr03	8500001	9000000	1776		216	Chr01	21500001	21600000	2085		216	Chr01	21500001	21550000	1342
217	Chr4	25379058	26470750	1091693		217	Chr03	9000001	9500000	4421		217	Chr01	21600001	21700000	2594		217	Chr01	21600001	21650000	1301
218	Chr4	26505160	27096805	591646		218	Chr03	9500001	10000000	6344		218	Chr01	21700001	21800000	2458		218	Chr01	21700001	21750000	1209
219	Chr4	27176719	27893179	716461		219	Chr03	10000001	10500000	3710		219	Chr01	21800001	21900000	2484		219	Chr01	21800001	21850000	1293
220	Chr4	27957998	28849548	891551		220	Chr03	10500001	11000000	1675		220	Chr01	21900001	22000000	2316		220	Chr01	21900001	21950000	1177
221	Chr4	28872450	29191022	318573		221	Chr03	11000001	11500000	3813		221	Chr01	22000001	22100000	2572		221	Chr01	22000001	22050000	1234
222	Chr4	29231513	29694263	462751		222	Chr03	11500001	12000000	4922		222	Chr01	22100001	22200000	2276		222	Chr01	22100001	22150000	1215
223	Chr4	29758030	30351825	593796		223	Chr03	12000001	12500000	2096		223	Chr01	22200001	22300000	865		223	Chr01	22200001	22250000	819
224	Chr4	30419913	31030912	611000		224	Chr03	12500001	13000000	2443		224	Chr01	22300001	22400000	1769		224	Chr01	22300001	22350000	354
225	Chr4	31116310	31765315	649006		225	Chr03	13000001	13500000	4687		225	Chr01	22400001	22500000	2791		225	Chr01	22400001	22450000	1271
226	Chr4	31816241	32421133	604893		226	Chr03	13500001	14000000	2150		226	Chr01	22500001	22600000	2186		226	Chr01	22500001	22550000	1069
227	Chr4	32501471	33016220	514750		227	Chr03	14000001	14500000	2233		227	Chr01	22600001	22700000	856		227	Chr01	22600001	22650000	625
228	Chr4	33059218	33641519	582302		228	Chr03	14500001	15000000	846		228	Chr01	22700001	22800000	2594		228	Chr01	22700001	22750000	1137
229	Chr5	13012	541984	528973		229	Chr03	15000001	15500000	3210		229	Chr01	22800001	22900000	2463		229	Chr01	22800001	22850000	1374
230	Chr5	599189	1406024	806836		230	Chr03	15500001	16000000	7503		230	Chr01	22900001	23000000	1848		230	Chr01	22900001	22950000	740
231	Chr5	1474696	2317329	842634		231	Chr03	16000001	16500000	1282		231	Chr01	23000001	23100000	2153		231	Chr01	23000001	23050000	1004
232	Chr5	2391196	2961717	570522		232	Chr03	16500001	17000000	1579		232	Chr01	23100001	23200000	2426		232	Chr01	23100001	23150000	1301
233	Chr5	3024174	3620669	596496		233	Chr03	17000001	17500000	1816		233	Chr01	23200001	23300000	2459		233	Chr01	23200001	23250000	1108
234	Chr5	3644999	4307589	662591		234	Chr03	17500001	18000000	4261		234	Chr01	23300001	23400000	2457		234	Chr01	23300001	23350000	1048
235	Chr5	4410370	5319667	909298		235	Chr03	18000001	18500000	9814		235	Chr01	23400001	23500000	2543		235	Chr01	23400001	23450000	1381
236	Chr5	5387497	6093110	705614		236	Chr03	18500001	19000000	11148		236	Chr01	23500001	23600000	2676		236	Chr01	23500001	23550000	1375
237	Chr5	6179274	6934181	754908		237	Chr03	19000001	19500000	11347		237	Chr01	23600001	23700000	2369		237	Chr01	23600001	23650000	1232
238	Chr5	7002113	7668887	666775		238	Chr03	19500001	20000000	5264		238	Chr01	23700001	23800000	2370		238	Chr01	23700001	23750000	1049
239	Chr5	7784050	8899587	1115538		239	Chr03	20000001	20500000	1548		239	Chr01	23800001	23900000	2428		239	Chr01	23800001	23850000	1297
240	Chr5	8945712	9786859	841148		240	Chr03	20500001	21000000	4219		240	Chr01	23900001	24000000	1996		240	Chr01	23900001	23950000	1284
241	Chr5	9852431	10656052	803622		241	Chr03	21000001	21500000	7836		241	Chr01	24000001	24100000	2254		241	Chr01	24000001	24050000	1160
242	Chr5	10698533	11569248	870716		242	Chr03	21500001	22000000	5228		242	Chr01	24100001	24200000	2169		242	Chr01	24100001	24150000	1405
243	Chr5	11658190	13523493	1865304		243	Chr03	22000001	22500000	6993		243	Chr01	24200001	24300000	689		243	Chr01	24200001	24250000	242
244	Chr5	13599562	14643389	1043828		244	Chr03	22500001	23000000	5444		244	Chr01	24300001	24400000	384		244	Chr01	24300001	24350000	247
245	Chr5	14692025	15327360	635336		245	Chr03	23000001	23500000	6756		245	Chr01	24400001	24500000	366		245	Chr01	24400001	24450000	297
246	Chr5	15383014	17774319	2391306		246	Chr03	23500001	24000000	6685		246	Chr01	24500001	24600000	253		246	Chr01	24500001	24550000	0
247	Chr5	17963497	19506914	1543418		247	Chr03	24000001	24500000	2828		247	Chr01	24600001	24700000	435		247	Chr01	24600001	24650000	308
248	Chr5	19858490	21445147	1586658		248	Chr03	24500001	25000000	5696		248	Chr01	24700001	24800000	412		248	Chr01	24700001	24750000	155
249	Chr5	21586461	22798743	1212283		249	Chr03	25000001	25500000	6101		249	Chr01	24800001	24900000	583		249	Chr01	24800001	24850000	270
250	Chr5	22971670	23630538	658869		250	Chr03	25500001	26000000	2279		250	Chr01	24900001	25000000	1501		250	Chr01	24900001	24950000	994
251	Chr5	23655194	25184918	1529725		251	Chr03	26000001	26500000	9573		251	Chr01	25000001	25100000	1097		251	Chr01	25000001	25050000	536
252	Chr5	25254427	25906684	652258		252	Chr03	26500001	27000000	3770		252	Chr01	25100001	25200000	2218		252	Chr01	25100001	25150000	1194
253	Chr5	26061478	27183858	1122381		253	Chr03	27000001	27500000	8671		253	Chr01	25200001	25300000	2235		253	Chr01	25200001	25250000	1361
254	Chr5	27436974	28799284	1362311		254	Chr03	27500001	28000000	10813		254	Chr01	25300001	25400000	2062		254	Chr01	25300001	25350000	1020
255	Chr5	29050674	29837089	786416		255	Chr03	28000001	28500000	7707		255	Chr01	25400001	25500000	2406		255	Chr01	25400001	25450000	1083
256	Chr6	8997	814848	805852		256	Chr03	28500001	29000000	4553		256	Chr01	25500001	25600000	2567		256	Chr01	25500001	25550000	1162
257	Chr6	1048050	3308227	2260178		257	Chr03	29000001	29500000	10833		257	Chr01	25600001	25700000	2451		257	Chr01	25600001	25650000	1480
258	Chr6	3487922	4433396	945475		258	Chr03	29500001	30000000	5086		258	Chr01	25700001	25800000	1405		258	Chr01	25700001	25750000	574
259	Chr6	4700357	6657207	1956851		259	Chr03	30000001	30500000	8815		259	Chr01	25800001	25900000	596		259	Chr01	25800001	25850000	309
260	Chr6	6909507	8655503	1745997		260	Chr03	30500001	31000000	12277		260	Chr01	25900001	26000000	419		260	Chr01	25900001	25950000	228
261	Chr6	8832142	9821251	989110		261	Chr03	31000001	31500000	11025		261	Chr01	26000001	26100000	873		261	Chr01	26000001	26050000	207
262	Chr6	9903787	11992818	2089032		262	Chr03	31500001	32000000	11402		262	Chr01	26100001	26200000	371		262	Chr01	26100001	26150000	304
263	Chr6	12120392	13053783	933392		263	Chr03	32000001	32500000	12203		263	Chr01	26200001	26300000	280		263	Chr01	26200001	26250000	181
264	Chr6	13114058	13963926	849869		264	Chr03	32500001	33000000	11047		264	Chr01	26300001	26400000	2070		264	Chr01	26300001	26350000	734
265	Chr6	14018827	14720156	701330		265	Chr03	33000001	33500000	12387		265	Chr01	26400001	26500000	2828		265	Chr01	26400001	26450000	1439
266	Chr6	14824991	15668192	843202		266	Chr03	33500001	34000000	11521		266	Chr01	26500001	26600000	3048		266	Chr01	26500001	26550000	1398
267	Chr6	15776385	16740130	963746		267	Chr03	34000001	34500000	4576		267	Chr01	26600001	26700000	1537		267	Chr01	26600001	26650000	632
268	Chr6	16785464	17298540	513077		268	Chr03	34500001	35000000	3338		268	Chr01	26700001	26800000	773		268	Chr01	26700001	26750000	461
269	Chr6	17322127	18024826	702700		269	Chr04	1	500000	3114		269	Chr01	26800001	26900000	1945		269	Chr01	26800001	26850000	859
270	Chr6	18109964	18578964	469001		270	Chr04	500001	1000000	1730		270	Chr01	26900001	27000000	2725		270	Chr01	26900001	26950000	1412
271	Chr6	18618470	19307866	689397		271	Chr04	1000001	1500000	4616		271	Chr01	27000001	27100000	1718		271	Chr01	27000001	27050000	828
272	Chr6	19378851	19859584	480734		272	Chr04	1500001	2000000	7242		272	Chr01	27100001	27200000	2553		272	Chr01	27100001	27150000	1221
273	Chr6	19927778	20834410	906633		273	Chr04	2000001	2500000	5219		273	Chr01	27200001	27300000	1598		273	Chr01	27200001	27250000	321
274	Chr6	20949430	21770586	821157		274	Chr04	2500001	3000000	5900		274	Chr01	27300001	27400000	2676		274	Chr01	27300001	27350000	1189
275	Chr6	21800678	22267117	466440		275	Chr04	3000001	3500000	1702		275	Chr01	27400001	27500000	2243		275	Chr01	27400001	27450000	990
276	Chr6	22328176	22968156	639981		276	Chr04	3500001	4000000	667		276	Chr01	27500001	27600000	2371		276	Chr01	27500001	27550000	1301
277	Chr6	23016738	23686108	669371		277	Chr04	4000001	4500000	1062		277	Chr01	27600001	27700000	1458		277	Chr01	27600001	27650000	239
278	Chr6	23718946	24092418	373473		278	Chr04	4500001	5000000	1284		278	Chr01	27700001	27800000	2561		278	Chr01	27700001	27750000	1225
279	Chr6	24145296	24835356	690061		279	Chr04	5000001	5500000	5041		279	Chr01	27800001	27900000	2190		279	Chr01	27800001	27850000	1057
280	Chr6	24919863	25473331	553469		280	Chr04	5500001	6000000	6293		280	Chr01	27900001	28000000	2560		280	Chr01	27900001	27950000	1426
281	Chr6	25542893	26105674	562782		281	Chr04	6000001	6500000	5777		281	Chr01	28000001	28100000	1193		281	Chr01	28000001	28050000	859
282	Chr6	26154449	26559446	404998		282	Chr04	6500001	7000000	8549		282	Chr01	28100001	28200000	1405		282	Chr01	28100001	28150000	387
283	Chr6	26620783	27266588	645806		283	Chr04	7000001	7500000	10201		283	Chr01	28200001	28300000	2263		283	Chr01	28200001	28250000	1248
284	Chr6	27303119	27814119	511001		284	Chr04	7500001	8000000	5554		284	Chr01	28300001	28400000	1960		284	Chr01	28300001	28350000	1314
285	Chr6	27869444	28406496	537053		285	Chr04	8000001	8500000	4581		285	Chr01	28400001	28500000	1917		285	Chr01	28400001	28450000	925
286	Chr6	28489021	28954984	465964		286	Chr04	8500001	9000000	1898		286	Chr01	28500001	28600000	1583		286	Chr01	28500001	28550000	1121
287	Chr6	28996444	29593277	596834		287	Chr04	9000001	9500000	2516		287	Chr01	28600001	28700000	1892		287	Chr01	28600001	28650000	582
288	Chr7	17821	542482	524662		288	Chr04	9500001	10000000	5013		288	Chr01	28700001	28800000	1922		288	Chr01	28700001	28750000	891
289	Chr7	618816	1180597	561782		289	Chr04	10000001	10500000	1920		289	Chr01	28800001	28900000	2183		289	Chr01	28800001	28850000	1611
290	Chr7	1242147	1903038	660892		290	Chr04	10500001	11000000	7382		290	Chr01	28900001	29000000	1535		290	Chr01	28900001	28950000	387
291	Chr7	1963215	2626999	663785		291	Chr04	11000001	11500000	5515		291	Chr01	29000001	29100000	2230		291	Chr01	29000001	29050000	1189
292	Chr7	2680654	3322879	642226		292	Chr04	11500001	12000000	2083		292	Chr01	29100001	29200000	909		292	Chr01	29100001	29150000	424
293	Chr7	3393931	3991678	597748		293	Chr04	12000001	12500000	2376		293	Chr01	29200001	29300000	1744		293	Chr01	29200001	29250000	815
294	Chr7	4034885	4830076	795192		294	Chr04	12500001	13000000	1806		294	Chr01	29300001	29400000	2296		294	Chr01	29300001	29350000	1063
295	Chr7	4955288	5615370	660083		295	Chr04	13000001	13500000	943		295	Chr01	29400001	29500000	2094		295	Chr01	29400001	29450000	1249
296	Chr7	5694398	6388443	694046		296	Chr04	13500001	14000000	1330		296	Chr01	29500001	29600000	1919		296	Chr01	29500001	29550000	1129
297	Chr7	6423413	6960130	536718		297	Chr04	14000001	14500000	4594		297	Chr01	29600001	29700000	1334		297	Chr01	29600001	29650000	979
298	Chr7	7030262	7620177	589916		298	Chr04	14500001	15000000	3198		298	Chr01	29700001	29800000	622		298	Chr01	29700001	29750000	220
299	Chr7	7693883	8206982	513100		299	Chr04	15000001	15500000	4453		299	Chr01	29800001	29900000	825		299	Chr01	29800001	29850000	407
300	Chr7	8241785	8788191	546407		300	Chr04	15500001	16000000	2948		300	Chr01	29900001	30000000	783		300	Chr01	29900001	29950000	386
301	Chr7	8855626	9807397	951772		301	Chr04	16000001	16500000	1747		301	Chr01	30000001	30100000	641		301	Chr01	30000001	30050000	392
302	Chr7	9989935	10497777	507843		302	Chr04	16500001	17000000	2339		302	Chr01	30100001	30200000	461		302	Chr01	30100001	30150000	328
303	Chr7	10619240	11312840	693601		303	Chr04	17000001	17500000	2278		303	Chr01	30200001	30300000	834		303	Chr01	30200001	30250000	453
304	Chr7	11401441	12323023	921583		304	Chr04	17500001	18000000	2010		304	Chr01	30300001	30400000	472		304	Chr01	30300001	30350000	246
305	Chr7	12402247	13020089	617843		305	Chr04	18000001	18500000	3499		305	Chr01	30400001	30500000	480		305	Chr01	30400001	30450000	301
306	Chr7	13117554	13923846	806293		306	Chr04	18500001	19000000	1241		306	Chr01	30500001	30600000	344		306	Chr01	30500001	30550000	181
307	Chr7	13972298	14859849	887552		307	Chr04	19000001	19500000	4850		307	Chr01	30600001	30700000	222		307	Chr01	30600001	30650000	57
308	Chr7	14947841	15887319	939479		308	Chr04	19500001	20000000	638		308	Chr01	30700001	30800000	301		308	Chr01	30700001	30750000	0
309	Chr7	15961188	16905034	943847		309	Chr04	20000001	20500000	953		309	Chr01	30800001	30900000	1327		309	Chr01	30800001	30850000	353
310	Chr7	17070713	17859990	789278		310	Chr04	20500001	21000000	1897		310	Chr01	30900001	31000000	2226		310	Chr01	30900001	30950000	1580
311	Chr7	17900949	19430344	1529396		311	Chr04	21000001	21500000	1506		311	Chr01	31000001	31100000	2122		311	Chr01	31000001	31050000	1043
312	Chr7	19476850	20662939	1186090		312	Chr04	21500001	22000000	216		312	Chr01	31100001	31200000	2124		312	Chr01	31100001	31150000	1071
313	Chr7	20708488	21788183	1079696		313	Chr04	22000001	22500000	107		313	Chr01	31200001	31300000	2407		313	Chr01	31200001	31250000	1295
314	Chr7	21809904	23001133	1191230		314	Chr04	22500001	23000000	235		314	Chr01	31300001	31400000	2549		314	Chr01	31300001	31350000	1340
315	Chr7	23133958	24266624	1132667		315	Chr04	23000001	23500000	1511		315	Chr01	31400001	31500000	2860		315	Chr01	31400001	31450000	1567
316	Chr7	24366619	26027658	1661040		316	Chr04	23500001	24000000	1219		316	Chr01	31500001	31600000	2252		316	Chr01	31500001	31550000	1398
317	Chr7	26208418	29266178	3057761		317	Chr04	24000001	24500000	2059		317	Chr01	31600001	31700000	1983		317	Chr01	31600001	31650000	674
318	Chr8	131466	583225	451760		318	Chr04	24500001	25000000	1602		318	Chr01	31700001	31800000	2357		318	Chr01	31700001	31750000	946
319	Chr8	624988	1253093	628106		319	Chr04	25000001	25500000	3521		319	Chr01	31800001	31900000	2670		319	Chr01	31800001	31850000	1239
320	Chr8	1297583	2011495	713913		320	Chr04	25500001	26000000	3360		320	Chr01	31900001	32000000	2529		320	Chr01	31900001	31950000	1069
321	Chr8	2138246	2636264	498019		321	Chr04	26000001	26500000	2465		321	Chr01	32000001	32100000	2547		321	Chr01	32000001	32050000	1409
322	Chr8	2697504	3488867	791364		322	Chr04	26500001	27000000	2238		322	Chr01	32100001	32200000	2411		322	Chr01	32100001	32150000	1109
323	Chr8	3566233	4786758	1220526		323	Chr04	27000001	27500000	956		323	Chr01	32200001	32300000	1822		323	Chr01	32200001	32250000	1249
324	Chr8	4824763	5541498	716736		324	Chr04	27500001	28000000	435		324	Chr01	32300001	32400000	1770		324	Chr01	32300001	32350000	798
325	Chr8	5562562	6104047	541486		325	Chr04	28000001	28500000	2691		325	Chr01	32400001	32500000	2856		325	Chr01	32400001	32450000	1581
326	Chr8	6154421	6827560	673140		326	Chr04	28500001	29000000	396		326	Chr01	32500001	32600000	2197		326	Chr01	32500001	32550000	1122
327	Chr8	6941954	7494822	552869		327	Chr04	29000001	29500000	1520		327	Chr01	32600001	32700000	2406		327	Chr01	32600001	32650000	1339
328	Chr8	7560524	8424798	864275		328	Chr04	29500001	30000000	2117		328	Chr01	32700001	32800000	2593		328	Chr01	32700001	32750000	1296
329	Chr8	8454600	9227363	772764		329	Chr04	30000001	30500000	1174		329	Chr01	32800001	32900000	2771		329	Chr01	32800001	32850000	1294
330	Chr8	9259482	9712352	452871		330	Chr04	30500001	31000000	1755		330	Chr01	32900001	33000000	2150		330	Chr01	32900001	32950000	853
331	Chr8	9755326	10460038	704713		331	Chr04	31000001	31500000	1365		331	Chr01	33000001	33100000	2422		331	Chr01	33000001	33050000	1132
332	Chr8	10518635	11559394	1040760		332	Chr04	31500001	32000000	398		332	Chr01	33100001	33200000	2313		332	Chr01	33100001	33150000	1062
333	Chr8	11659926	12736479	1076554		333	Chr04	32000001	32500000	191		333	Chr01	33200001	33300000	2213		333	Chr01	33200001	33250000	1326
334	Chr8	12827063	13648735	821673		334	Chr04	32500001	33000000	182		334	Chr01	33300001	33400000	1769		334	Chr01	33300001	33350000	937
335	Chr8	13672563	14745382	1072820		335	Chr04	33000001	33500000	339		335	Chr01	33400001	33500000	2067		335	Chr01	33400001	33450000	949
336	Chr8	14800488	17342105	2541618		336	Chr04	33500001	34000000	417		336	Chr01	33500001	33600000	2194		336	Chr01	33500001	33550000	1059
337	Chr8	17436556	18456226	1019671		337	Chr04	34000001	34500000	691		337	Chr01	33600001	33700000	2757		337	Chr01	33600001	33650000	1323
338	Chr8	18717146	20174566	1457421		338	Chr05	1	500000	1376		338	Chr01	33700001	33800000	2203		338	Chr01	33700001	33750000	917
339	Chr8	20388115	22021775	1633661		339	Chr05	500001	1000000	2143		339	Chr01	33800001	33900000	1797		339	Chr01	33800001	33850000	616
340	Chr8	22109097	24044521	1935425		340	Chr05	1000001	1500000	1905		340	Chr01	33900001	34000000	2827		340	Chr01	33900001	33950000	1399
341	Chr8	24136794	25603965	1467172		341	Chr05	1500001	2000000	1807		341	Chr01	34000001	34100000	1185		341	Chr01	34000001	34050000	934
342	Chr9	37223	2461345	2424123		342	Chr05	2000001	2500000	1945		342	Chr01	34100001	34200000	1944		342	Chr01	34100001	34150000	775
343	Chr9	2683343	3939984	1256642		343	Chr05	2500001	3000000	2951		343	Chr01	34200001	34300000	1949		343	Chr01	34200001	34250000	1463
344	Chr9	3957065	5522214	1565150		344	Chr05	3000001	3500000	8604		344	Chr01	34300001	34400000	2044		344	Chr01	34300001	34350000	882
345	Chr9	5721754	7149980	1428227		345	Chr05	3500001	4000000	5193		345	Chr01	34400001	34500000	2375		345	Chr01	34400001	34450000	1415
346	Chr9	7315526	8587471	1271946		346	Chr05	4000001	4500000	2775		346	Chr01	34500001	34600000	1132		346	Chr01	34500001	34550000	296
347	Chr9	8668306	10412445	1744140		347	Chr05	4500001	5000000	2643		347	Chr01	34600001	34700000	2596		347	Chr01	34600001	34650000	1307
348	Chr9	10466670	11897401	1430732		348	Chr05	5000001	5500000	7604		348	Chr01	34700001	34800000	2952		348	Chr01	34700001	34750000	1375
349	Chr9	11989676	13614414	1624739		349	Chr05	5500001	6000000	3113		349	Chr01	34800001	34900000	2519		349	Chr01	34800001	34850000	1362
350	Chr9	13665520	14317776	652257		350	Chr05	6000001	6500000	1737		350	Chr01	34900001	35000000	2546		350	Chr01	34900001	34950000	1141
351	Chr9	14363004	14954837	591834		351	Chr05	6500001	7000000	10617		351	Chr01	35000001	35100000	2362		351	Chr01	35000001	35050000	1060
						352	Chr05	7000001	7500000	8690		352	Chr01	35100001	35200000	2278		352	Chr01	35100001	35150000	922
	Mean			1.00364e+06		353	Chr05	7500001	8000000	11460		353	Chr01	35200001	35300000	1211		353	Chr01	35200001	35250000	915
	SD			636030		354	Chr05	8000001	8500000	9231		354	Chr01	35300001	35400000	2176		354	Chr01	35300001	35350000	927
						355	Chr05	8500001	9000000	5504		355	Chr01	35400001	35500000	2076		355	Chr01	35400001	35450000	1134
						356	Chr05	9000001	9500000	3431		356	Chr01	35500001	35600000	1929		356	Chr01	35500001	35550000	684
						357	Chr05	9500001	10000000	10710		357	Chr01	35600001	35700000	2364		357	Chr01	35600001	35650000	1182
						358	Chr05	10000001	10500000	9079		358	Chr01	35700001	35800000	2593		358	Chr01	35700001	35750000	1258
						359	Chr05	10500001	11000000	9094		359	Chr01	35800001	35900000	2295		359	Chr01	35800001	35850000	1072
						360	Chr05	11000001	11500000	5491		360	Chr01	35900001	36000000	1781		360	Chr01	35900001	35950000	1138
						361	Chr05	11500001	12000000	6307		361	Chr01	36000001	36100000	2019		361	Chr01	36000001	36050000	780
						362	Chr05	12000001	12500000	6286		362	Chr01	36100001	36200000	2268		362	Chr01	36100001	36150000	1322
						363	Chr05	12500001	13000000	7164		363	Chr01	36200001	36300000	2128		363	Chr01	36200001	36250000	980
						364	Chr05	13000001	13500000	3499		364	Chr01	36300001	36400000	2473		364	Chr01	36300001	36350000	1238
						365	Chr05	13500001	14000000	3588		365	Chr01	36400001	36500000	2101		365	Chr01	36400001	36450000	1137
						366	Chr05	14000001	14500000	1232		366	Chr01	36500001	36600000	2611		366	Chr01	36500001	36550000	1388
						367	Chr05	14500001	15000000	7105		367	Chr01	36600001	36700000	1927		367	Chr01	36600001	36650000	798
						368	Chr05	15000001	15500000	7867		368	Chr01	36700001	36800000	2310		368	Chr01	36700001	36750000	1302
						369	Chr05	15500001	16000000	6015		369	Chr01	36800001	36900000	2501		369	Chr01	36800001	36850000	1356
						370	Chr05	16000001	16500000	8231		370	Chr01	36900001	37000000	2270		370	Chr01	36900001	36950000	1070
						371	Chr05	16500001	17000000	5502		371	Chr01	37000001	37100000	2434		371	Chr01	37000001	37050000	1291
						372	Chr05	17000001	17500000	4723		372	Chr01	37100001	37200000	2662		372	Chr01	37100001	37150000	1501
						373	Chr05	17500001	18000000	533		373	Chr01	37200001	37300000	1769		373	Chr01	37200001	37250000	1246
						374	Chr05	18000001	18500000	834		374	Chr01	37300001	37400000	1463		374	Chr01	37300001	37350000	938
						375	Chr05	18500001	19000000	2656		375	Chr01	37400001	37500000	1314		375	Chr01	37400001	37450000	387
						376	Chr05	19000001	19500000	1697		376	Chr01	37500001	37600000	1394		376	Chr01	37500001	37550000	436
						377	Chr05	19500001	20000000	2293		377	Chr01	37600001	37700000	3019		377	Chr01	37600001	37650000	1522
						378	Chr05	20000001	20500000	4290		378	Chr01	37700001	37800000	1242		378	Chr01	37700001	37750000	1145
						379	Chr05	20500001	21000000	4755		379	Chr01	37800001	37900000	801		379	Chr01	37800001	37850000	477
						380	Chr05	21000001	21500000	2546		380	Chr01	37900001	38000000	2099		380	Chr01	37900001	37950000	1132
						381	Chr05	21500001	22000000	3134		381	Chr01	38000001	38100000	2187		381	Chr01	38000001	38050000	1239
						382	Chr05	22000001	22500000	2153		382	Chr01	38100001	38200000	2517		382	Chr01	38100001	38150000	1264
						383	Chr05	22500001	23000000	3024		383	Chr01	38200001	38300000	2633		383	Chr01	38200001	38250000	1507
						384	Chr05	23000001	23500000	3366		384	Chr01	38300001	38400000	2890		384	Chr01	38300001	38350000	1338
						385	Chr05	23500001	24000000	7000		385	Chr01	38400001	38500000	2568		385	Chr01	38400001	38450000	1175
						386	Chr05	24000001	24500000	6182		386	Chr01	38500001	38600000	3125		386	Chr01	38500001	38550000	1712
						387	Chr05	24500001	25000000	3908		387	Chr01	38600001	38700000	2405		387	Chr01	38600001	38650000	1293
						388	Chr05	25000001	25500000	4355		388	Chr01	38700001	38800000	2442		388	Chr01	38700001	38750000	1311
						389	Chr05	25500001	26000000	3242		389	Chr01	38800001	38900000	2995		389	Chr01	38800001	38850000	1604
						390	Chr05	26000001	26500000	3854		390	Chr01	38900001	39000000	2374		390	Chr01	38900001	38950000	1495
						391	Chr05	26500001	27000000	4341		391	Chr01	39000001	39100000	2491		391	Chr01	39000001	39050000	1249
						392	Chr05	27000001	27500000	6618		392	Chr01	39100001	39200000	2475		392	Chr01	39100001	39150000	1346
						393	Chr05	27500001	28000000	6891		393	Chr01	39200001	39300000	2128		393	Chr01	39200001	39250000	870
						394	Chr05	28000001	28500000	8555		394	Chr01	39300001	39400000	2385		394	Chr01	39300001	39350000	1466
						395	Chr05	28500001	29000000	7421		395	Chr01	39400001	39500000	2053		395	Chr01	39400001	39450000	1039
						396	Chr05	29000001	29500000	6331		396	Chr01	39500001	39600000	2073		396	Chr01	39500001	39550000	879
						397	Chr05	29500001	30000000	2222		397	Chr01	39600001	39700000	2494		397	Chr01	39600001	39650000	1302
						398	Chr05	30000001	30500000	4709		398	Chr01	39700001	39800000	2559		398	Chr01	39700001	39750000	1111
						399	Chr05	30500001	31000000	2354		399	Chr01	39800001	39900000	2784		399	Chr01	39800001	39850000	1485
						400	Chr05	31000001	31500000	5055		400	Chr01	39900001	40000000	2200		400	Chr01	39900001	39950000	922
						401	Chr05	31500001	32000000	1651		401	Chr01	40000001	40100000	1741		401	Chr01	40000001	40050000	783
						402	Chr05	32000001	32500000	1121		402	Chr01	40100001	40200000	2619		402	Chr01	40100001	40150000	1406
						403	Chr05	32500001	33000000	1477		403	Chr01	40200001	40300000	2474		403	Chr01	40200001	40250000	1087
						404	Chr06	1	500000	2980		404	Chr01	40300001	40400000	2132		404	Chr01	40300001	40350000	940
						405	Chr06	500001	1000000	11548		405	Chr01	40400001	40500000	2428		405	Chr01	40400001	40450000	1291
						406	Chr06	1000001	1500000	12486		406	Chr01	40500001	40600000	2070		406	Chr01	40500001	40550000	875
						407	Chr06	1500001	2000000	12891		407	Chr01	40600001	40700000	2435		407	Chr01	40600001	40650000	1440
						408	Chr06	2000001	2500000	11213		408	Chr01	40700001	40800000	2648		408	Chr01	40700001	40750000	1199
						409	Chr06	2500001	3000000	13103		409	Chr01	40800001	40900000	2778		409	Chr01	40800001	40850000	1309
						410	Chr06	3000001	3500000	11359		410	Chr01	40900001	41000000	2588		410	Chr01	40900001	40950000	1553
						411	Chr06	3500001	4000000	10240		411	Chr01	41000001	41100000	2551		411	Chr01	41000001	41050000	1226
						412	Chr06	4000001	4500000	12235		412	Chr01	41100001	41200000	2501		412	Chr01	41100001	41150000	1354
						413	Chr06	4500001	5000000	5444		413	Chr01	41200001	41300000	2462		413	Chr01	41200001	41250000	1336
						414	Chr06	5000001	5500000	9687		414	Chr01	41300001	41400000	1911		414	Chr01	41300001	41350000	739
						415	Chr06	5500001	6000000	9484		415	Chr01	41400001	41500000	1912		415	Chr01	41400001	41450000	916
						416	Chr06	6000001	6500000	10069		416	Chr01	41500001	41600000	2536		416	Chr01	41500001	41550000	1349
						417	Chr06	6500001	7000000	13064		417	Chr01	41600001	41700000	2315		417	Chr01	41600001	41650000	1365
						418	Chr06	7000001	7500000	12773		418	Chr01	41700001	41800000	2485		418	Chr01	41700001	41750000	1332
						419	Chr06	7500001	8000000	9211		419	Chr01	41800001	41900000	2768		419	Chr01	41800001	41850000	1263
						420	Chr06	8000001	8500000	9477		420	Chr01	41900001	42000000	2659		420	Chr01	41900001	41950000	1280
						421	Chr06	8500001	9000000	11398		421	Chr01	42000001	42100000	2894		421	Chr01	42000001	42050000	1404
						422	Chr06	9000001	9500000	8895		422	Chr01	42100001	42200000	2797		422	Chr01	42100001	42150000	1315
						423	Chr06	9500001	10000000	7995		423	Chr01	42200001	42300000	2749		423	Chr01	42200001	42250000	1445
						424	Chr06	10000001	10500000	9725		424	Chr01	42300001	42400000	2414		424	Chr01	42300001	42350000	1290
						425	Chr06	10500001	11000000	8182		425	Chr01	42400001	42500000	1677		425	Chr01	42400001	42450000	1278
						426	Chr06	11000001	11500000	10055		426	Chr01	42500001	42600000	2230		426	Chr01	42500001	42550000	1254
						427	Chr06	11500001	12000000	6476		427	Chr01	42600001	42700000	1918		427	Chr01	42600001	42650000	1128
						428	Chr06	12000001	12500000	6010		428	Chr01	42700001	42800000	2237		428	Chr01	42700001	42750000	1054
						429	Chr06	12500001	13000000	9734		429	Chr01	42800001	42900000	1708		429	Chr01	42800001	42850000	951
						430	Chr06	13000001	13500000	9811		430	Chr01	42900001	43000000	2364		430	Chr01	42900001	42950000	1165
						431	Chr06	13500001	14000000	5813		431	Chr01	43000001	43100000	2600		431	Chr01	43000001	43050000	1381
						432	Chr06	14000001	14500000	2027		432	Chr01	43100001	43200000	1932		432	Chr01	43100001	43150000	814
						433	Chr06	14500001	15000000	7228		433	Chr01	43200001	43300000	2613		433	Chr01	43200001	43250000	1324
						434	Chr06	15000001	15500000	3463		434	Chr01	43300001	43400000	2213		434	Chr01	43300001	43350000	1427
						435	Chr06	15500001	16000000	5000		435	Chr01	43400001	43500000	1435		435	Chr01	43400001	43450000	501
						436	Chr06	16000001	16500000	5276		436	Chr01	43500001	43600000	2449		436	Chr01	43500001	43550000	1111
						437	Chr06	16500001	17000000	6517		437	Chr01	43600001	43700000	2002		437	Chr01	43600001	43650000	1059
						438	Chr06	17000001	17500000	2584		438	Chr01	43700001	43800000	2583		438	Chr01	43700001	43750000	1187
						439	Chr06	17500001	18000000	4323		439	Chr01	43800001	43900000	2365		439	Chr01	43800001	43850000	1238
						440	Chr06	18000001	18500000	4095		440	Chr01	43900001	44000000	2108		440	Chr01	43900001	43950000	1061
						441	Chr06	18500001	19000000	5160		441	Chr01	44000001	44100000	1867		441	Chr01	44000001	44050000	1327
						442	Chr06	19000001	19500000	3729		442	Chr01	44100001	44200000	248		442	Chr01	44100001	44150000	91
						443	Chr06	19500001	20000000	1957		443	Chr01	44200001	44300000	2418		443	Chr01	44200001	44250000	1082
						444	Chr06	20000001	20500000	2340		444	Chr01	44300001	44400000	1686		444	Chr01	44300001	44350000	1144
						445	Chr06	20500001	21000000	2999		445	Chr01	44400001	44500000	2006		445	Chr01	44400001	44450000	1235
						446	Chr06	21000001	21500000	3695		446	Chr01	44500001	44600000	2510		446	Chr01	44500001	44550000	1271
						447	Chr06	21500001	22000000	4498		447	Chr01	44600001	44700000	2462		447	Chr01	44600001	44650000	1168
						448	Chr06	22000001	22500000	7137		448	Chr01	44700001	44800000	2240		448	Chr01	44700001	44750000	1067
						449	Chr06	22500001	23000000	3948		449	Chr01	44800001	44900000	2632		449	Chr01	44800001	44850000	1115
						450	Chr06	23000001	23500000	4654		450	Chr01	44900001	45000000	1193		450	Chr01	44900001	44950000	785
						451	Chr06	23500001	24000000	6958		451	Chr01	45000001	45100000	434		451	Chr01	45000001	45050000	262
						452	Chr06	24000001	24500000	3445		452	Chr01	45100001	45200000	665		452	Chr01	45100001	45150000	351
						453	Chr06	24500001	25000000	4887		453	Chr01	45200001	45300000	785		453	Chr01	45200001	45250000	506
						454	Chr06	25000001	25500000	4829		454	Chr01	45300001	45400000	2268		454	Chr01	45300001	45350000	958
						455	Chr06	25500001	26000000	3827		455	Chr01	45400001	45500000	2204		455	Chr01	45400001	45450000	1302
						456	Chr06	26000001	26500000	2153		456	Chr01	45500001	45600000	1519		456	Chr01	45500001	45550000	803
						457	Chr06	26500001	27000000	559		457	Chr01	45600001	45700000	2560		457	Chr01	45600001	45650000	1119
						458	Chr06	27000001	27500000	2666		458	Chr01	45700001	45800000	352		458	Chr01	45700001	45750000	286
						459	Chr06	27500001	28000000	2073		459	Chr01	45800001	45900000	561		459	Chr01	45800001	45850000	175
						460	Chr06	28000001	28500000	2631		460	Chr01	45900001	46000000	2636		460	Chr01	45900001	45950000	1402
						461	Chr06	28500001	29000000	2164		461	Chr01	46000001	46100000	535		461	Chr01	46000001	46050000	417
						462	Chr07	1	500000	1093		462	Chr01	46100001	46200000	458		462	Chr01	46100001	46150000	199
						463	Chr07	500001	1000000	7895		463	Chr01	46200001	46300000	1701		463	Chr01	46200001	46250000	413
						464	Chr07	1000001	1500000	1735		464	Chr01	46300001	46400000	1885		464	Chr01	46300001	46350000	876
						465	Chr07	1500001	2000000	2195		465	Chr01	46400001	46500000	1351		465	Chr01	46400001	46450000	710
						466	Chr07	2000001	2500000	5272		466	Chr01	46500001	46600000	2348		466	Chr01	46500001	46550000	1121
						467	Chr07	2500001	3000000	2835		467	Chr01	46600001	46700000	1761		467	Chr01	46600001	46650000	676
						468	Chr07	3000001	3500000	2304		468	Chr01	46700001	46800000	1666		468	Chr01	46700001	46750000	798
						469	Chr07	3500001	4000000	2342		469	Chr01	46800001	46900000	1061		469	Chr01	46800001	46850000	434
						470	Chr07	4000001	4500000	4792		470	Chr01	46900001	47000000	1992		470	Chr01	46900001	46950000	1126
						471	Chr07	4500001	5000000	1430		471	Chr01	47000001	47100000	2003		471	Chr01	47000001	47050000	962
						472	Chr07	5000001	5500000	4165		472	Chr01	47100001	47200000	2268		472	Chr01	47100001	47150000	1354
						473	Chr07	5500001	6000000	3799		473	Chr01	47200001	47300000	1557		473	Chr01	47200001	47250000	353
						474	Chr07	6000001	6500000	3417		474	Chr01	47300001	47400000	1819		474	Chr01	47300001	47350000	1190
						475	Chr07	6500001	7000000	4473		475	Chr01	47400001	47500000	541		475	Chr01	47400001	47450000	345
						476	Chr07	7000001	7500000	5486		476	Chr01	47500001	47600000	412		476	Chr01	47500001	47550000	304
						477	Chr07	7500001	8000000	6723		477	Chr01	47600001	47700000	566		477	Chr01	47600001	47650000	209
						478	Chr07	8000001	8500000	1672		478	Chr01	47700001	47800000	610		478	Chr01	47700001	47750000	266
						479	Chr07	8500001	9000000	5087		479	Chr01	47800001	47900000	1061		479	Chr01	47800001	47850000	290
						480	Chr07	9000001	9500000	2980		480	Chr01	47900001	48000000	727		480	Chr01	47900001	47950000	398
						481	Chr07	9500001	10000000	3188		481	Chr01	48000001	48100000	1321		481	Chr01	48000001	48050000	548
						482	Chr07	10000001	10500000	4651		482	Chr01	48100001	48200000	1372		482	Chr01	48100001	48150000	673
						483	Chr07	10500001	11000000	2841		483	Chr01	48200001	48300000	962		483	Chr01	48200001	48250000	419
						484	Chr07	11000001	11500000	5821		484	Chr01	48300001	48400000	577		484	Chr01	48300001	48350000	189
						485	Chr07	11500001	12000000	8568		485	Chr01	48400001	48500000	892		485	Chr01	48400001	48450000	350
						486	Chr07	12000001	12500000	6627		486	Chr01	48500001	48600000	2007		486	Chr01	48500001	48550000	1178
						487	Chr07	12500001	13000000	5645		487	Chr01	48600001	48700000	1806		487	Chr01	48600001	48650000	693
						488	Chr07	13000001	13500000	6562		488	Chr01	48700001	48800000	1995		488	Chr01	48700001	48750000	941
						489	Chr07	13500001	14000000	10277		489	Chr01	48800001	48900000	1481		489	Chr01	48800001	48850000	846
						490	Chr07	14000001	14500000	8968		490	Chr01	48900001	49000000	1678		490	Chr01	48900001	48950000	944
						491	Chr07	14500001	15000000	11223		491	Chr01	49000001	49100000	1698		491	Chr01	49000001	49050000	1047
						492	Chr07	15000001	15500000	5912		492	Chr01	49100001	49200000	1593		492	Chr01	49100001	49150000	1009
						493	Chr07	15500001	16000000	6899		493	Chr01	49200001	49300000	2064		493	Chr01	49200001	49250000	1153
						494	Chr07	16000001	16500000	10360		494	Chr01	49300001	49400000	1730		494	Chr01	49300001	49350000	1055
						495	Chr07	16500001	17000000	10014		495	Chr01	49400001	49500000	765		495	Chr01	49400001	49450000	451
						496	Chr07	17000001	17500000	10908		496	Chr01	49500001	49600000	1708		496	Chr01	49500001	49550000	820
						497	Chr07	17500001	18000000	11541		497	Chr01	49600001	49700000	1157		497	Chr01	49600001	49650000	490
						498	Chr07	18000001	18500000	9023		498	Chr01	49700001	49800000	779		498	Chr01	49700001	49750000	251
						499	Chr07	18500001	19000000	11401		499	Chr01	49800001	49900000	398		499	Chr01	49800001	49850000	187
						500	Chr07	19000001	19500000	5596		500	Chr01	49900001	50000000	1481		500	Chr01	49900001	49950000	302
						501	Chr07	19500001	20000000	7228		501	Chr01	50000001	50100000	2155		501	Chr01	50000001	50050000	853
						502	Chr07	20000001	20500000	10551		502	Chr01	50100001	50200000	1799		502	Chr01	50100001	50150000	934
						503	Chr07	20500001	21000000	10670		503	Chr01	50200001	50300000	1566		503	Chr01	50200001	50250000	631
						504	Chr07	21000001	21500000	9394		504	Chr01	50300001	50400000	2429		504	Chr01	50300001	50350000	1107
						505	Chr07	21500001	22000000	7475		505	Chr01	50400001	50500000	1630		505	Chr01	50400001	50450000	597
						506	Chr07	22000001	22500000	6922		506	Chr01	50500001	50600000	829		506	Chr01	50500001	50550000	636
						507	Chr07	22500001	23000000	13044		507	Chr01	50600001	50700000	1515		507	Chr01	50600001	50650000	617
						508	Chr07	23000001	23500000	12044		508	Chr01	50700001	50800000	1598		508	Chr01	50700001	50750000	1175
						509	Chr07	23500001	24000000	11011		509	Chr01	50800001	50900000	2053		509	Chr01	50800001	50850000	1070
						510	Chr07	24000001	24500000	14143		510	Chr01	50900001	51000000	1532		510	Chr01	50900001	50950000	744
						511	Chr07	24500001	25000000	11535		511	Chr01	51000001	51100000	717		511	Chr01	51000001	51050000	133
						512	Chr07	25000001	25500000	12662		512	Chr01	51100001	51200000	1936		512	Chr01	51100001	51150000	820
						513	Chr07	25500001	26000000	10856		513	Chr01	51200001	51300000	1489		513	Chr01	51200001	51250000	542
						514	Chr07	26000001	26500000	5836		514	Chr01	51300001	51400000	1716		514	Chr01	51300001	51350000	787
						515	Chr07	26500001	27000000	5487		515	Chr01	51400001	51500000	1983		515	Chr01	51400001	51450000	934
						516	Chr07	27000001	27500000	4048		516	Chr01	51500001	51600000	1111		516	Chr01	51500001	51550000	557
						517	Chr08	1	500000	8592		517	Chr01	51600001	51700000	1613		517	Chr01	51600001	51650000	405
						518	Chr08	500001	1000000	11547		518	Chr01	51700001	51800000	2237		518	Chr01	51700001	51750000	1240
						519	Chr08	1000001	1500000	10130		519	Chr01	51800001	51900000	1301		519	Chr01	51800001	51850000	399
						520	Chr08	1500001	2000000	11381		520	Chr01	51900001	52000000	912		520	Chr01	51900001	51950000	521
						521	Chr08	2000001	2500000	11047		521	Chr01	52000001	52100000	1194		521	Chr01	52000001	52050000	731
						522	Chr08	2500001	3000000	11721		522	Chr01	52100001	52200000	773		522	Chr01	52100001	52150000	731
						523	Chr08	3000001	3500000	11727		523	Chr01	52200001	52300000	461		523	Chr01	52200001	52250000	179
						524	Chr08	3500001	4000000	6787		524	Chr01	52300001	52400000	857		524	Chr01	52300001	52350000	282
						525	Chr08	4000001	4500000	10608		525	Chr01	52400001	52500000	914		525	Chr01	52400001	52450000	275
						526	Chr08	4500001	5000000	12799		526	Chr01	52500001	52600000	1290		526	Chr01	52500001	52550000	1022
						527	Chr08	5000001	5500000	11794		527	Chr01	52600001	52700000	757		527	Chr01	52600001	52650000	278
						528	Chr08	5500001	6000000	10904		528	Chr01	52700001	52800000	819		528	Chr01	52700001	52750000	424
						529	Chr08	6000001	6500000	12002		529	Chr01	52800001	52900000	1531		529	Chr01	52800001	52850000	743
						530	Chr08	6500001	7000000	9595		530	Chr01	52900001	53000000	1463		530	Chr01	52900001	52950000	716
						531	Chr08	7000001	7500000	12192		531	Chr01	53000001	53100000	1422		531	Chr01	53000001	53050000	531
						532	Chr08	7500001	8000000	6719		532	Chr01	53100001	53200000	2599		532	Chr01	53100001	53150000	1330
						533	Chr08	8000001	8500000	3650		533	Chr01	53200001	53300000	1408		533	Chr01	53200001	53250000	1047
						534	Chr08	8500001	9000000	8716		534	Chr01	53300001	53400000	719		534	Chr01	53300001	53350000	665
						535	Chr08	9000001	9500000	8445		535	Chr01	53400001	53500000	1489		535	Chr01	53400001	53450000	579
						536	Chr08	9500001	10000000	3965		536	Chr01	53500001	53600000	1226		536	Chr01	53500001	53550000	404
						537	Chr08	10000001	10500000	1752		537	Chr01	53600001	53700000	702		537	Chr01	53600001	53650000	163
						538	Chr08	10500001	11000000	3603		538	Chr01	53700001	53800000	259		538	Chr01	53700001	53750000	141
						539	Chr08	11000001	11500000	8919		539	Chr01	53800001	53900000	323		539	Chr01	53800001	53850000	156
						540	Chr08	11500001	12000000	10127		540	Chr01	53900001	54000000	1550		540	Chr01	53900001	53950000	807
						541	Chr08	12000001	12500000	7012		541	Chr01	54000001	54100000	1055		541	Chr01	54000001	54050000	760
						542	Chr08	12500001	13000000	5150		542	Chr01	54100001	54200000	1002		542	Chr01	54100001	54150000	142
						543	Chr08	13000001	13500000	8357		543	Chr01	54200001	54300000	738		543	Chr01	54200001	54250000	644
						544	Chr08	13500001	14000000	8635		544	Chr01	54300001	54400000	501		544	Chr01	54300001	54350000	208
						545	Chr08	14000001	14500000	4806		545	Chr01	54400001	54500000	1249		545	Chr01	54400001	54450000	1170
						546	Chr08	14500001	15000000	4642		546	Chr01	54500001	54600000	88		546	Chr01	54500001	54550000	0
						547	Chr08	15000001	15500000	3498		547	Chr01	54600001	54700000	280		547	Chr01	54600001	54650000	207
						548	Chr08	15500001	16000000	1698		548	Chr01	54700001	54800000	175		548	Chr01	54700001	54750000	133
						549	Chr08	16000001	16500000	2402		549	Chr01	54800001	54900000	2219		549	Chr01	54800001	54850000	1075
						550	Chr08	16500001	17000000	4125		550	Chr01	54900001	55000000	1373		550	Chr01	54900001	54950000	655
						551	Chr08	17000001	17500000	3708		551	Chr01	55000001	55100000	292		551	Chr01	55000001	55050000	156
						552	Chr08	17500001	18000000	5129		552	Chr01	55100001	55200000	117		552	Chr01	55100001	55150000	0
						553	Chr08	18000001	18500000	4822		553	Chr01	55200001	55300000	177		553	Chr01	55200001	55250000	0
						554	Chr08	18500001	19000000	3130		554	Chr01	55300001	55400000	214		554	Chr01	55300001	55350000	127
						555	Chr08	19000001	19500000	3730		555	Chr01	55400001	55500000	234		555	Chr01	55400001	55450000	162
						556	Chr08	19500001	20000000	3606		556	Chr01	55500001	55600000	311		556	Chr01	55500001	55550000	161
						557	Chr08	20000001	20500000	2589		557	Chr01	55600001	55700000	417		557	Chr01	55600001	55650000	229
						558	Chr08	20500001	21000000	6977		558	Chr01	55700001	55800000	263		558	Chr01	55700001	55750000	205
						559	Chr08	21000001	21500000	846		559	Chr01	55800001	55900000	594		559	Chr01	55800001	55850000	152
						560	Chr08	21500001	22000000	4454		560	Chr01	55900001	56000000	1048		560	Chr01	55900001	55950000	781
						561	Chr08	22000001	22500000	4319		561	Chr01	56000001	56100000	1066		561	Chr01	56000001	56050000	147
						562	Chr08	22500001	23000000	2030		562	Chr01	56100001	56200000	1126		562	Chr01	56100001	56150000	880
						563	Chr08	23000001	23500000	1333		563	Chr01	56200001	56300000	1205		563	Chr01	56200001	56250000	566
						564	Chr08	23500001	24000000	1401		564	Chr01	56300001	56400000	1176		564	Chr01	56300001	56350000	699
						565	Chr08	24000001	24500000	3502		565	Chr01	56400001	56500000	1603		565	Chr01	56400001	56450000	693
						566	Chr08	24500001	25000000	1722		566	Chr01	56500001	56600000	791		566	Chr01	56500001	56550000	499
						567	Chr09	1	500000	2168		567	Chr01	56600001	56700000	476		567	Chr01	56600001	56650000	460
						568	Chr09	500001	1000000	2915		568	Chr01	56700001	56800000	306		568	Chr01	56700001	56750000	0
						569	Chr09	1000001	1500000	1072		569	Chr01	56800001	56900000	140		569	Chr01	56800001	56850000	94
						570	Chr09	1500001	2000000	345		570	Chr01	56900001	57000000	300		570	Chr01	56900001	56950000	0
						571	Chr09	2000001	2500000	5030		571	Chr02	1	100000	286		571	Chr02	1	50000	202
						572	Chr09	2500001	3000000	5847		572	Chr02	100001	200000	597		572	Chr02	100001	150000	0
						573	Chr09	3000001	3500000	3677		573	Chr02	200001	300000	688		573	Chr02	200001	250000	455
						574	Chr09	3500001	4000000	4102		574	Chr02	300001	400000	492		574	Chr02	300001	350000	141
						575	Chr09	4000001	4500000	2422		575	Chr02	400001	500000	907		575	Chr02	400001	450000	602
						576	Chr09	4500001	5000000	4625		576	Chr02	500001	600000	206		576	Chr02	500001	550000	137
						577	Chr09	5000001	5500000	4541		577	Chr02	600001	700000	75		577	Chr02	600001	650000	67
						578	Chr09	5500001	6000000	3049		578	Chr02	700001	800000	591		578	Chr02	700001	750000	56
						579	Chr09	6000001	6500000	4398		579	Chr02	800001	900000	730		579	Chr02	800001	850000	347
						580	Chr09	6500001	7000000	6595		580	Chr02	900001	1000000	2494		580	Chr02	900001	950000	1408
						581	Chr09	7000001	7500000	1682		581	Chr02	1000001	1100000	2283		581	Chr02	1000001	1050000	1068
						582	Chr09	7500001	8000000	3029		582	Chr02	1100001	1200000	652		582	Chr02	1100001	1150000	313
						583	Chr09	8000001	8500000	7087		583	Chr02	1200001	1300000	222		583	Chr02	1200001	1250000	173
						584	Chr09	8500001	9000000	6272		584	Chr02	1300001	1400000	220		584	Chr02	1300001	1350000	121
						585	Chr09	9000001	9500000	5090		585	Chr02	1400001	1500000	257		585	Chr02	1400001	1450000	231
						586	Chr09	9500001	10000000	10667		586	Chr02	1500001	1600000	195		586	Chr02	1500001	1550000	59
						587	Chr09	10000001	10500000	5344		587	Chr02	1600001	1700000	313		587	Chr02	1600001	1650000	299
						588	Chr09	10500001	11000000	3040		588	Chr02	1700001	1800000	138		588	Chr02	1700001	1750000	57
						589	Chr09	11000001	11500000	1627		589	Chr02	1800001	1900000	882		589	Chr02	1800001	1850000	100
						590	Chr09	11500001	12000000	1687		590	Chr02	1900001	2000000	60		590	Chr02	1900001	1950000	0
						591	Chr09	12000001	12500000	2941		591	Chr02	2000001	2100000	0		591	Chr02	2000001	2050000	0
						592	Chr09	12500001	13000000	4990		592	Chr02	2100001	2200000	0		592	Chr02	2100001	2150000	0
						593	Chr09	13000001	13500000	4260		593	Chr02	2200001	2300000	0		593	Chr02	2200001	2250000	0
						594	Chr09	13500001	14000000	5505		594	Chr02	2300001	2400000	0		594	Chr02	2300001	2350000	0
						595	Chr09	14000001	14500000	4946		595	Chr02	2400001	2500000	0		595	Chr02	2400001	2450000	0
						596	Chr09	14500001	15000000	9184		596	Chr02	2500001	2600000	1045		596	Chr02	2500001	2550000	165
						597	Chr09	15000001	15500000	6652		597	Chr02	2600001	2700000	1557		597	Chr02	2600001	2650000	857
						598	Chr09	15500001	16000000	4164		598	Chr02	2700001	2800000	1379		598	Chr02	2700001	2750000	944
						599	Chr09	16000001	16500000	805		599	Chr02	2800001	2900000	2522		599	Chr02	2800001	2850000	1123
						600	Chr09	16500001	17000000	8005		600	Chr02	2900001	3000000	2644		600	Chr02	2900001	2950000	1337
						601	Chr09	17000001	17500000	8983		601	Chr02	3000001	3100000	2421		601	Chr02	3000001	3050000	1250
						602	Chr09	17500001	18000000	6319		602	Chr02	3100001	3200000	2129		602	Chr02	3100001	3150000	1179
						603	Chr09	18000001	18500000	10322		603	Chr02	3200001	3300000	2309		603	Chr02	3200001	3250000	1105
						604	Chr09	18500001	19000000	7180		604	Chr02	3300001	3400000	2195		604	Chr02	3300001	3350000	1099
						605	Chr09	19000001	19500000	8299		605	Chr02	3400001	3500000	1236		605	Chr02	3400001	3450000	483
						606	Chr09	19500001	20000000	11154		606	Chr02	3500001	3600000	2312		606	Chr02	3500001	3550000	1145
						607	Chr09	20000001	20500000	11826		607	Chr02	3600001	3700000	1926		607	Chr02	3600001	3650000	1209
						608	Chr09	20500001	21000000	11781		608	Chr02	3700001	3800000	1420		608	Chr02	3700001	3750000	296
						609	Chr09	21000001	21500000	13678		609	Chr02	3800001	3900000	2225		609	Chr02	3800001	3850000	1183
						610	Chr09	21500001	22000000	11279		610	Chr02	3900001	4000000	2245		610	Chr02	3900001	3950000	1189
						611	Chr09	22000001	22500000	9655		611	Chr02	4000001	4100000	2076		611	Chr02	4000001	4050000	1134
						612	Chr09	22500001	23000000	10424		612	Chr02	4100001	4200000	1916		612	Chr02	4100001	4150000	879
						613	Chr09	23000001	23500000	9362		613	Chr02	4200001	4300000	2407		613	Chr02	4200001	4250000	1049
						614	Chr09	23500001	24000000	12340		614	Chr02	4300001	4400000	1486		614	Chr02	4300001	4350000	852
						615	Chr09	24000001	24500000	4208		615	Chr02	4400001	4500000	1913		615	Chr02	4400001	4450000	900
						616	Chr09	24500001	25000000	2507		616	Chr02	4500001	4600000	2357		616	Chr02	4500001	4550000	1326
						617	Chr10	1	500000	1013		617	Chr02	4600001	4700000	2533		617	Chr02	4600001	4650000	1218
						618	Chr10	500001	1000000	355		618	Chr02	4700001	4800000	2587		618	Chr02	4700001	4750000	1278
						619	Chr10	1000001	1500000	1345		619	Chr02	4800001	4900000	2687		619	Chr02	4800001	4850000	1616
						620	Chr10	1500001	2000000	439		620	Chr02	4900001	5000000	2121		620	Chr02	4900001	4950000	1208
						621	Chr10	2000001	2500000	692		621	Chr02	5000001	5100000	2103		621	Chr02	5000001	5050000	1171
						622	Chr10	2500001	3000000	399		622	Chr02	5100001	5200000	1950		622	Chr02	5100001	5150000	912
						623	Chr10	3000001	3500000	3875		623	Chr02	5200001	5300000	2331		623	Chr02	5200001	5250000	1241
						624	Chr10	3500001	4000000	3078		624	Chr02	5300001	5400000	2073		624	Chr02	5300001	5350000	749
						625	Chr10	4000001	4500000	4195		625	Chr02	5400001	5500000	2272		625	Chr02	5400001	5450000	1137
						626	Chr10	4500001	5000000	3302		626	Chr02	5500001	5600000	2156		626	Chr02	5500001	5550000	896
						627	Chr10	5000001	5500000	2749		627	Chr02	5600001	5700000	2441		627	Chr02	5600001	5650000	1161
						628	Chr10	5500001	6000000	6482		628	Chr02	5700001	5800000	2025		628	Chr02	5700001	5750000	853
						629	Chr10	6000001	6500000	3992		629	Chr02	5800001	5900000	1826		629	Chr02	5800001	5850000	873
						630	Chr10	6500001	7000000	7595		630	Chr02	5900001	6000000	2133		630	Chr02	5900001	5950000	931
						631	Chr10	7000001	7500000	6773		631	Chr02	6000001	6100000	2135		631	Chr02	6000001	6050000	1157
						632	Chr10	7500001	8000000	5670		632	Chr02	6100001	6200000	2339		632	Chr02	6100001	6150000	1155
						633	Chr10	8000001	8500000	6783		633	Chr02	6200001	6300000	1709		633	Chr02	6200001	6250000	1111
						634	Chr10	8500001	9000000	7237		634	Chr02	6300001	6400000	2770		634	Chr02	6300001	6350000	1294
						635	Chr10	9000001	9500000	7540		635	Chr02	6400001	6500000	1992		635	Chr02	6400001	6450000	1063
						636	Chr10	9500001	10000000	5341		636	Chr02	6500001	6600000	1160		636	Chr02	6500001	6550000	484
						637	Chr10	10000001	10500000	1057		637	Chr02	6600001	6700000	1301		637	Chr02	6600001	6650000	1123
						638	Chr10	10500001	11000000	4692		638	Chr02	6700001	6800000	245		638	Chr02	6700001	6750000	167
						639	Chr10	11000001	11500000	7221		639	Chr02	6800001	6900000	337		639	Chr02	6800001	6850000	172
						640	Chr10	11500001	12000000	8880		640	Chr02	6900001	7000000	533		640	Chr02	6900001	6950000	183
						641	Chr10	12000001	12500000	8387		641	Chr02	7000001	7100000	778		641	Chr02	7000001	7050000	357
						642	Chr10	12500001	13000000	7947		642	Chr02	7100001	7200000	2014		642	Chr02	7100001	7150000	966
						643	Chr10	13000001	13500000	5427		643	Chr02	7200001	7300000	2283		643	Chr02	7200001	7250000	1194
						644	Chr10	13500001	14000000	10705		644	Chr02	7300001	7400000	2669		644	Chr02	7300001	7350000	1264
						645	Chr10	14000001	14500000	9556		645	Chr02	7400001	7500000	2114		645	Chr02	7400001	7450000	951
						646	Chr10	14500001	15000000	5113		646	Chr02	7500001	7600000	2272		646	Chr02	7500001	7550000	1233
						647	Chr10	15000001	15500000	3861		647	Chr02	7600001	7700000	2428		647	Chr02	7600001	7650000	1175
						648	Chr10	15500001	16000000	7993		648	Chr02	7700001	7800000	2572		648	Chr02	7700001	7750000	1352
						649	Chr10	16000001	16500000	10296		649	Chr02	7800001	7900000	2402		649	Chr02	7800001	7850000	1358
						650	Chr10	16500001	17000000	9382		650	Chr02	7900001	8000000	2733		650	Chr02	7900001	7950000	1234
						651	Chr10	17000001	17500000	7191		651	Chr02	8000001	8100000	1607		651	Chr02	8000001	8050000	1408
						652	Chr10	17500001	18000000	7755		652	Chr02	8100001	8200000	1368		652	Chr02	8100001	8150000	666
						653	Chr10	18000001	18500000	11187		653	Chr02	8200001	8300000	2581		653	Chr02	8200001	8250000	1372
						654	Chr10	18500001	19000000	9100		654	Chr02	8300001	8400000	2675		654	Chr02	8300001	8350000	1280
						655	Chr10	19000001	19500000	9154		655	Chr02	8400001	8500000	2659		655	Chr02	8400001	8450000	1249
						656	Chr10	19500001	20000000	11102		656	Chr02	8500001	8600000	2731		656	Chr02	8500001	8550000	1315
						657	Chr10	20000001	20500000	11398		657	Chr02	8600001	8700000	2020		657	Chr02	8600001	8650000	976
						658	Chr10	20500001	21000000	8862		658	Chr02	8700001	8800000	1640		658	Chr02	8700001	8750000	1066
						659	Chr10	21000001	21500000	11876		659	Chr02	8800001	8900000	1956		659	Chr02	8800001	8850000	879
						660	Chr10	21500001	22000000	13179		660	Chr02	8900001	9000000	2087		660	Chr02	8900001	8950000	995
						661	Chr10	22000001	22500000	10416		661	Chr02	9000001	9100000	1879		661	Chr02	9000001	9050000	1013
						662	Chr10	22500001	23000000	12202		662	Chr02	9100001	9200000	2201		662	Chr02	9100001	9150000	809
						663	Chr10	23000001	23500000	11428		663	Chr02	9200001	9300000	1936		663	Chr02	9200001	9250000	736
						664	Chr10	23500001	24000000	9280		664	Chr02	9300001	9400000	2136		664	Chr02	9300001	9350000	1082
						665	Chr10	24000001	24500000	4995		665	Chr02	9400001	9500000	2393		665	Chr02	9400001	9450000	1236
						666	Chr11	1	500000	1511		666	Chr02	9500001	9600000	2495		666	Chr02	9500001	9550000	1314
						667	Chr11	500001	1000000	2323		667	Chr02	9600001	9700000	2126		667	Chr02	9600001	9650000	1078
						668	Chr11	1000001	1500000	1434		668	Chr02	9700001	9800000	2504		668	Chr02	9700001	9750000	1318
						669	Chr11	1500001	2000000	3545		669	Chr02	9800001	9900000	1957		669	Chr02	9800001	9850000	748
						670	Chr11	2000001	2500000	4801		670	Chr02	9900001	10000000	2272		670	Chr02	9900001	9950000	1159
						671	Chr11	2500001	3000000	1909		671	Chr02	10000001	10100000	1993		671	Chr02	10000001	10050000	720
						672	Chr11	3000001	3500000	2305		672	Chr02	10100001	10200000	2651		672	Chr02	10100001	10150000	1258
						673	Chr11	3500001	4000000	4264		673	Chr02	10200001	10300000	2599		673	Chr02	10200001	10250000	1307
						674	Chr11	4000001	4500000	1567		674	Chr02	10300001	10400000	1301		674	Chr02	10300001	10350000	1062
						675	Chr11	4500001	5000000	2372		675	Chr02	10400001	10500000	1868		675	Chr02	10400001	10450000	1154
						676	Chr11	5000001	5500000	1382		676	Chr02	10500001	10600000	1340		676	Chr02	10500001	10550000	737
						677	Chr11	5500001	6000000	2376		677	Chr02	10600001	10700000	801		677	Chr02	10600001	10650000	289
						678	Chr11	6000001	6500000	1863		678	Chr02	10700001	10800000	304		678	Chr02	10700001	10750000	260
						679	Chr11	6500001	7000000	1287		679	Chr02	10800001	10900000	609		679	Chr02	10800001	10850000	57
						680	Chr11	7000001	7500000	2779		680	Chr02	10900001	11000000	925		680	Chr02	10900001	10950000	432
						681	Chr11	7500001	8000000	1274		681	Chr02	11000001	11100000	420		681	Chr02	11000001	11050000	367
						682	Chr11	8000001	8500000	1376		682	Chr02	11100001	11200000	508		682	Chr02	11100001	11150000	141
						683	Chr11	8500001	9000000	4165		683	Chr02	11200001	11300000	2400		683	Chr02	11200001	11250000	1149
						684	Chr11	9000001	9500000	2192		684	Chr02	11300001	11400000	2229		684	Chr02	11300001	11350000	1227
						685	Chr11	9500001	10000000	1587		685	Chr02	11400001	11500000	2205		685	Chr02	11400001	11450000	1329
						686	Chr11	10000001	10500000	3227		686	Chr02	11500001	11600000	1161		686	Chr02	11500001	11550000	450
						687	Chr11	10500001	11000000	1240		687	Chr02	11600001	11700000	1976		687	Chr02	11600001	11650000	1113
						688	Chr11	11000001	11500000	4454		688	Chr02	11700001	11800000	2029		688	Chr02	11700001	11750000	897
						689	Chr11	11500001	12000000	7928		689	Chr02	11800001	11900000	829		689	Chr02	11800001	11850000	601
						690	Chr11	12000001	12500000	3413		690	Chr02	11900001	12000000	2171		690	Chr02	11900001	11950000	1335
						691	Chr11	12500001	13000000	3609		691	Chr02	12000001	12100000	2530		691	Chr02	12000001	12050000	1071
						692	Chr11	13000001	13500000	4801		692	Chr02	12100001	12200000	1540		692	Chr02	12100001	12150000	300
						693	Chr11	13500001	14000000	1302		693	Chr02	12200001	12300000	2556		693	Chr02	12200001	12250000	1241
						694	Chr11	14000001	14500000	639		694	Chr02	12300001	12400000	2174		694	Chr02	12300001	12350000	1042
						695	Chr11	14500001	15000000	785		695	Chr02	12400001	12500000	1690		695	Chr02	12400001	12450000	960
						696	Chr11	15000001	15500000	1061		696	Chr02	12500001	12600000	1963		696	Chr02	12500001	12550000	947
						697	Chr11	15500001	16000000	788		697	Chr02	12600001	12700000	2622		697	Chr02	12600001	12650000	1286
						698	Chr11	16000001	16500000	1228		698	Chr02	12700001	12800000	2262		698	Chr02	12700001	12750000	1245
						699	Chr11	16500001	17000000	2015		699	Chr02	12800001	12900000	2903		699	Chr02	12800001	12850000	1580
						700	Chr11	17000001	17500000	6268		700	Chr02	12900001	13000000	2741		700	Chr02	12900001	12950000	1461
						701	Chr11	17500001	18000000	6311		701	Chr02	13000001	13100000	2341		701	Chr02	13000001	13050000	1076
						702	Chr11	18000001	18500000	1130		702	Chr02	13100001	13200000	1233		702	Chr02	13100001	13150000	733
						703	Chr11	18500001	19000000	4027		703	Chr02	13200001	13300000	1876		703	Chr02	13200001	13250000	1058
						704	Chr11	19000001	19500000	3159		704	Chr02	13300001	13400000	1427		704	Chr02	13300001	13350000	460
						705	Chr11	19500001	20000000	1074		705	Chr02	13400001	13500000	2262		705	Chr02	13400001	13450000	1150
						706	Chr11	20000001	20500000	759		706	Chr02	13500001	13600000	2590		706	Chr02	13500001	13550000	1333
						707	Chr11	20500001	21000000	1058		707	Chr02	13600001	13700000	2389		707	Chr02	13600001	13650000	1251
						708	Chr11	21000001	21500000	5296		708	Chr02	13700001	13800000	2734		708	Chr02	13700001	13750000	1240
						709	Chr11	21500001	22000000	3229		709	Chr02	13800001	13900000	2285		709	Chr02	13800001	13850000	1223
						710	Chr11	22000001	22500000	1303		710	Chr02	13900001	14000000	1818		710	Chr02	13900001	13950000	675
						711	Chr11	22500001	23000000	303		711	Chr02	14000001	14100000	2410		711	Chr02	14000001	14050000	1449
						712	Chr12	1	500000	2666		712	Chr02	14100001	14200000	2128		712	Chr02	14100001	14150000	1127
						713	Chr12	500001	1000000	4209		713	Chr02	14200001	14300000	2593		713	Chr02	14200001	14250000	1217
						714	Chr12	1000001	1500000	1797		714	Chr02	14300001	14400000	1365		714	Chr02	14300001	14350000	1080
						715	Chr12	1500001	2000000	3573		715	Chr02	14400001	14500000	857		715	Chr02	14400001	14450000	156
						716	Chr12	2000001	2500000	2240		716	Chr02	14500001	14600000	1458		716	Chr02	14500001	14550000	696
						717	Chr12	2500001	3000000	4959		717	Chr02	14600001	14700000	2449		717	Chr02	14600001	14650000	1196
						718	Chr12	3000001	3500000	4456		718	Chr02	14700001	14800000	1524		718	Chr02	14700001	14750000	692
						719	Chr12	3500001	4000000	2789		719	Chr02	14800001	14900000	2371		719	Chr02	14800001	14850000	1301
						720	Chr12	4000001	4500000	3896		720	Chr02	14900001	15000000	1866		720	Chr02	14900001	14950000	1296
						721	Chr12	4500001	5000000	4234		721	Chr02	15000001	15100000	1002		721	Chr02	15000001	15050000	0
						722	Chr12	5000001	5500000	4604		722	Chr02	15100001	15200000	2749		722	Chr02	15100001	15150000	1534
						723	Chr12	5500001	6000000	2071		723	Chr02	15200001	15300000	2347		723	Chr02	15200001	15250000	1245
						724	Chr12	6000001	6500000	5148		724	Chr02	15300001	15400000	2315		724	Chr02	15300001	15350000	1216
						725	Chr12	6500001	7000000	4950		725	Chr02	15400001	15500000	1188		725	Chr02	15400001	15450000	659
						726	Chr12	7000001	7500000	3955		726	Chr02	15500001	15600000	2006		726	Chr02	15500001	15550000	987
						727	Chr12	7500001	8000000	3613		727	Chr02	15600001	15700000	769		727	Chr02	15600001	15650000	258
						728	Chr12	8000001	8500000	3868		728	Chr02	15700001	15800000	1971		728	Chr02	15700001	15750000	933
						729	Chr12	8500001	9000000	3441		729	Chr02	15800001	15900000	2837		729	Chr02	15800001	15850000	1317
						730	Chr12	9000001	9500000	4256		730	Chr02	15900001	16000000	2192		730	Chr02	15900001	15950000	1155
						731	Chr12	9500001	10000000	6399		731	Chr02	16000001	16100000	516		731	Chr02	16000001	16050000	241
						732	Chr12	10000001	10500000	6702		732	Chr02	16100001	16200000	996		732	Chr02	16100001	16150000	772
						733	Chr12	10500001	11000000	8052		733	Chr02	16200001	16300000	1625		733	Chr02	16200001	16250000	315
						734	Chr12	11000001	11500000	2230		734	Chr02	16300001	16400000	2342		734	Chr02	16300001	16350000	1267
						735	Chr12	11500001	12000000	5762		735	Chr02	16400001	16500000	2400		735	Chr02	16400001	16450000	1156
						736	Chr12	12000001	12500000	6938		736	Chr02	16500001	16600000	2390		736	Chr02	16500001	16550000	1188
						737	Chr12	12500001	13000000	3963		737	Chr02	16600001	16700000	2311		737	Chr02	16600001	16650000	1167
						738	Chr12	13000001	13500000	10328		738	Chr02	16700001	16800000	584		738	Chr02	16700001	16750000	512
						739	Chr12	13500001	14000000	6807		739	Chr02	16800001	16900000	720		739	Chr02	16800001	16850000	362
						740	Chr12	14000001	14500000	8245		740	Chr02	16900001	17000000	721		740	Chr02	16900001	16950000	355
						741	Chr12	14500001	15000000	4496		741	Chr02	17000001	17100000	2157		741	Chr02	17000001	17050000	911
						742	Chr12	15000001	15500000	10335		742	Chr02	17100001	17200000	1228		742	Chr02	17100001	17150000	889
						743	Chr12	15500001	16000000	9851		743	Chr02	17200001	17300000	546		743	Chr02	17200001	17250000	211
						744	Chr12	16000001	16500000	10768		744	Chr02	17300001	17400000	1786		744	Chr02	17300001	17350000	676
						745	Chr12	16500001	17000000	11440		745	Chr02	17400001	17500000	1975		745	Chr02	17400001	17450000	1015
						746	Chr12	17000001	17500000	2271		746	Chr02	17500001	17600000	2020		746	Chr02	17500001	17550000	992
						747	Chr12	17500001	18000000	5542		747	Chr02	17600001	17700000	1135		747	Chr02	17600001	17650000	791
						748	Chr12	18000001	18500000	10836		748	Chr02	17700001	17800000	1153		748	Chr02	17700001	17750000	1123
						749	Chr12	18500001	19000000	10122		749	Chr02	17800001	17900000	1273		749	Chr02	17800001	17850000	245
						750	Chr12	19000001	19500000	11174		750	Chr02	17900001	18000000	2450		750	Chr02	17900001	17950000	1201
						751	Chr12	19500001	20000000	8648		751	Chr02	18000001	18100000	1769		751	Chr02	18000001	18050000	755
						752	Chr12	20000001	20500000	11753		752	Chr02	18100001	18200000	2830		752	Chr02	18100001	18150000	1659
						753	Chr12	20500001	21000000	9766		753	Chr02	18200001	18300000	1965		753	Chr02	18200001	18250000	1066
						754	Chr12	21000001	21500000	12128		754	Chr02	18300001	18400000	2037		754	Chr02	18300001	18350000	1218
						755	Chr12	21500001	22000000	13048		755	Chr02	18400001	18500000	1854		755	Chr02	18400001	18450000	1097
						756	Chr12	22000001	22500000	9905		756	Chr02	18500001	18600000	2125		756	Chr02	18500001	18550000	1204
						757	Chr13	1	500000	8687		757	Chr02	18600001	18700000	1985		757	Chr02	18600001	18650000	1167
						758	Chr13	500001	1000000	11599		758	Chr02	18700001	18800000	2087		758	Chr02	18700001	18750000	1055
						759	Chr13	1000001	1500000	11458		759	Chr02	18800001	18900000	2567		759	Chr02	18800001	18850000	1076
						760	Chr13	1500001	2000000	9516		760	Chr02	18900001	19000000	1333		760	Chr02	18900001	18950000	888
						761	Chr13	2000001	2500000	11091		761	Chr02	19000001	19100000	1828		761	Chr02	19000001	19050000	557
						762	Chr13	2500001	3000000	11903		762	Chr02	19100001	19200000	2040		762	Chr02	19100001	19150000	1421
						763	Chr13	3000001	3500000	10290		763	Chr02	19200001	19300000	382		763	Chr02	19200001	19250000	371
						764	Chr13	3500001	4000000	1316		764	Chr02	19300001	19400000	593		764	Chr02	19300001	19350000	214
						765	Chr13	4000001	4500000	0		765	Chr02	19400001	19500000	508		765	Chr02	19400001	19450000	283
						766	Chr13	4500001	5000000	0		766	Chr02	19500001	19600000	2021		766	Chr02	19500001	19550000	547
						767	Chr13	5000001	5500000	0		767	Chr02	19600001	19700000	310		767	Chr02	19600001	19650000	296
						768	Chr13	5500001	6000000	0		768	Chr02	19700001	19800000	1899		768	Chr02	19700001	19750000	931
						769	Chr13	6000001	6500000	0		769	Chr02	19800001	19900000	731		769	Chr02	19800001	19850000	731
						770	Chr13	6500001	7000000	0		770	Chr02	19900001	20000000	657		770	Chr02	19900001	19950000	621
						771	Chr13	7000001	7500000	0		771	Chr02	20000001	20100000	296		771	Chr02	20000001	20050000	84
						772	Chr13	7500001	8000000	0		772	Chr02	20100001	20200000	0		772	Chr02	20100001	20150000	0
						773	Chr13	8000001	8500000	0		773	Chr02	20200001	20300000	0		773	Chr02	20200001	20250000	0
						774	Chr13	8500001	9000000	0		774	Chr02	20300001	20400000	513		774	Chr02	20300001	20350000	0
						775	Chr13	9000001	9500000	0		775	Chr02	20400001	20500000	760		775	Chr02	20400001	20450000	0
						776	Chr13	9500001	10000000	0		776	Chr02	20500001	20600000	1191		776	Chr02	20500001	20550000	380
						777	Chr13	10000001	10500000	0		777	Chr02	20600001	20700000	1620		777	Chr02	20600001	20650000	1145
						778	Chr13	10500001	11000000	0		778	Chr02	20700001	20800000	2054		778	Chr02	20700001	20750000	1003
						779	Chr13	11000001	11500000	0		779	Chr02	20800001	20900000	2325		779	Chr02	20800001	20850000	1324
						780	Chr13	11500001	12000000	0		780	Chr02	20900001	21000000	2296		780	Chr02	20900001	20950000	1411
						781	Chr13	12000001	12500000	0		781	Chr02	21000001	21100000	1659		781	Chr02	21000001	21050000	749
						782	Chr13	12500001	13000000	0		782	Chr02	21100001	21200000	959		782	Chr02	21100001	21150000	364
						783	Chr13	13000001	13500000	0		783	Chr02	21200001	21300000	1194		783	Chr02	21200001	21250000	569
						784	Chr13	13500001	14000000	0		784	Chr02	21300001	21400000	1198		784	Chr02	21300001	21350000	737
						785	Chr13	14000001	14500000	0		785	Chr02	21400001	21500000	1974		785	Chr02	21400001	21450000	1286
						786	Chr13	14500001	15000000	0		786	Chr02	21500001	21600000	1346		786	Chr02	21500001	21550000	1001
						787	Chr13	15000001	15500000	0		787	Chr02	21600001	21700000	1812		787	Chr02	21600001	21650000	1095
						788	Chr13	15500001	16000000	0		788	Chr02	21700001	21800000	2338		788	Chr02	21700001	21750000	1302
						789	Chr13	16000001	16500000	0		789	Chr02	21800001	21900000	1828		789	Chr02	21800001	21850000	758
						790	Chr13	16500001	17000000	0		790	Chr02	21900001	22000000	1602		790	Chr02	21900001	21950000	756
						791	Chr13	17000001	17500000	0		791	Chr02	22000001	22100000	1302		791	Chr02	22000001	22050000	823
						792	Chr13	17500001	18000000	0		792	Chr02	22100001	22200000	1334		792	Chr02	22100001	22150000	526
						793	Chr13	18000001	18500000	0		793	Chr02	22200001	22300000	2502		793	Chr02	22200001	22250000	1071
						794	Chr13	18500001	19000000	0		794	Chr02	22300001	22400000	1030		794	Chr02	22300001	22350000	539
						795	Chr13	19000001	19500000	0		795	Chr02	22400001	22500000	321		795	Chr02	22400001	22450000	68
						796	Chr13	19500001	20000000	0		796	Chr02	22500001	22600000	1634		796	Chr02	22500001	22550000	577
						797	Chr13	20000001	20500000	0		797	Chr02	22600001	22700000	2150		797	Chr02	22600001	22650000	1028
						798	Chr13	20500001	21000000	0		798	Chr02	22700001	22800000	638		798	Chr02	22700001	22750000	463
						799	Chr13	21000001	21500000	0		799	Chr02	22800001	22900000	116		799	Chr02	22800001	22850000	66
						800	Chr13	21500001	22000000	0		800	Chr02	22900001	23000000	2079		800	Chr02	22900001	22950000	935
						801	tig000003989	1	500000	0		801	Chr02	23000001	23100000	931		801	Chr02	23000001	23050000	408
						802	tig000003889	1	500000	0		802	Chr02	23100001	23200000	1701		802	Chr02	23100001	23150000	1004
						803	tig000003270	1	500000	0		803	Chr02	23200001	23300000	1611		803	Chr02	23200001	23250000	1326
						804	tig000003270	500001	1000000	0		804	Chr02	23300001	23400000	1403		804	Chr02	23300001	23350000	1001
												805	Chr02	23400001	23500000	585		805	Chr02	23400001	23450000	471
												806	Chr02	23500001	23600000	1449		806	Chr02	23500001	23550000	738
												807	Chr02	23600001	23700000	1489		807	Chr02	23600001	23650000	692
												808	Chr02	23700001	23800000	1323		808	Chr02	23700001	23750000	893
												809	Chr02	23800001	23900000	205		809	Chr02	23800001	23850000	85
												810	Chr02	23900001	24000000	367		810	Chr02	23900001	23950000	303
												811	Chr02	24000001	24100000	0		811	Chr02	24000001	24050000	0
												812	Chr02	24100001	24200000	137		812	Chr02	24100001	24150000	137
												813	Chr02	24200001	24300000	138		813	Chr02	24200001	24250000	0
												814	Chr02	24300001	24400000	301		814	Chr02	24300001	24350000	247
												815	Chr02	24400001	24500000	118		815	Chr02	24400001	24450000	0
												816	Chr02	24500001	24600000	331		816	Chr02	24500001	24550000	0
												817	Chr02	24600001	24700000	145		817	Chr02	24600001	24650000	71
												818	Chr02	24700001	24800000	300		818	Chr02	24700001	24750000	203
												819	Chr02	24800001	24900000	2216		819	Chr02	24800001	24850000	1089
												820	Chr02	24900001	25000000	2038		820	Chr02	24900001	24950000	980
												821	Chr02	25000001	25100000	743		821	Chr02	25000001	25050000	717
												822	Chr02	25100001	25200000	0		822	Chr02	25100001	25150000	0
												823	Chr02	25200001	25300000	314		823	Chr02	25200001	25250000	64
												824	Chr02	25300001	25400000	1667		824	Chr02	25300001	25350000	639
												825	Chr02	25400001	25500000	1733		825	Chr02	25400001	25450000	747
												826	Chr02	25500001	25600000	1620		826	Chr02	25500001	25550000	896
												827	Chr02	25600001	25700000	929		827	Chr02	25600001	25650000	401
												828	Chr02	25700001	25800000	1445		828	Chr02	25700001	25750000	1117
												829	Chr02	25800001	25900000	1200		829	Chr02	25800001	25850000	860
												830	Chr02	25900001	26000000	919		830	Chr02	25900001	25950000	209
												831	Chr02	26000001	26100000	2167		831	Chr02	26000001	26050000	1353
												832	Chr02	26100001	26200000	1297		832	Chr02	26100001	26150000	511
												833	Chr02	26200001	26300000	2226		833	Chr02	26200001	26250000	990
												834	Chr02	26300001	26400000	2049		834	Chr02	26300001	26350000	1015
												835	Chr02	26400001	26500000	994		835	Chr02	26400001	26450000	333
												836	Chr02	26500001	26600000	610		836	Chr02	26500001	26550000	566
												837	Chr02	26600001	26700000	716		837	Chr02	26600001	26650000	182
												838	Chr02	26700001	26800000	1731		838	Chr02	26700001	26750000	649
												839	Chr02	26800001	26900000	641		839	Chr02	26800001	26850000	421
												840	Chr02	26900001	27000000	1113		840	Chr02	26900001	26950000	637
												841	Chr02	27000001	27100000	1361		841	Chr02	27000001	27050000	713
												842	Chr02	27100001	27200000	443		842	Chr02	27100001	27150000	246
												843	Chr02	27200001	27300000	76		843	Chr02	27200001	27250000	0
												844	Chr02	27300001	27400000	217		844	Chr02	27300001	27350000	98
												845	Chr02	27400001	27500000	141		845	Chr02	27400001	27450000	0
												846	Chr02	27500001	27600000	1866		846	Chr02	27500001	27550000	594
												847	Chr02	27600001	27700000	1073		847	Chr02	27600001	27650000	743
												848	Chr02	27700001	27800000	127		848	Chr02	27700001	27750000	0
												849	Chr02	27800001	27900000	660		849	Chr02	27800001	27850000	0
												850	Chr02	27900001	28000000	284		850	Chr02	27900001	27950000	268
												851	Chr02	28000001	28100000	1021		851	Chr02	28000001	28050000	421
												852	Chr02	28100001	28200000	368		852	Chr02	28100001	28150000	368
												853	Chr02	28200001	28300000	0		853	Chr02	28200001	28250000	0
												854	Chr02	28300001	28400000	436		854	Chr02	28300001	28350000	436
												855	Chr02	28400001	28500000	0		855	Chr02	28400001	28450000	0
												856	Chr02	28500001	28600000	122		856	Chr02	28500001	28550000	0
												857	Chr02	28600001	28700000	863		857	Chr02	28600001	28650000	431
												858	Chr02	28700001	28800000	253		858	Chr02	28700001	28750000	149
												859	Chr02	28800001	28900000	363		859	Chr02	28800001	28850000	203
												860	Chr02	28900001	29000000	127		860	Chr02	28900001	28950000	0
												861	Chr02	29000001	29100000	281		861	Chr02	29000001	29050000	132
												862	Chr02	29100001	29200000	1164		862	Chr02	29100001	29150000	257
												863	Chr02	29200001	29300000	870		863	Chr02	29200001	29250000	806
												864	Chr02	29300001	29400000	401		864	Chr02	29300001	29350000	99
												865	Chr02	29400001	29500000	665		865	Chr02	29400001	29450000	340
												866	Chr02	29500001	29600000	836		866	Chr02	29500001	29550000	376
												867	Chr02	29600001	29700000	801		867	Chr02	29600001	29650000	792
												868	Chr02	29700001	29800000	0		868	Chr02	29700001	29750000	0
												869	Chr02	29800001	29900000	171		869	Chr02	29800001	29850000	151
												870	Chr02	29900001	30000000	530		870	Chr02	29900001	29950000	0
												871	Chr02	30000001	30100000	526		871	Chr02	30000001	30050000	383
												872	Chr02	30100001	30200000	1474		872	Chr02	30100001	30150000	513
												873	Chr02	30200001	30300000	282		873	Chr02	30200001	30250000	144
												874	Chr02	30300001	30400000	612		874	Chr02	30300001	30350000	231
												875	Chr02	30400001	30500000	508		875	Chr02	30400001	30450000	342
												876	Chr02	30500001	30600000	1640		876	Chr02	30500001	30550000	866
												877	Chr02	30600001	30700000	1954		877	Chr02	30600001	30650000	808
												878	Chr02	30700001	30800000	1131		878	Chr02	30700001	30750000	436
												879	Chr02	30800001	30900000	1438		879	Chr02	30800001	30850000	557
												880	Chr02	30900001	31000000	1050		880	Chr02	30900001	30950000	478
												881	Chr02	31000001	31100000	1762		881	Chr02	31000001	31050000	559
												882	Chr02	31100001	31200000	1408		882	Chr02	31100001	31150000	974
												883	Chr02	31200001	31300000	1840		883	Chr02	31200001	31250000	1080
												884	Chr02	31300001	31400000	300		884	Chr02	31300001	31350000	171
												885	Chr02	31400001	31500000	505		885	Chr02	31400001	31450000	93
												886	Chr02	31500001	31600000	1956		886	Chr02	31500001	31550000	1312
												887	Chr02	31600001	31700000	1688		887	Chr02	31600001	31650000	933
												888	Chr02	31700001	31800000	2213		888	Chr02	31700001	31750000	964
												889	Chr02	31800001	31900000	310		889	Chr02	31800001	31850000	51
												890	Chr02	31900001	32000000	204		890	Chr02	31900001	31950000	167
												891	Chr02	32000001	32100000	110		891	Chr02	32000001	32050000	0
												892	Chr02	32100001	32200000	146		892	Chr02	32100001	32150000	139
												893	Chr02	32200001	32300000	258		893	Chr02	32200001	32250000	154
												894	Chr02	32300001	32400000	616		894	Chr02	32300001	32350000	459
												895	Chr02	32400001	32500000	146		895	Chr02	32400001	32450000	0
												896	Chr02	32500001	32600000	353		896	Chr02	32500001	32550000	280
												897	Chr02	32600001	32700000	195		897	Chr02	32600001	32650000	95
												898	Chr02	32700001	32800000	1062		898	Chr02	32700001	32750000	535
												899	Chr02	32800001	32900000	1463		899	Chr02	32800001	32850000	712
												900	Chr02	32900001	33000000	777		900	Chr02	32900001	32950000	590
												901	Chr02	33000001	33100000	1996		901	Chr02	33000001	33050000	911
												902	Chr02	33100001	33200000	2048		902	Chr02	33100001	33150000	1077
												903	Chr02	33200001	33300000	2254		903	Chr02	33200001	33250000	1481
												904	Chr02	33300001	33400000	1264		904	Chr02	33300001	33350000	726
												905	Chr02	33400001	33500000	2021		905	Chr02	33400001	33450000	777
												906	Chr02	33500001	33600000	1063		906	Chr02	33500001	33550000	966
												907	Chr02	33600001	33700000	191		907	Chr02	33600001	33650000	148
												908	Chr02	33700001	33800000	137		908	Chr02	33700001	33750000	89
												909	Chr02	33800001	33900000	307		909	Chr02	33800001	33850000	0
												910	Chr02	33900001	34000000	266		910	Chr02	33900001	33950000	190
												911	Chr02	34000001	34100000	265		911	Chr02	34000001	34050000	204
												912	Chr02	34100001	34200000	299		912	Chr02	34100001	34150000	80
												913	Chr02	34200001	34300000	462		913	Chr02	34200001	34250000	177
												914	Chr02	34300001	34400000	344		914	Chr02	34300001	34350000	0
												915	Chr02	34400001	34500000	430		915	Chr02	34400001	34450000	292
												916	Chr02	34500001	34600000	271		916	Chr02	34500001	34550000	68
												917	Chr02	34600001	34700000	107		917	Chr02	34600001	34650000	0
												918	Chr02	34700001	34800000	0		918	Chr02	34700001	34750000	0
												919	Chr02	34800001	34900000	172		919	Chr02	34800001	34850000	0
												920	Chr02	34900001	35000000	1055		920	Chr02	34900001	34950000	614
												921	Chr02	35000001	35100000	437		921	Chr02	35000001	35050000	226
												922	Chr02	35100001	35200000	291		922	Chr02	35100001	35150000	132
												923	Chr02	35200001	35300000	297		923	Chr02	35200001	35250000	165
												924	Chr02	35300001	35400000	726		924	Chr02	35300001	35350000	422
												925	Chr02	35400001	35500000	284		925	Chr02	35400001	35450000	206
												926	Chr02	35500001	35600000	196		926	Chr02	35500001	35550000	100
												927	Chr02	35600001	35700000	340		927	Chr02	35600001	35650000	150
												928	Chr02	35700001	35800000	1529		928	Chr02	35700001	35750000	371
												929	Chr02	35800001	35900000	1887		929	Chr02	35800001	35850000	960
												930	Chr02	35900001	36000000	1803		930	Chr02	35900001	35950000	1142
												931	Chr02	36000001	36100000	1114		931	Chr02	36000001	36050000	828
												932	Chr02	36100001	36200000	1312		932	Chr02	36100001	36150000	536
												933	Chr02	36200001	36300000	2149		933	Chr02	36200001	36250000	1213
												934	Chr02	36300001	36400000	2063		934	Chr02	36300001	36350000	1092
												935	Chr02	36400001	36500000	1319		935	Chr02	36400001	36450000	745
												936	Chr02	36500001	36600000	1803		936	Chr02	36500001	36550000	696
												937	Chr02	36600001	36700000	2129		937	Chr02	36600001	36650000	1186
												938	Chr02	36700001	36800000	2181		938	Chr02	36700001	36750000	1147
												939	Chr02	36800001	36900000	2309		939	Chr02	36800001	36850000	1069
												940	Chr02	36900001	37000000	2039		940	Chr02	36900001	36950000	1042
												941	Chr02	37000001	37100000	2122		941	Chr02	37000001	37050000	915
												942	Chr02	37100001	37200000	2292		942	Chr02	37100001	37150000	1101
												943	Chr02	37200001	37300000	2290		943	Chr02	37200001	37250000	1300
												944	Chr02	37300001	37400000	1600		944	Chr02	37300001	37350000	1105
												945	Chr02	37400001	37500000	1976		945	Chr02	37400001	37450000	1280
												946	Chr02	37500001	37600000	967		946	Chr02	37500001	37550000	458
												947	Chr02	37600001	37700000	495		947	Chr02	37600001	37650000	414
												948	Chr02	37700001	37800000	210		948	Chr02	37700001	37750000	0
												949	Chr02	37800001	37900000	2318		949	Chr02	37800001	37850000	1143
												950	Chr02	37900001	38000000	2309		950	Chr02	37900001	37950000	1102
												951	Chr02	38000001	38100000	1010		951	Chr02	38000001	38050000	716
												952	Chr02	38100001	38200000	1942		952	Chr02	38100001	38150000	809
												953	Chr02	38200001	38300000	1713		953	Chr02	38200001	38250000	766
												954	Chr02	38300001	38400000	1497		954	Chr02	38300001	38350000	462
												955	Chr02	38400001	38500000	1876		955	Chr02	38400001	38450000	668
												956	Chr02	38500001	38600000	2039		956	Chr02	38500001	38550000	1089
												957	Chr02	38600001	38700000	2415		957	Chr02	38600001	38650000	1413
												958	Chr02	38700001	38800000	2667		958	Chr02	38700001	38750000	1396
												959	Chr02	38800001	38900000	2075		959	Chr02	38800001	38850000	1298
												960	Chr02	38900001	39000000	2521		960	Chr02	38900001	38950000	1500
												961	Chr02	39000001	39100000	2547		961	Chr02	39000001	39050000	1256
												962	Chr02	39100001	39200000	2429		962	Chr02	39100001	39150000	1199
												963	Chr02	39200001	39300000	2330		963	Chr02	39200001	39250000	1093
												964	Chr02	39300001	39400000	2559		964	Chr02	39300001	39350000	1416
												965	Chr02	39400001	39500000	650		965	Chr02	39400001	39450000	436
												966	Chr02	39500001	39600000	2702		966	Chr02	39500001	39550000	1250
												967	Chr02	39600001	39700000	2071		967	Chr02	39600001	39650000	882
												968	Chr02	39700001	39800000	1922		968	Chr02	39700001	39750000	1201
												969	Chr02	39800001	39900000	2407		969	Chr02	39800001	39850000	1171
												970	Chr02	39900001	40000000	2717		970	Chr02	39900001	39950000	1323
												971	Chr02	40000001	40100000	1960		971	Chr02	40000001	40050000	859
												972	Chr02	40100001	40200000	2092		972	Chr02	40100001	40150000	981
												973	Chr02	40200001	40300000	1981		973	Chr02	40200001	40250000	1053
												974	Chr02	40300001	40400000	2672		974	Chr02	40300001	40350000	1394
												975	Chr02	40400001	40500000	2491		975	Chr02	40400001	40450000	1157
												976	Chr02	40500001	40600000	1304		976	Chr02	40500001	40550000	440
												977	Chr02	40600001	40700000	257		977	Chr02	40600001	40650000	257
												978	Chr02	40700001	40800000	65		978	Chr02	40700001	40750000	0
												979	Chr02	40800001	40900000	1150		979	Chr02	40800001	40850000	816
												980	Chr02	40900001	41000000	678		980	Chr02	40900001	40950000	377
												981	Chr02	41000001	41100000	420		981	Chr02	41000001	41050000	363
												982	Chr02	41100001	41200000	193		982	Chr02	41100001	41150000	101
												983	Chr02	41200001	41300000	119		983	Chr02	41200001	41250000	0
												984	Chr02	41300001	41400000	249		984	Chr02	41300001	41350000	128
												985	Chr02	41400001	41500000	474		985	Chr02	41400001	41450000	202
												986	Chr02	41500001	41600000	319		986	Chr02	41500001	41550000	288
												987	Chr02	41600001	41700000	302		987	Chr02	41600001	41650000	0
												988	Chr02	41700001	41800000	180		988	Chr02	41700001	41750000	109
												989	Chr02	41800001	41900000	923		989	Chr02	41800001	41850000	427
												990	Chr02	41900001	42000000	293		990	Chr02	41900001	41950000	214
												991	Chr03	1	100000	436		991	Chr03	1	50000	181
												992	Chr03	100001	200000	662		992	Chr03	100001	150000	256
												993	Chr03	200001	300000	200		993	Chr03	200001	250000	133
												994	Chr03	300001	400000	458		994	Chr03	300001	350000	188
												995	Chr03	400001	500000	276		995	Chr03	400001	450000	125
												996	Chr03	500001	600000	318		996	Chr03	500001	550000	312
												997	Chr03	600001	700000	162		997	Chr03	600001	650000	109
												998	Chr03	700001	800000	323		998	Chr03	700001	750000	81
												999	Chr03	800001	900000	367		999	Chr03	800001	850000	287
												1000	Chr03	900001	1000000	84		1000	Chr03	900001	950000	74
												1001	Chr03	1000001	1100000	100		1001	Chr03	1000001	1050000	60
												1002	Chr03	1100001	1200000	160		1002	Chr03	1100001	1150000	135
												1003	Chr03	1200001	1300000	217		1003	Chr03	1200001	1250000	127
												1004	Chr03	1300001	1400000	741		1004	Chr03	1300001	1350000	339
												1005	Chr03	1400001	1500000	184		1005	Chr03	1400001	1450000	174
												1006	Chr03	1500001	1600000	0		1006	Chr03	1500001	1550000	0
												1007	Chr03	1600001	1700000	139		1007	Chr03	1600001	1650000	139
												1008	Chr03	1700001	1800000	0		1008	Chr03	1700001	1750000	0
												1009	Chr03	1800001	1900000	132		1009	Chr03	1800001	1850000	0
												1010	Chr03	1900001	2000000	102		1010	Chr03	1900001	1950000	0
												1011	Chr03	2000001	2100000	0		1011	Chr03	2000001	2050000	0
												1012	Chr03	2100001	2200000	0		1012	Chr03	2100001	2150000	0
												1013	Chr03	2200001	2300000	548		1013	Chr03	2200001	2250000	519
												1014	Chr03	2300001	2400000	625		1014	Chr03	2300001	2350000	597
												1015	Chr03	2400001	2500000	275		1015	Chr03	2400001	2450000	260
												1016	Chr03	2500001	2600000	167		1016	Chr03	2500001	2550000	118
												1017	Chr03	2600001	2700000	359		1017	Chr03	2600001	2650000	130
												1018	Chr03	2700001	2800000	256		1018	Chr03	2700001	2750000	216
												1019	Chr03	2800001	2900000	426		1019	Chr03	2800001	2850000	186
												1020	Chr03	2900001	3000000	326		1020	Chr03	2900001	2950000	228
												1021	Chr03	3000001	3100000	79		1021	Chr03	3000001	3050000	61
												1022	Chr03	3100001	3200000	54		1022	Chr03	3100001	3150000	0
												1023	Chr03	3200001	3300000	67		1023	Chr03	3200001	3250000	0
												1024	Chr03	3300001	3400000	628		1024	Chr03	3300001	3350000	365
												1025	Chr03	3400001	3500000	1060		1025	Chr03	3400001	3450000	712
												1026	Chr03	3500001	3600000	790		1026	Chr03	3500001	3550000	610
												1027	Chr03	3600001	3700000	939		1027	Chr03	3600001	3650000	571
												1028	Chr03	3700001	3800000	223		1028	Chr03	3700001	3750000	131
												1029	Chr03	3800001	3900000	0		1029	Chr03	3800001	3850000	0
												1030	Chr03	3900001	4000000	196		1030	Chr03	3900001	3950000	186
												1031	Chr03	4000001	4100000	278		1031	Chr03	4000001	4050000	276
												1032	Chr03	4100001	4200000	365		1032	Chr03	4100001	4150000	207
												1033	Chr03	4200001	4300000	521		1033	Chr03	4200001	4250000	450
												1034	Chr03	4300001	4400000	430		1034	Chr03	4300001	4350000	386
												1035	Chr03	4400001	4500000	405		1035	Chr03	4400001	4450000	194
												1036	Chr03	4500001	4600000	765		1036	Chr03	4500001	4550000	260
												1037	Chr03	4600001	4700000	572		1037	Chr03	4600001	4650000	500
												1038	Chr03	4700001	4800000	59		1038	Chr03	4700001	4750000	0
												1039	Chr03	4800001	4900000	428		1039	Chr03	4800001	4850000	84
												1040	Chr03	4900001	5000000	1004		1040	Chr03	4900001	4950000	839
												1041	Chr03	5000001	5100000	353		1041	Chr03	5000001	5050000	94
												1042	Chr03	5100001	5200000	507		1042	Chr03	5100001	5150000	141
												1043	Chr03	5200001	5300000	95		1043	Chr03	5200001	5250000	0
												1044	Chr03	5300001	5400000	104		1044	Chr03	5300001	5350000	101
												1045	Chr03	5400001	5500000	266		1045	Chr03	5400001	5450000	181
												1046	Chr03	5500001	5600000	764		1046	Chr03	5500001	5550000	343
												1047	Chr03	5600001	5700000	520		1047	Chr03	5600001	5650000	220
												1048	Chr03	5700001	5800000	248		1048	Chr03	5700001	5750000	233
												1049	Chr03	5800001	5900000	394		1049	Chr03	5800001	5850000	158
												1050	Chr03	5900001	6000000	69		1050	Chr03	5900001	5950000	0
												1051	Chr03	6000001	6100000	788		1051	Chr03	6000001	6050000	334
												1052	Chr03	6100001	6200000	453		1052	Chr03	6100001	6150000	0
												1053	Chr03	6200001	6300000	762		1053	Chr03	6200001	6250000	617
												1054	Chr03	6300001	6400000	288		1054	Chr03	6300001	6350000	68
												1055	Chr03	6400001	6500000	0		1055	Chr03	6400001	6450000	0
												1056	Chr03	6500001	6600000	761		1056	Chr03	6500001	6550000	726
												1057	Chr03	6600001	6700000	0		1057	Chr03	6600001	6650000	0
												1058	Chr03	6700001	6800000	0		1058	Chr03	6700001	6750000	0
												1059	Chr03	6800001	6900000	97		1059	Chr03	6800001	6850000	0
												1060	Chr03	6900001	7000000	676		1060	Chr03	6900001	6950000	676
												1061	Chr03	7000001	7100000	0		1061	Chr03	7000001	7050000	0
												1062	Chr03	7100001	7200000	69		1062	Chr03	7100001	7150000	0
												1063	Chr03	7200001	7300000	287		1063	Chr03	7200001	7250000	0
												1064	Chr03	7300001	7400000	130		1064	Chr03	7300001	7350000	0
												1065	Chr03	7400001	7500000	319		1065	Chr03	7400001	7450000	246
												1066	Chr03	7500001	7600000	0		1066	Chr03	7500001	7550000	0
												1067	Chr03	7600001	7700000	396		1067	Chr03	7600001	7650000	341
												1068	Chr03	7700001	7800000	0		1068	Chr03	7700001	7750000	0
												1069	Chr03	7800001	7900000	61		1069	Chr03	7800001	7850000	61
												1070	Chr03	7900001	8000000	0		1070	Chr03	7900001	7950000	0
												1071	Chr03	8000001	8100000	0		1071	Chr03	8000001	8050000	0
												1072	Chr03	8100001	8200000	316		1072	Chr03	8100001	8150000	0
												1073	Chr03	8200001	8300000	0		1073	Chr03	8200001	8250000	0
												1074	Chr03	8300001	8400000	0		1074	Chr03	8300001	8350000	0
												1075	Chr03	8400001	8500000	0		1075	Chr03	8400001	8450000	0
												1076	Chr03	8500001	8600000	73		1076	Chr03	8500001	8550000	0
												1077	Chr03	8600001	8700000	175		1077	Chr03	8600001	8650000	135
												1078	Chr03	8700001	8800000	330		1078	Chr03	8700001	8750000	59
												1079	Chr03	8800001	8900000	513		1079	Chr03	8800001	8850000	0
												1080	Chr03	8900001	9000000	729		1080	Chr03	8900001	8950000	405
												1081	Chr03	9000001	9100000	950		1081	Chr03	9000001	9050000	409
												1082	Chr03	9100001	9200000	1159		1082	Chr03	9100001	9150000	587
												1083	Chr03	9200001	9300000	602		1083	Chr03	9200001	9250000	361
												1084	Chr03	9300001	9400000	963		1084	Chr03	9300001	9350000	464
												1085	Chr03	9400001	9500000	791		1085	Chr03	9400001	9450000	626
												1086	Chr03	9500001	9600000	1449		1086	Chr03	9500001	9550000	774
												1087	Chr03	9600001	9700000	1063		1087	Chr03	9600001	9650000	867
												1088	Chr03	9700001	9800000	1359		1088	Chr03	9700001	9750000	682
												1089	Chr03	9800001	9900000	1106		1089	Chr03	9800001	9850000	665
												1090	Chr03	9900001	10000000	1411		1090	Chr03	9900001	9950000	1107
												1091	Chr03	10000001	10100000	1913		1091	Chr03	10000001	10050000	1012
												1092	Chr03	10100001	10200000	814		1092	Chr03	10100001	10150000	708
												1093	Chr03	10200001	10300000	519		1093	Chr03	10200001	10250000	131
												1094	Chr03	10300001	10400000	336		1094	Chr03	10300001	10350000	100
												1095	Chr03	10400001	10500000	172		1095	Chr03	10400001	10450000	0
												1096	Chr03	10500001	10600000	296		1096	Chr03	10500001	10550000	167
												1097	Chr03	10600001	10700000	120		1097	Chr03	10600001	10650000	119
												1098	Chr03	10700001	10800000	504		1098	Chr03	10700001	10750000	80
												1099	Chr03	10800001	10900000	481		1099	Chr03	10800001	10850000	341
												1100	Chr03	10900001	11000000	318		1100	Chr03	10900001	10950000	178
												1101	Chr03	11000001	11100000	746		1101	Chr03	11000001	11050000	597
												1102	Chr03	11100001	11200000	923		1102	Chr03	11100001	11150000	352
												1103	Chr03	11200001	11300000	803		1103	Chr03	11200001	11250000	401
												1104	Chr03	11300001	11400000	303		1104	Chr03	11300001	11350000	158
												1105	Chr03	11400001	11500000	1082		1105	Chr03	11400001	11450000	329
												1106	Chr03	11500001	11600000	1187		1106	Chr03	11500001	11550000	737
												1107	Chr03	11600001	11700000	1155		1107	Chr03	11600001	11650000	706
												1108	Chr03	11700001	11800000	726		1108	Chr03	11700001	11750000	295
												1109	Chr03	11800001	11900000	729		1109	Chr03	11800001	11850000	419
												1110	Chr03	11900001	12000000	1169		1110	Chr03	11900001	11950000	720
												1111	Chr03	12000001	12100000	391		1111	Chr03	12000001	12050000	97
												1112	Chr03	12100001	12200000	969		1112	Chr03	12100001	12150000	383
												1113	Chr03	12200001	12300000	270		1113	Chr03	12200001	12250000	0
												1114	Chr03	12300001	12400000	257		1114	Chr03	12300001	12350000	0
												1115	Chr03	12400001	12500000	253		1115	Chr03	12400001	12450000	128
												1116	Chr03	12500001	12600000	108		1116	Chr03	12500001	12550000	83
												1117	Chr03	12600001	12700000	537		1117	Chr03	12600001	12650000	221
												1118	Chr03	12700001	12800000	241		1118	Chr03	12700001	12750000	176
												1119	Chr03	12800001	12900000	368		1119	Chr03	12800001	12850000	133
												1120	Chr03	12900001	13000000	1233		1120	Chr03	12900001	12950000	371
												1121	Chr03	13000001	13100000	1790		1121	Chr03	13000001	13050000	632
												1122	Chr03	13100001	13200000	1219		1122	Chr03	13100001	13150000	671
												1123	Chr03	13200001	13300000	712		1123	Chr03	13200001	13250000	260
												1124	Chr03	13300001	13400000	732		1124	Chr03	13300001	13350000	503
												1125	Chr03	13400001	13500000	278		1125	Chr03	13400001	13450000	149
												1126	Chr03	13500001	13600000	156		1126	Chr03	13500001	13550000	98
												1127	Chr03	13600001	13700000	437		1127	Chr03	13600001	13650000	0
												1128	Chr03	13700001	13800000	746		1128	Chr03	13700001	13750000	253
												1129	Chr03	13800001	13900000	283		1129	Chr03	13800001	13850000	141
												1130	Chr03	13900001	14000000	572		1130	Chr03	13900001	13950000	518
												1131	Chr03	14000001	14100000	572		1131	Chr03	14000001	14050000	400
												1132	Chr03	14100001	14200000	621		1132	Chr03	14100001	14150000	466
												1133	Chr03	14200001	14300000	528		1133	Chr03	14200001	14250000	0
												1134	Chr03	14300001	14400000	442		1134	Chr03	14300001	14350000	389
												1135	Chr03	14400001	14500000	114		1135	Chr03	14400001	14450000	0
												1136	Chr03	14500001	14600000	66		1136	Chr03	14500001	14550000	52
												1137	Chr03	14600001	14700000	70		1137	Chr03	14600001	14650000	0
												1138	Chr03	14700001	14800000	115		1138	Chr03	14700001	14750000	91
												1139	Chr03	14800001	14900000	339		1139	Chr03	14800001	14850000	192
												1140	Chr03	14900001	15000000	300		1140	Chr03	14900001	14950000	100
												1141	Chr03	15000001	15100000	366		1141	Chr03	15000001	15050000	290
												1142	Chr03	15100001	15200000	624		1142	Chr03	15100001	15150000	295
												1143	Chr03	15200001	15300000	1082		1143	Chr03	15200001	15250000	649
												1144	Chr03	15300001	15400000	255		1144	Chr03	15300001	15350000	133
												1145	Chr03	15400001	15500000	927		1145	Chr03	15400001	15450000	0
												1146	Chr03	15500001	15600000	1049		1146	Chr03	15500001	15550000	207
												1147	Chr03	15600001	15700000	1336		1147	Chr03	15600001	15650000	459
												1148	Chr03	15700001	15800000	1506		1148	Chr03	15700001	15750000	551
												1149	Chr03	15800001	15900000	2062		1149	Chr03	15800001	15850000	1121
												1150	Chr03	15900001	16000000	1594		1150	Chr03	15900001	15950000	961
												1151	Chr03	16000001	16100000	238		1151	Chr03	16000001	16050000	207
												1152	Chr03	16100001	16200000	95		1152	Chr03	16100001	16150000	0
												1153	Chr03	16200001	16300000	377		1153	Chr03	16200001	16250000	159
												1154	Chr03	16300001	16400000	324		1154	Chr03	16300001	16350000	215
												1155	Chr03	16400001	16500000	292		1155	Chr03	16400001	16450000	257
												1156	Chr03	16500001	16600000	541		1156	Chr03	16500001	16550000	132
												1157	Chr03	16600001	16700000	571		1157	Chr03	16600001	16650000	447
												1158	Chr03	16700001	16800000	64		1158	Chr03	16700001	16750000	0
												1159	Chr03	16800001	16900000	211		1159	Chr03	16800001	16850000	123
												1160	Chr03	16900001	17000000	236		1160	Chr03	16900001	16950000	127
												1161	Chr03	17000001	17100000	618		1161	Chr03	17000001	17050000	106
												1162	Chr03	17100001	17200000	125		1162	Chr03	17100001	17150000	88
												1163	Chr03	17200001	17300000	435		1163	Chr03	17200001	17250000	127
												1164	Chr03	17300001	17400000	177		1164	Chr03	17300001	17350000	78
												1165	Chr03	17400001	17500000	505		1165	Chr03	17400001	17450000	221
												1166	Chr03	17500001	17600000	564		1166	Chr03	17500001	17550000	302
												1167	Chr03	17600001	17700000	485		1167	Chr03	17600001	17650000	272
												1168	Chr03	17700001	17800000	1107		1168	Chr03	17700001	17750000	264
												1169	Chr03	17800001	17900000	1363		1169	Chr03	17800001	17850000	479
												1170	Chr03	17900001	18000000	785		1170	Chr03	17900001	17950000	438
												1171	Chr03	18000001	18100000	620		1171	Chr03	18000001	18050000	298
												1172	Chr03	18100001	18200000	2237		1172	Chr03	18100001	18150000	1250
												1173	Chr03	18200001	18300000	2394		1173	Chr03	18200001	18250000	1281
												1174	Chr03	18300001	18400000	1966		1174	Chr03	18300001	18350000	1164
												1175	Chr03	18400001	18500000	2641		1175	Chr03	18400001	18450000	1143
												1176	Chr03	18500001	18600000	1700		1176	Chr03	18500001	18550000	1232
												1177	Chr03	18600001	18700000	2853		1177	Chr03	18600001	18650000	1508
												1178	Chr03	18700001	18800000	2227		1178	Chr03	18700001	18750000	1285
												1179	Chr03	18800001	18900000	2426		1179	Chr03	18800001	18850000	1506
												1180	Chr03	18900001	19000000	1985		1180	Chr03	18900001	18950000	1040
												1181	Chr03	19000001	19100000	2504		1181	Chr03	19000001	19050000	1036
												1182	Chr03	19100001	19200000	2629		1182	Chr03	19100001	19150000	1152
												1183	Chr03	19200001	19300000	1842		1183	Chr03	19200001	19250000	696
												1184	Chr03	19300001	19400000	1663		1184	Chr03	19300001	19350000	672
												1185	Chr03	19400001	19500000	2753		1185	Chr03	19400001	19450000	1438
												1186	Chr03	19500001	19600000	2188		1186	Chr03	19500001	19550000	1226
												1187	Chr03	19600001	19700000	1460		1187	Chr03	19600001	19650000	1120
												1188	Chr03	19700001	19800000	958		1188	Chr03	19700001	19750000	879
												1189	Chr03	19800001	19900000	431		1189	Chr03	19800001	19850000	153
												1190	Chr03	19900001	20000000	271		1190	Chr03	19900001	19950000	0
												1191	Chr03	20000001	20100000	639		1191	Chr03	20000001	20050000	74
												1192	Chr03	20100001	20200000	264		1192	Chr03	20100001	20150000	68
												1193	Chr03	20200001	20300000	337		1193	Chr03	20200001	20250000	288
												1194	Chr03	20300001	20400000	172		1194	Chr03	20300001	20350000	0
												1195	Chr03	20400001	20500000	180		1195	Chr03	20400001	20450000	83
												1196	Chr03	20500001	20600000	565		1196	Chr03	20500001	20550000	289
												1197	Chr03	20600001	20700000	561		1197	Chr03	20600001	20650000	197
												1198	Chr03	20700001	20800000	498		1198	Chr03	20700001	20750000	108
												1199	Chr03	20800001	20900000	933		1199	Chr03	20800001	20850000	150
												1200	Chr03	20900001	21000000	1706		1200	Chr03	20900001	20950000	573
												1201	Chr03	21000001	21100000	1597		1201	Chr03	21000001	21050000	1169
												1202	Chr03	21100001	21200000	1672		1202	Chr03	21100001	21150000	935
												1203	Chr03	21200001	21300000	1271		1203	Chr03	21200001	21250000	667
												1204	Chr03	21300001	21400000	1721		1204	Chr03	21300001	21350000	887
												1205	Chr03	21400001	21500000	1619		1205	Chr03	21400001	21450000	794
												1206	Chr03	21500001	21600000	2230		1206	Chr03	21500001	21550000	879
												1207	Chr03	21600001	21700000	1353		1207	Chr03	21600001	21650000	632
												1208	Chr03	21700001	21800000	956		1208	Chr03	21700001	21750000	349
												1209	Chr03	21800001	21900000	574		1209	Chr03	21800001	21850000	375
												1210	Chr03	21900001	22000000	159		1210	Chr03	21900001	21950000	79
												1211	Chr03	22000001	22100000	548		1211	Chr03	22000001	22050000	382
												1212	Chr03	22100001	22200000	1773		1212	Chr03	22100001	22150000	1035
												1213	Chr03	22200001	22300000	897		1213	Chr03	22200001	22250000	768
												1214	Chr03	22300001	22400000	1554		1214	Chr03	22300001	22350000	606
												1215	Chr03	22400001	22500000	2265		1215	Chr03	22400001	22450000	1386
												1216	Chr03	22500001	22600000	792		1216	Chr03	22500001	22550000	495
												1217	Chr03	22600001	22700000	800		1217	Chr03	22600001	22650000	525
												1218	Chr03	22700001	22800000	842		1218	Chr03	22700001	22750000	240
												1219	Chr03	22800001	22900000	599		1219	Chr03	22800001	22850000	201
												1220	Chr03	22900001	23000000	2454		1220	Chr03	22900001	22950000	1136
												1221	Chr03	23000001	23100000	957		1221	Chr03	23000001	23050000	422
												1222	Chr03	23100001	23200000	730		1222	Chr03	23100001	23150000	235
												1223	Chr03	23200001	23300000	1017		1223	Chr03	23200001	23250000	654
												1224	Chr03	23300001	23400000	2388		1224	Chr03	23300001	23350000	1061
												1225	Chr03	23400001	23500000	1708		1225	Chr03	23400001	23450000	1037
												1226	Chr03	23500001	23600000	1419		1226	Chr03	23500001	23550000	731
												1227	Chr03	23600001	23700000	1739		1227	Chr03	23600001	23650000	956
												1228	Chr03	23700001	23800000	1672		1228	Chr03	23700001	23750000	812
												1229	Chr03	23800001	23900000	762		1229	Chr03	23800001	23850000	426
												1230	Chr03	23900001	24000000	1137		1230	Chr03	23900001	23950000	148
												1231	Chr03	24000001	24100000	616		1231	Chr03	24000001	24050000	259
												1232	Chr03	24100001	24200000	378		1232	Chr03	24100001	24150000	308
												1233	Chr03	24200001	24300000	599		1233	Chr03	24200001	24250000	274
												1234	Chr03	24300001	24400000	199		1234	Chr03	24300001	24350000	71
												1235	Chr03	24400001	24500000	1080		1235	Chr03	24400001	24450000	419
												1236	Chr03	24500001	24600000	1838		1236	Chr03	24500001	24550000	897
												1237	Chr03	24600001	24700000	1748		1237	Chr03	24600001	24650000	562
												1238	Chr03	24700001	24800000	1131		1238	Chr03	24700001	24750000	830
												1239	Chr03	24800001	24900000	213		1239	Chr03	24800001	24850000	152
												1240	Chr03	24900001	25000000	810		1240	Chr03	24900001	24950000	293
												1241	Chr03	25000001	25100000	2056		1241	Chr03	25000001	25050000	1020
												1242	Chr03	25100001	25200000	1716		1242	Chr03	25100001	25150000	847
												1243	Chr03	25200001	25300000	1852		1243	Chr03	25200001	25250000	1130
												1244	Chr03	25300001	25400000	202		1244	Chr03	25300001	25350000	108
												1245	Chr03	25400001	25500000	319		1245	Chr03	25400001	25450000	188
												1246	Chr03	25500001	25600000	349		1246	Chr03	25500001	25550000	0
												1247	Chr03	25600001	25700000	738		1247	Chr03	25600001	25650000	288
												1248	Chr03	25700001	25800000	553		1248	Chr03	25700001	25750000	326
												1249	Chr03	25800001	25900000	237		1249	Chr03	25800001	25850000	216
												1250	Chr03	25900001	26000000	444		1250	Chr03	25900001	25950000	247
												1251	Chr03	26000001	26100000	650		1251	Chr03	26000001	26050000	247
												1252	Chr03	26100001	26200000	1063		1252	Chr03	26100001	26150000	147
												1253	Chr03	26200001	26300000	2741		1253	Chr03	26200001	26250000	1607
												1254	Chr03	26300001	26400000	2922		1254	Chr03	26300001	26350000	1665
												1255	Chr03	26400001	26500000	2241		1255	Chr03	26400001	26450000	1128
												1256	Chr03	26500001	26600000	2095		1256	Chr03	26500001	26550000	1281
												1257	Chr03	26600001	26700000	639		1257	Chr03	26600001	26650000	355
												1258	Chr03	26700001	26800000	244		1258	Chr03	26700001	26750000	206
												1259	Chr03	26800001	26900000	504		1259	Chr03	26800001	26850000	464
												1260	Chr03	26900001	27000000	332		1260	Chr03	26900001	26950000	138
												1261	Chr03	27000001	27100000	1212		1261	Chr03	27000001	27050000	413
												1262	Chr03	27100001	27200000	1286		1262	Chr03	27100001	27150000	279
												1263	Chr03	27200001	27300000	2148		1263	Chr03	27200001	27250000	1107
												1264	Chr03	27300001	27400000	1905		1264	Chr03	27300001	27350000	1062
												1265	Chr03	27400001	27500000	2164		1265	Chr03	27400001	27450000	1242
												1266	Chr03	27500001	27600000	2162		1266	Chr03	27500001	27550000	977
												1267	Chr03	27600001	27700000	2262		1267	Chr03	27600001	27650000	1144
												1268	Chr03	27700001	27800000	2313		1268	Chr03	27700001	27750000	1211
												1269	Chr03	27800001	27900000	1983		1269	Chr03	27800001	27850000	1168
												1270	Chr03	27900001	28000000	2137		1270	Chr03	27900001	27950000	993
												1271	Chr03	28000001	28100000	1998		1271	Chr03	28000001	28050000	928
												1272	Chr03	28100001	28200000	1065		1272	Chr03	28100001	28150000	758
												1273	Chr03	28200001	28300000	1080		1273	Chr03	28200001	28250000	581
												1274	Chr03	28300001	28400000	1487		1274	Chr03	28300001	28350000	332
												1275	Chr03	28400001	28500000	2121		1275	Chr03	28400001	28450000	1241
												1276	Chr03	28500001	28600000	952		1276	Chr03	28500001	28550000	271
												1277	Chr03	28600001	28700000	765		1277	Chr03	28600001	28650000	405
												1278	Chr03	28700001	28800000	706		1278	Chr03	28700001	28750000	303
												1279	Chr03	28800001	28900000	731		1279	Chr03	28800001	28850000	397
												1280	Chr03	28900001	29000000	1443		1280	Chr03	28900001	28950000	800
												1281	Chr03	29000001	29100000	2294		1281	Chr03	29000001	29050000	1160
												1282	Chr03	29100001	29200000	2288		1282	Chr03	29100001	29150000	1318
												1283	Chr03	29200001	29300000	2083		1283	Chr03	29200001	29250000	947
												1284	Chr03	29300001	29400000	2256		1284	Chr03	29300001	29350000	1119
												1285	Chr03	29400001	29500000	1956		1285	Chr03	29400001	29450000	903
												1286	Chr03	29500001	29600000	2562		1286	Chr03	29500001	29550000	1293
												1287	Chr03	29600001	29700000	1432		1287	Chr03	29600001	29650000	953
												1288	Chr03	29700001	29800000	163		1288	Chr03	29700001	29750000	137
												1289	Chr03	29800001	29900000	513		1289	Chr03	29800001	29850000	0
												1290	Chr03	29900001	30000000	459		1290	Chr03	29900001	29950000	375
												1291	Chr03	30000001	30100000	922		1291	Chr03	30000001	30050000	153
												1292	Chr03	30100001	30200000	2459		1292	Chr03	30100001	30150000	1374
												1293	Chr03	30200001	30300000	2282		1293	Chr03	30200001	30250000	1289
												1294	Chr03	30300001	30400000	1753		1294	Chr03	30300001	30350000	770
												1295	Chr03	30400001	30500000	1443		1295	Chr03	30400001	30450000	852
												1296	Chr03	30500001	30600000	2437		1296	Chr03	30500001	30550000	1289
												1297	Chr03	30600001	30700000	2516		1297	Chr03	30600001	30650000	1205
												1298	Chr03	30700001	30800000	2114		1298	Chr03	30700001	30750000	1039
												1299	Chr03	30800001	30900000	2551		1299	Chr03	30800001	30850000	1284
												1300	Chr03	30900001	31000000	2703		1300	Chr03	30900001	30950000	1482
												1301	Chr03	31000001	31100000	2581		1301	Chr03	31000001	31050000	1222
												1302	Chr03	31100001	31200000	2239		1302	Chr03	31100001	31150000	1037
												1303	Chr03	31200001	31300000	1822		1303	Chr03	31200001	31250000	751
												1304	Chr03	31300001	31400000	1875		1304	Chr03	31300001	31350000	1015
												1305	Chr03	31400001	31500000	2552		1305	Chr03	31400001	31450000	1381
												1306	Chr03	31500001	31600000	2755		1306	Chr03	31500001	31550000	1432
												1307	Chr03	31600001	31700000	1767		1307	Chr03	31600001	31650000	1070
												1308	Chr03	31700001	31800000	2305		1308	Chr03	31700001	31750000	1169
												1309	Chr03	31800001	31900000	2406		1309	Chr03	31800001	31850000	1189
												1310	Chr03	31900001	32000000	2213		1310	Chr03	31900001	31950000	1065
												1311	Chr03	32000001	32100000	2716		1311	Chr03	32000001	32050000	1363
												1312	Chr03	32100001	32200000	1880		1312	Chr03	32100001	32150000	1150
												1313	Chr03	32200001	32300000	2771		1313	Chr03	32200001	32250000	1319
												1314	Chr03	32300001	32400000	2718		1314	Chr03	32300001	32350000	1321
												1315	Chr03	32400001	32500000	2162		1315	Chr03	32400001	32450000	966
												1316	Chr03	32500001	32600000	2279		1316	Chr03	32500001	32550000	1325
												1317	Chr03	32600001	32700000	2311		1317	Chr03	32600001	32650000	1268
												1318	Chr03	32700001	32800000	2402		1318	Chr03	32700001	32750000	1212
												1319	Chr03	32800001	32900000	2030		1319	Chr03	32800001	32850000	1016
												1320	Chr03	32900001	33000000	2069		1320	Chr03	32900001	32950000	1115
												1321	Chr03	33000001	33100000	2064		1321	Chr03	33000001	33050000	1207
												1322	Chr03	33100001	33200000	2399		1322	Chr03	33100001	33150000	1175
												1323	Chr03	33200001	33300000	2613		1323	Chr03	33200001	33250000	964
												1324	Chr03	33300001	33400000	2602		1324	Chr03	33300001	33350000	1199
												1325	Chr03	33400001	33500000	2753		1325	Chr03	33400001	33450000	1334
												1326	Chr03	33500001	33600000	2616		1326	Chr03	33500001	33550000	1329
												1327	Chr03	33600001	33700000	1408		1327	Chr03	33600001	33650000	813
												1328	Chr03	33700001	33800000	2340		1328	Chr03	33700001	33750000	1235
												1329	Chr03	33800001	33900000	2816		1329	Chr03	33800001	33850000	1310
												1330	Chr03	33900001	34000000	2385		1330	Chr03	33900001	33950000	1168
												1331	Chr03	34000001	34100000	1728		1331	Chr03	34000001	34050000	779
												1332	Chr03	34100001	34200000	1663		1332	Chr03	34100001	34150000	1116
												1333	Chr03	34200001	34300000	225		1333	Chr03	34200001	34250000	214
												1334	Chr03	34300001	34400000	710		1334	Chr03	34300001	34350000	196
												1335	Chr03	34400001	34500000	294		1335	Chr03	34400001	34450000	200
												1336	Chr03	34500001	34600000	90		1336	Chr03	34500001	34550000	0
												1337	Chr03	34600001	34700000	1108		1337	Chr03	34600001	34650000	200
												1338	Chr03	34700001	34800000	924		1338	Chr03	34700001	34750000	774
												1339	Chr03	34800001	34900000	217		1339	Chr03	34800001	34850000	66
												1340	Chr03	34900001	35000000	1043		1340	Chr03	34900001	34950000	545
												1341	Chr03	35000001	35100000	321		1341	Chr03	35000001	35050000	207
												1342	Chr04	1	100000	1080		1342	Chr04	1	50000	815
												1343	Chr04	100001	200000	624		1343	Chr04	100001	150000	427
												1344	Chr04	200001	300000	1010		1344	Chr04	200001	250000	604
												1345	Chr04	300001	400000	204		1345	Chr04	300001	350000	66
												1346	Chr04	400001	500000	240		1346	Chr04	400001	450000	210
												1347	Chr04	500001	600000	328		1347	Chr04	500001	550000	0
												1348	Chr04	600001	700000	780		1348	Chr04	600001	650000	415
												1349	Chr04	700001	800000	168		1349	Chr04	700001	750000	100
												1350	Chr04	800001	900000	85		1350	Chr04	800001	850000	0
												1351	Chr04	900001	1000000	413		1351	Chr04	900001	950000	318
												1352	Chr04	1000001	1100000	1254		1352	Chr04	1000001	1050000	770
												1353	Chr04	1100001	1200000	533		1353	Chr04	1100001	1150000	211
												1354	Chr04	1200001	1300000	1546		1354	Chr04	1200001	1250000	311
												1355	Chr04	1300001	1400000	490		1355	Chr04	1300001	1350000	386
												1356	Chr04	1400001	1500000	837		1356	Chr04	1400001	1450000	120
												1357	Chr04	1500001	1600000	1663		1357	Chr04	1500001	1550000	787
												1358	Chr04	1600001	1700000	1786		1358	Chr04	1600001	1650000	978
												1359	Chr04	1700001	1800000	1758		1359	Chr04	1700001	1750000	774
												1360	Chr04	1800001	1900000	938		1360	Chr04	1800001	1850000	533
												1361	Chr04	1900001	2000000	1141		1361	Chr04	1900001	1950000	748
												1362	Chr04	2000001	2100000	371		1362	Chr04	2000001	2050000	188
												1363	Chr04	2100001	2200000	1579		1363	Chr04	2100001	2150000	1143
												1364	Chr04	2200001	2300000	1035		1364	Chr04	2200001	2250000	253
												1365	Chr04	2300001	2400000	1702		1365	Chr04	2300001	2350000	1263
												1366	Chr04	2400001	2500000	576		1366	Chr04	2400001	2450000	279
												1367	Chr04	2500001	2600000	238		1367	Chr04	2500001	2550000	108
												1368	Chr04	2600001	2700000	781		1368	Chr04	2600001	2650000	268
												1369	Chr04	2700001	2800000	847		1369	Chr04	2700001	2750000	610
												1370	Chr04	2800001	2900000	2153		1370	Chr04	2800001	2850000	1032
												1371	Chr04	2900001	3000000	1924		1371	Chr04	2900001	2950000	1308
												1372	Chr04	3000001	3100000	818		1372	Chr04	3000001	3050000	305
												1373	Chr04	3100001	3200000	285		1373	Chr04	3100001	3150000	180
												1374	Chr04	3200001	3300000	453		1374	Chr04	3200001	3250000	225
												1375	Chr04	3300001	3400000	89		1375	Chr04	3300001	3350000	67
												1376	Chr04	3400001	3500000	101		1376	Chr04	3400001	3450000	57
												1377	Chr04	3500001	3600000	339		1377	Chr04	3500001	3550000	157
												1378	Chr04	3600001	3700000	130		1378	Chr04	3600001	3650000	0
												1379	Chr04	3700001	3800000	85		1379	Chr04	3700001	3750000	67
												1380	Chr04	3800001	3900000	104		1380	Chr04	3800001	3850000	0
												1381	Chr04	3900001	4000000	0		1381	Chr04	3900001	3950000	0
												1382	Chr04	4000001	4100000	78		1382	Chr04	4000001	4050000	72
												1383	Chr04	4100001	4200000	441		1383	Chr04	4100001	4150000	95
												1384	Chr04	4200001	4300000	237		1384	Chr04	4200001	4250000	89
												1385	Chr04	4300001	4400000	169		1385	Chr04	4300001	4350000	100
												1386	Chr04	4400001	4500000	181		1386	Chr04	4400001	4450000	145
												1387	Chr04	4500001	4600000	306		1387	Chr04	4500001	4550000	106
												1388	Chr04	4600001	4700000	230		1388	Chr04	4600001	4650000	58
												1389	Chr04	4700001	4800000	403		1389	Chr04	4700001	4750000	366
												1390	Chr04	4800001	4900000	156		1390	Chr04	4800001	4850000	107
												1391	Chr04	4900001	5000000	233		1391	Chr04	4900001	4950000	112
												1392	Chr04	5000001	5100000	804		1392	Chr04	5000001	5050000	410
												1393	Chr04	5100001	5200000	1029		1393	Chr04	5100001	5150000	603
												1394	Chr04	5200001	5300000	1153		1394	Chr04	5200001	5250000	681
												1395	Chr04	5300001	5400000	1249		1395	Chr04	5300001	5350000	625
												1396	Chr04	5400001	5500000	850		1396	Chr04	5400001	5450000	609
												1397	Chr04	5500001	5600000	1819		1397	Chr04	5500001	5550000	741
												1398	Chr04	5600001	5700000	1589		1398	Chr04	5600001	5650000	863
												1399	Chr04	5700001	5800000	1309		1399	Chr04	5700001	5750000	364
												1400	Chr04	5800001	5900000	1513		1400	Chr04	5800001	5850000	998
												1401	Chr04	5900001	6000000	107		1401	Chr04	5900001	5950000	0
												1402	Chr04	6000001	6100000	310		1402	Chr04	6000001	6050000	85
												1403	Chr04	6100001	6200000	264		1403	Chr04	6100001	6150000	144
												1404	Chr04	6200001	6300000	1614		1404	Chr04	6200001	6250000	281
												1405	Chr04	6300001	6400000	2017		1405	Chr04	6300001	6350000	1213
												1406	Chr04	6400001	6500000	1616		1406	Chr04	6400001	6450000	981
												1407	Chr04	6500001	6600000	2234		1407	Chr04	6500001	6550000	1069
												1408	Chr04	6600001	6700000	1609		1408	Chr04	6600001	6650000	1155
												1409	Chr04	6700001	6800000	1836		1409	Chr04	6700001	6750000	1193
												1410	Chr04	6800001	6900000	1295		1410	Chr04	6800001	6850000	571
												1411	Chr04	6900001	7000000	1619		1411	Chr04	6900001	6950000	786
												1412	Chr04	7000001	7100000	2509		1412	Chr04	7000001	7050000	1143
												1413	Chr04	7100001	7200000	1730		1413	Chr04	7100001	7150000	1006
												1414	Chr04	7200001	7300000	2259		1414	Chr04	7200001	7250000	1160
												1415	Chr04	7300001	7400000	1831		1415	Chr04	7300001	7350000	835
												1416	Chr04	7400001	7500000	1916		1416	Chr04	7400001	7450000	952
												1417	Chr04	7500001	7600000	2092		1417	Chr04	7500001	7550000	1293
												1418	Chr04	7600001	7700000	1064		1418	Chr04	7600001	7650000	282
												1419	Chr04	7700001	7800000	1748		1419	Chr04	7700001	7750000	557
												1420	Chr04	7800001	7900000	71		1420	Chr04	7800001	7850000	71
												1421	Chr04	7900001	8000000	623		1421	Chr04	7900001	7950000	58
												1422	Chr04	8000001	8100000	1771		1422	Chr04	8000001	8050000	459
												1423	Chr04	8100001	8200000	1245		1423	Chr04	8100001	8150000	849
												1424	Chr04	8200001	8300000	722		1424	Chr04	8200001	8250000	463
												1425	Chr04	8300001	8400000	198		1425	Chr04	8300001	8350000	125
												1426	Chr04	8400001	8500000	689		1426	Chr04	8400001	8450000	422
												1427	Chr04	8500001	8600000	78		1427	Chr04	8500001	8550000	0
												1428	Chr04	8600001	8700000	157		1428	Chr04	8600001	8650000	81
												1429	Chr04	8700001	8800000	1276		1429	Chr04	8700001	8750000	737
												1430	Chr04	8800001	8900000	269		1430	Chr04	8800001	8850000	220
												1431	Chr04	8900001	9000000	162		1431	Chr04	8900001	8950000	116
												1432	Chr04	9000001	9100000	591		1432	Chr04	9000001	9050000	323
												1433	Chr04	9100001	9200000	569		1433	Chr04	9100001	9150000	281
												1434	Chr04	9200001	9300000	357		1434	Chr04	9200001	9250000	98
												1435	Chr04	9300001	9400000	895		1435	Chr04	9300001	9350000	441
												1436	Chr04	9400001	9500000	148		1436	Chr04	9400001	9450000	0
												1437	Chr04	9500001	9600000	255		1437	Chr04	9500001	9550000	155
												1438	Chr04	9600001	9700000	755		1438	Chr04	9600001	9650000	652
												1439	Chr04	9700001	9800000	1162		1439	Chr04	9700001	9750000	0
												1440	Chr04	9800001	9900000	2027		1440	Chr04	9800001	9850000	1398
												1441	Chr04	9900001	10000000	858		1441	Chr04	9900001	9950000	320
												1442	Chr04	10000001	10100000	0		1442	Chr04	10000001	10050000	0
												1443	Chr04	10100001	10200000	431		1443	Chr04	10100001	10150000	115
												1444	Chr04	10200001	10300000	375		1444	Chr04	10200001	10250000	126
												1445	Chr04	10300001	10400000	333		1445	Chr04	10300001	10350000	145
												1446	Chr04	10400001	10500000	774		1446	Chr04	10400001	10450000	468
												1447	Chr04	10500001	10600000	770		1447	Chr04	10500001	10550000	320
												1448	Chr04	10600001	10700000	1010		1448	Chr04	10600001	10650000	379
												1449	Chr04	10700001	10800000	2241		1449	Chr04	10700001	10750000	993
												1450	Chr04	10800001	10900000	1628		1450	Chr04	10800001	10850000	970
												1451	Chr04	10900001	11000000	1777		1451	Chr04	10900001	10950000	913
												1452	Chr04	11000001	11100000	1156		1452	Chr04	11000001	11050000	939
												1453	Chr04	11100001	11200000	1131		1453	Chr04	11100001	11150000	159
												1454	Chr04	11200001	11300000	1799		1454	Chr04	11200001	11250000	903
												1455	Chr04	11300001	11400000	816		1455	Chr04	11300001	11350000	584
												1456	Chr04	11400001	11500000	657		1456	Chr04	11400001	11450000	531
												1457	Chr04	11500001	11600000	325		1457	Chr04	11500001	11550000	191
												1458	Chr04	11600001	11700000	176		1458	Chr04	11600001	11650000	146
												1459	Chr04	11700001	11800000	158		1459	Chr04	11700001	11750000	0
												1460	Chr04	11800001	11900000	632		1460	Chr04	11800001	11850000	149
												1461	Chr04	11900001	12000000	836		1461	Chr04	11900001	11950000	649
												1462	Chr04	12000001	12100000	157		1462	Chr04	12000001	12050000	0
												1463	Chr04	12100001	12200000	941		1463	Chr04	12100001	12150000	451
												1464	Chr04	12200001	12300000	500		1464	Chr04	12200001	12250000	383
												1465	Chr04	12300001	12400000	251		1465	Chr04	12300001	12350000	205
												1466	Chr04	12400001	12500000	571		1466	Chr04	12400001	12450000	0
												1467	Chr04	12500001	12600000	931		1467	Chr04	12500001	12550000	348
												1468	Chr04	12600001	12700000	321		1468	Chr04	12600001	12650000	188
												1469	Chr04	12700001	12800000	202		1469	Chr04	12700001	12750000	132
												1470	Chr04	12800001	12900000	113		1470	Chr04	12800001	12850000	0
												1471	Chr04	12900001	13000000	283		1471	Chr04	12900001	12950000	248
												1472	Chr04	13000001	13100000	193		1472	Chr04	13000001	13050000	114
												1473	Chr04	13100001	13200000	239		1473	Chr04	13100001	13150000	160
												1474	Chr04	13200001	13300000	150		1474	Chr04	13200001	13250000	124
												1475	Chr04	13300001	13400000	193		1475	Chr04	13300001	13350000	77
												1476	Chr04	13400001	13500000	212		1476	Chr04	13400001	13450000	109
												1477	Chr04	13500001	13600000	145		1477	Chr04	13500001	13550000	63
												1478	Chr04	13600001	13700000	628		1478	Chr04	13600001	13650000	195
												1479	Chr04	13700001	13800000	436		1479	Chr04	13700001	13750000	361
												1480	Chr04	13800001	13900000	77		1480	Chr04	13800001	13850000	73
												1481	Chr04	13900001	14000000	88		1481	Chr04	13900001	13950000	0
												1482	Chr04	14000001	14100000	0		1482	Chr04	14000001	14050000	0
												1483	Chr04	14100001	14200000	439		1483	Chr04	14100001	14150000	62
												1484	Chr04	14200001	14300000	1724		1484	Chr04	14200001	14250000	911
												1485	Chr04	14300001	14400000	1934		1485	Chr04	14300001	14350000	1026
												1486	Chr04	14400001	14500000	490		1486	Chr04	14400001	14450000	160
												1487	Chr04	14500001	14600000	1733		1487	Chr04	14500001	14550000	863
												1488	Chr04	14600001	14700000	304		1488	Chr04	14600001	14650000	195
												1489	Chr04	14700001	14800000	287		1489	Chr04	14700001	14750000	68
												1490	Chr04	14800001	14900000	512		1490	Chr04	14800001	14850000	374
												1491	Chr04	14900001	15000000	406		1491	Chr04	14900001	14950000	105
												1492	Chr04	15000001	15100000	771		1492	Chr04	15000001	15050000	384
												1493	Chr04	15100001	15200000	1550		1493	Chr04	15100001	15150000	726
												1494	Chr04	15200001	15300000	570		1494	Chr04	15200001	15250000	148
												1495	Chr04	15300001	15400000	1202		1495	Chr04	15300001	15350000	931
												1496	Chr04	15400001	15500000	404		1496	Chr04	15400001	15450000	0
												1497	Chr04	15500001	15600000	1195		1497	Chr04	15500001	15550000	821
												1498	Chr04	15600001	15700000	154		1498	Chr04	15600001	15650000	78
												1499	Chr04	15700001	15800000	182		1499	Chr04	15700001	15750000	176
												1500	Chr04	15800001	15900000	712		1500	Chr04	15800001	15850000	102
												1501	Chr04	15900001	16000000	749		1501	Chr04	15900001	15950000	225
												1502	Chr04	16000001	16100000	74		1502	Chr04	16000001	16050000	0
												1503	Chr04	16100001	16200000	133		1503	Chr04	16100001	16150000	133
												1504	Chr04	16200001	16300000	0		1504	Chr04	16200001	16250000	0
												1505	Chr04	16300001	16400000	596		1505	Chr04	16300001	16350000	186
												1506	Chr04	16400001	16500000	977		1506	Chr04	16400001	16450000	637
												1507	Chr04	16500001	16600000	419		1507	Chr04	16500001	16550000	150
												1508	Chr04	16600001	16700000	648		1508	Chr04	16600001	16650000	604
												1509	Chr04	16700001	16800000	617		1509	Chr04	16700001	16750000	430
												1510	Chr04	16800001	16900000	496		1510	Chr04	16800001	16850000	334
												1511	Chr04	16900001	17000000	203		1511	Chr04	16900001	16950000	68
												1512	Chr04	17000001	17100000	730		1512	Chr04	17000001	17050000	402
												1513	Chr04	17100001	17200000	180		1513	Chr04	17100001	17150000	99
												1514	Chr04	17200001	17300000	226		1514	Chr04	17200001	17250000	86
												1515	Chr04	17300001	17400000	825		1515	Chr04	17300001	17350000	639
												1516	Chr04	17400001	17500000	361		1516	Chr04	17400001	17450000	0
												1517	Chr04	17500001	17600000	695		1517	Chr04	17500001	17550000	444
												1518	Chr04	17600001	17700000	558		1518	Chr04	17600001	17650000	472
												1519	Chr04	17700001	17800000	718		1519	Chr04	17700001	17750000	497
												1520	Chr04	17800001	17900000	0		1520	Chr04	17800001	17850000	0
												1521	Chr04	17900001	18000000	57		1521	Chr04	17900001	17950000	0
												1522	Chr04	18000001	18100000	580		1522	Chr04	18000001	18050000	372
												1523	Chr04	18100001	18200000	804		1523	Chr04	18100001	18150000	464
												1524	Chr04	18200001	18300000	1068		1524	Chr04	18200001	18250000	707
												1525	Chr04	18300001	18400000	551		1525	Chr04	18300001	18350000	261
												1526	Chr04	18400001	18500000	540		1526	Chr04	18400001	18450000	279
												1527	Chr04	18500001	18600000	640		1527	Chr04	18500001	18550000	211
												1528	Chr04	18600001	18700000	346		1528	Chr04	18600001	18650000	255
												1529	Chr04	18700001	18800000	111		1529	Chr04	18700001	18750000	63
												1530	Chr04	18800001	18900000	0		1530	Chr04	18800001	18850000	0
												1531	Chr04	18900001	19000000	177		1531	Chr04	18900001	18950000	163
												1532	Chr04	19000001	19100000	587		1532	Chr04	19000001	19050000	0
												1533	Chr04	19100001	19200000	1431		1533	Chr04	19100001	19150000	651
												1534	Chr04	19200001	19300000	1204		1534	Chr04	19200001	19250000	583
												1535	Chr04	19300001	19400000	1130		1535	Chr04	19300001	19350000	533
												1536	Chr04	19400001	19500000	542		1536	Chr04	19400001	19450000	120
												1537	Chr04	19500001	19600000	111		1537	Chr04	19500001	19550000	101
												1538	Chr04	19600001	19700000	357		1538	Chr04	19600001	19650000	229
												1539	Chr04	19700001	19800000	72		1539	Chr04	19700001	19750000	0
												1540	Chr04	19800001	19900000	0		1540	Chr04	19800001	19850000	0
												1541	Chr04	19900001	20000000	97		1541	Chr04	19900001	19950000	53
												1542	Chr04	20000001	20100000	562		1542	Chr04	20000001	20050000	304
												1543	Chr04	20100001	20200000	244		1543	Chr04	20100001	20150000	66
												1544	Chr04	20200001	20300000	60		1544	Chr04	20200001	20250000	60
												1545	Chr04	20300001	20400000	0		1545	Chr04	20300001	20350000	0
												1546	Chr04	20400001	20500000	112		1546	Chr04	20400001	20450000	67
												1547	Chr04	20500001	20600000	0		1547	Chr04	20500001	20550000	0
												1548	Chr04	20600001	20700000	153		1548	Chr04	20600001	20650000	77
												1549	Chr04	20700001	20800000	633		1549	Chr04	20700001	20750000	252
												1550	Chr04	20800001	20900000	581		1550	Chr04	20800001	20850000	542
												1551	Chr04	20900001	21000000	527		1551	Chr04	20900001	20950000	153
												1552	Chr04	21000001	21100000	553		1552	Chr04	21000001	21050000	216
												1553	Chr04	21100001	21200000	187		1553	Chr04	21100001	21150000	0
												1554	Chr04	21200001	21300000	481		1554	Chr04	21200001	21250000	339
												1555	Chr04	21300001	21400000	309		1555	Chr04	21300001	21350000	304
												1556	Chr04	21400001	21500000	0		1556	Chr04	21400001	21450000	0
												1557	Chr04	21500001	21600000	65		1557	Chr04	21500001	21550000	0
												1558	Chr04	21600001	21700000	0		1558	Chr04	21600001	21650000	0
												1559	Chr04	21700001	21800000	0		1559	Chr04	21700001	21750000	0
												1560	Chr04	21800001	21900000	68		1560	Chr04	21800001	21850000	0
												1561	Chr04	21900001	22000000	105		1561	Chr04	21900001	21950000	105
												1562	Chr04	22000001	22100000	0		1562	Chr04	22000001	22050000	0
												1563	Chr04	22100001	22200000	0		1563	Chr04	22100001	22150000	0
												1564	Chr04	22200001	22300000	0		1564	Chr04	22200001	22250000	0
												1565	Chr04	22300001	22400000	0		1565	Chr04	22300001	22350000	0
												1566	Chr04	22400001	22500000	88		1566	Chr04	22400001	22450000	0
												1567	Chr04	22500001	22600000	0		1567	Chr04	22500001	22550000	0
												1568	Chr04	22600001	22700000	0		1568	Chr04	22600001	22650000	0
												1569	Chr04	22700001	22800000	81		1569	Chr04	22700001	22750000	0
												1570	Chr04	22800001	22900000	70		1570	Chr04	22800001	22850000	0
												1571	Chr04	22900001	23000000	0		1571	Chr04	22900001	22950000	0
												1572	Chr04	23000001	23100000	164		1572	Chr04	23000001	23050000	69
												1573	Chr04	23100001	23200000	116		1573	Chr04	23100001	23150000	61
												1574	Chr04	23200001	23300000	668		1574	Chr04	23200001	23250000	225
												1575	Chr04	23300001	23400000	508		1575	Chr04	23300001	23350000	334
												1576	Chr04	23400001	23500000	99		1576	Chr04	23400001	23450000	0
												1577	Chr04	23500001	23600000	55		1577	Chr04	23500001	23550000	0
												1578	Chr04	23600001	23700000	0		1578	Chr04	23600001	23650000	0
												1579	Chr04	23700001	23800000	424		1579	Chr04	23700001	23750000	361
												1580	Chr04	23800001	23900000	0		1580	Chr04	23800001	23850000	0
												1581	Chr04	23900001	24000000	712		1581	Chr04	23900001	23950000	673
												1582	Chr04	24000001	24100000	0		1582	Chr04	24000001	24050000	0
												1583	Chr04	24100001	24200000	384		1583	Chr04	24100001	24150000	375
												1584	Chr04	24200001	24300000	55		1584	Chr04	24200001	24250000	55
												1585	Chr04	24300001	24400000	1235		1585	Chr04	24300001	24350000	892
												1586	Chr04	24400001	24500000	418		1586	Chr04	24400001	24450000	311
												1587	Chr04	24500001	24600000	147		1587	Chr04	24500001	24550000	120
												1588	Chr04	24600001	24700000	329		1588	Chr04	24600001	24650000	166
												1589	Chr04	24700001	24800000	0		1589	Chr04	24700001	24750000	0
												1590	Chr04	24800001	24900000	206		1590	Chr04	24800001	24850000	0
												1591	Chr04	24900001	25000000	947		1591	Chr04	24900001	24950000	86
												1592	Chr04	25000001	25100000	506		1592	Chr04	25000001	25050000	278
												1593	Chr04	25100001	25200000	1543		1593	Chr04	25100001	25150000	744
												1594	Chr04	25200001	25300000	666		1594	Chr04	25200001	25250000	73
												1595	Chr04	25300001	25400000	354		1595	Chr04	25300001	25350000	219
												1596	Chr04	25400001	25500000	496		1596	Chr04	25400001	25450000	331
												1597	Chr04	25500001	25600000	263		1597	Chr04	25500001	25550000	232
												1598	Chr04	25600001	25700000	762		1598	Chr04	25600001	25650000	104
												1599	Chr04	25700001	25800000	246		1599	Chr04	25700001	25750000	241
												1600	Chr04	25800001	25900000	704		1600	Chr04	25800001	25850000	142
												1601	Chr04	25900001	26000000	1429		1601	Chr04	25900001	25950000	1040
												1602	Chr04	26000001	26100000	843		1602	Chr04	26000001	26050000	443
												1603	Chr04	26100001	26200000	913		1603	Chr04	26100001	26150000	132
												1604	Chr04	26200001	26300000	475		1604	Chr04	26200001	26250000	368
												1605	Chr04	26300001	26400000	0		1605	Chr04	26300001	26350000	0
												1606	Chr04	26400001	26500000	223		1606	Chr04	26400001	26450000	0
												1607	Chr04	26500001	26600000	1196		1607	Chr04	26500001	26550000	857
												1608	Chr04	26600001	26700000	215		1608	Chr04	26600001	26650000	210
												1609	Chr04	26700001	26800000	476		1609	Chr04	26700001	26750000	475
												1610	Chr04	26800001	26900000	295		1610	Chr04	26800001	26850000	0
												1611	Chr04	26900001	27000000	99		1611	Chr04	26900001	26950000	0
												1612	Chr04	27000001	27100000	171		1612	Chr04	27000001	27050000	153
												1613	Chr04	27100001	27200000	442		1613	Chr04	27100001	27150000	269
												1614	Chr04	27200001	27300000	132		1614	Chr04	27200001	27250000	97
												1615	Chr04	27300001	27400000	132		1615	Chr04	27300001	27350000	127
												1616	Chr04	27400001	27500000	123		1616	Chr04	27400001	27450000	0
												1617	Chr04	27500001	27600000	196		1617	Chr04	27500001	27550000	90
												1618	Chr04	27600001	27700000	92		1618	Chr04	27600001	27650000	0
												1619	Chr04	27700001	27800000	142		1619	Chr04	27700001	27750000	0
												1620	Chr04	27800001	27900000	0		1620	Chr04	27800001	27850000	0
												1621	Chr04	27900001	28000000	0		1621	Chr04	27900001	27950000	0
												1622	Chr04	28000001	28100000	805		1622	Chr04	28000001	28050000	441
												1623	Chr04	28100001	28200000	385		1623	Chr04	28100001	28150000	127
												1624	Chr04	28200001	28300000	691		1624	Chr04	28200001	28250000	57
												1625	Chr04	28300001	28400000	521		1625	Chr04	28300001	28350000	279
												1626	Chr04	28400001	28500000	333		1626	Chr04	28400001	28450000	155
												1627	Chr04	28500001	28600000	124		1627	Chr04	28500001	28550000	124
												1628	Chr04	28600001	28700000	105		1628	Chr04	28600001	28650000	0
												1629	Chr04	28700001	28800000	95		1629	Chr04	28700001	28750000	0
												1630	Chr04	28800001	28900000	95		1630	Chr04	28800001	28850000	0
												1631	Chr04	28900001	29000000	0		1631	Chr04	28900001	28950000	0
												1632	Chr04	29000001	29100000	71		1632	Chr04	29000001	29050000	0
												1633	Chr04	29100001	29200000	318		1633	Chr04	29100001	29150000	0
												1634	Chr04	29200001	29300000	676		1634	Chr04	29200001	29250000	90
												1635	Chr04	29300001	29400000	434		1635	Chr04	29300001	29350000	321
												1636	Chr04	29400001	29500000	65		1636	Chr04	29400001	29450000	0
												1637	Chr04	29500001	29600000	295		1637	Chr04	29500001	29550000	80
												1638	Chr04	29600001	29700000	584		1638	Chr04	29600001	29650000	202
												1639	Chr04	29700001	29800000	603		1639	Chr04	29700001	29750000	324
												1640	Chr04	29800001	29900000	444		1640	Chr04	29800001	29850000	354
												1641	Chr04	29900001	30000000	235		1641	Chr04	29900001	29950000	0
												1642	Chr04	30000001	30100000	0		1642	Chr04	30000001	30050000	0
												1643	Chr04	30100001	30200000	362		1643	Chr04	30100001	30150000	254
												1644	Chr04	30200001	30300000	326		1644	Chr04	30200001	30250000	123
												1645	Chr04	30300001	30400000	137		1645	Chr04	30300001	30350000	0
												1646	Chr04	30400001	30500000	341		1646	Chr04	30400001	30450000	196
												1647	Chr04	30500001	30600000	495		1647	Chr04	30500001	30550000	94
												1648	Chr04	30600001	30700000	583		1648	Chr04	30600001	30650000	359
												1649	Chr04	30700001	30800000	303		1649	Chr04	30700001	30750000	284
												1650	Chr04	30800001	30900000	206		1650	Chr04	30800001	30850000	160
												1651	Chr04	30900001	31000000	212		1651	Chr04	30900001	30950000	172
												1652	Chr04	31000001	31100000	59		1652	Chr04	31000001	31050000	0
												1653	Chr04	31100001	31200000	0		1653	Chr04	31100001	31150000	0
												1654	Chr04	31200001	31300000	0		1654	Chr04	31200001	31250000	0
												1655	Chr04	31300001	31400000	237		1655	Chr04	31300001	31350000	147
												1656	Chr04	31400001	31500000	1059		1656	Chr04	31400001	31450000	977
												1657	Chr04	31500001	31600000	345		1657	Chr04	31500001	31550000	244
												1658	Chr04	31600001	31700000	0		1658	Chr04	31600001	31650000	0
												1659	Chr04	31700001	31800000	0		1659	Chr04	31700001	31750000	0
												1660	Chr04	31800001	31900000	62		1660	Chr04	31800001	31850000	0
												1661	Chr04	31900001	32000000	0		1661	Chr04	31900001	31950000	0
												1662	Chr04	32000001	32100000	0		1662	Chr04	32000001	32050000	0
												1663	Chr04	32100001	32200000	0		1663	Chr04	32100001	32150000	0
												1664	Chr04	32200001	32300000	118		1664	Chr04	32200001	32250000	118
												1665	Chr04	32300001	32400000	0		1665	Chr04	32300001	32350000	0
												1666	Chr04	32400001	32500000	0		1666	Chr04	32400001	32450000	0
												1667	Chr04	32500001	32600000	0		1667	Chr04	32500001	32550000	0
												1668	Chr04	32600001	32700000	134		1668	Chr04	32600001	32650000	64
												1669	Chr04	32700001	32800000	0		1669	Chr04	32700001	32750000	0
												1670	Chr04	32800001	32900000	0		1670	Chr04	32800001	32850000	0
												1671	Chr04	32900001	33000000	0		1671	Chr04	32900001	32950000	0
												1672	Chr04	33000001	33100000	74		1672	Chr04	33000001	33050000	0
												1673	Chr04	33100001	33200000	111		1673	Chr04	33100001	33150000	111
												1674	Chr04	33200001	33300000	143		1674	Chr04	33200001	33250000	143
												1675	Chr04	33300001	33400000	0		1675	Chr04	33300001	33350000	0
												1676	Chr04	33400001	33500000	0		1676	Chr04	33400001	33450000	0
												1677	Chr04	33500001	33600000	0		1677	Chr04	33500001	33550000	0
												1678	Chr04	33600001	33700000	221		1678	Chr04	33600001	33650000	182
												1679	Chr04	33700001	33800000	0		1679	Chr04	33700001	33750000	0
												1680	Chr04	33800001	33900000	0		1680	Chr04	33800001	33850000	0
												1681	Chr04	33900001	34000000	172		1681	Chr04	33900001	33950000	115
												1682	Chr04	34000001	34100000	305		1682	Chr04	34000001	34050000	136
												1683	Chr04	34100001	34200000	150		1683	Chr04	34100001	34150000	0
												1684	Chr04	34200001	34300000	0		1684	Chr04	34200001	34250000	0
												1685	Chr04	34300001	34400000	83		1685	Chr04	34300001	34350000	74
												1686	Chr04	34400001	34500000	165		1686	Chr04	34400001	34450000	93
												1687	Chr04	34500001	34600000	414		1687	Chr04	34500001	34550000	221
												1688	Chr04	34600001	34700000	136		1688	Chr04	34600001	34650000	107
												1689	Chr05	1	100000	277		1689	Chr05	1	50000	251
												1690	Chr05	100001	200000	125		1690	Chr05	100001	150000	0
												1691	Chr05	200001	300000	0		1691	Chr05	200001	250000	0
												1692	Chr05	300001	400000	252		1692	Chr05	300001	350000	171
												1693	Chr05	400001	500000	755		1693	Chr05	400001	450000	388
												1694	Chr05	500001	600000	761		1694	Chr05	500001	550000	725
												1695	Chr05	600001	700000	231		1695	Chr05	600001	650000	0
												1696	Chr05	700001	800000	338		1696	Chr05	700001	750000	223
												1697	Chr05	800001	900000	568		1697	Chr05	800001	850000	400
												1698	Chr05	900001	1000000	289		1698	Chr05	900001	950000	289
												1699	Chr05	1000001	1100000	255		1699	Chr05	1000001	1050000	0
												1700	Chr05	1100001	1200000	338		1700	Chr05	1100001	1150000	151
												1701	Chr05	1200001	1300000	428		1701	Chr05	1200001	1250000	75
												1702	Chr05	1300001	1400000	640		1702	Chr05	1300001	1350000	484
												1703	Chr05	1400001	1500000	288		1703	Chr05	1400001	1450000	55
												1704	Chr05	1500001	1600000	442		1704	Chr05	1500001	1550000	286
												1705	Chr05	1600001	1700000	402		1705	Chr05	1600001	1650000	208
												1706	Chr05	1700001	1800000	463		1706	Chr05	1700001	1750000	127
												1707	Chr05	1800001	1900000	175		1707	Chr05	1800001	1850000	175
												1708	Chr05	1900001	2000000	369		1708	Chr05	1900001	1950000	0
												1709	Chr05	2000001	2100000	0		1709	Chr05	2000001	2050000	0
												1710	Chr05	2100001	2200000	396		1710	Chr05	2100001	2150000	245
												1711	Chr05	2200001	2300000	528		1711	Chr05	2200001	2250000	272
												1712	Chr05	2300001	2400000	685		1712	Chr05	2300001	2350000	273
												1713	Chr05	2400001	2500000	356		1713	Chr05	2400001	2450000	0
												1714	Chr05	2500001	2600000	587		1714	Chr05	2500001	2550000	250
												1715	Chr05	2600001	2700000	875		1715	Chr05	2600001	2650000	529
												1716	Chr05	2700001	2800000	682		1716	Chr05	2700001	2750000	238
												1717	Chr05	2800001	2900000	402		1717	Chr05	2800001	2850000	301
												1718	Chr05	2900001	3000000	449		1718	Chr05	2900001	2950000	265
												1719	Chr05	3000001	3100000	143		1719	Chr05	3000001	3050000	87
												1720	Chr05	3100001	3200000	1369		1720	Chr05	3100001	3150000	244
												1721	Chr05	3200001	3300000	2448		1721	Chr05	3200001	3250000	1485
												1722	Chr05	3300001	3400000	2729		1722	Chr05	3300001	3350000	1374
												1723	Chr05	3400001	3500000	1959		1723	Chr05	3400001	3450000	1175
												1724	Chr05	3500001	3600000	2089		1724	Chr05	3500001	3550000	1159
												1725	Chr05	3600001	3700000	97		1725	Chr05	3600001	3650000	0
												1726	Chr05	3700001	3800000	132		1726	Chr05	3700001	3750000	0
												1727	Chr05	3800001	3900000	1331		1727	Chr05	3800001	3850000	884
												1728	Chr05	3900001	4000000	1588		1728	Chr05	3900001	3950000	559
												1729	Chr05	4000001	4100000	309		1729	Chr05	4000001	4050000	129
												1730	Chr05	4100001	4200000	259		1730	Chr05	4100001	4150000	0
												1731	Chr05	4200001	4300000	1116		1731	Chr05	4200001	4250000	897
												1732	Chr05	4300001	4400000	814		1732	Chr05	4300001	4350000	417
												1733	Chr05	4400001	4500000	321		1733	Chr05	4400001	4450000	269
												1734	Chr05	4500001	4600000	510		1734	Chr05	4500001	4550000	147
												1735	Chr05	4600001	4700000	682		1735	Chr05	4600001	4650000	193
												1736	Chr05	4700001	4800000	597		1736	Chr05	4700001	4750000	385
												1737	Chr05	4800001	4900000	240		1737	Chr05	4800001	4850000	240
												1738	Chr05	4900001	5000000	658		1738	Chr05	4900001	4950000	258
												1739	Chr05	5000001	5100000	2276		1739	Chr05	5000001	5050000	1226
												1740	Chr05	5100001	5200000	2499		1740	Chr05	5100001	5150000	1455
												1741	Chr05	5200001	5300000	2069		1741	Chr05	5200001	5250000	1169
												1742	Chr05	5300001	5400000	427		1742	Chr05	5300001	5350000	312
												1743	Chr05	5400001	5500000	377		1743	Chr05	5400001	5450000	137
												1744	Chr05	5500001	5600000	706		1744	Chr05	5500001	5550000	407
												1745	Chr05	5600001	5700000	867		1745	Chr05	5600001	5650000	534
												1746	Chr05	5700001	5800000	704		1746	Chr05	5700001	5750000	361
												1747	Chr05	5800001	5900000	404		1747	Chr05	5800001	5850000	305
												1748	Chr05	5900001	6000000	476		1748	Chr05	5900001	5950000	280
												1749	Chr05	6000001	6100000	0		1749	Chr05	6000001	6050000	0
												1750	Chr05	6100001	6200000	69		1750	Chr05	6100001	6150000	65
												1751	Chr05	6200001	6300000	323		1751	Chr05	6200001	6250000	138
												1752	Chr05	6300001	6400000	598		1752	Chr05	6300001	6350000	320
												1753	Chr05	6400001	6500000	767		1753	Chr05	6400001	6450000	501
												1754	Chr05	6500001	6600000	1642		1754	Chr05	6500001	6550000	1003
												1755	Chr05	6600001	6700000	2008		1755	Chr05	6600001	6650000	792
												1756	Chr05	6700001	6800000	2150		1756	Chr05	6700001	6750000	1214
												1757	Chr05	6800001	6900000	2407		1757	Chr05	6800001	6850000	1218
												1758	Chr05	6900001	7000000	2454		1758	Chr05	6900001	6950000	1168
												1759	Chr05	7000001	7100000	1625		1759	Chr05	7000001	7050000	1182
												1760	Chr05	7100001	7200000	422		1760	Chr05	7100001	7150000	205
												1761	Chr05	7200001	7300000	1500		1761	Chr05	7200001	7250000	867
												1762	Chr05	7300001	7400000	2711		1762	Chr05	7300001	7350000	1133
												1763	Chr05	7400001	7500000	2476		1763	Chr05	7400001	7450000	1247
												1764	Chr05	7500001	7600000	2188		1764	Chr05	7500001	7550000	1028
												1765	Chr05	7600001	7700000	2508		1765	Chr05	7600001	7650000	1348
												1766	Chr05	7700001	7800000	2412		1766	Chr05	7700001	7750000	1143
												1767	Chr05	7800001	7900000	2625		1767	Chr05	7800001	7850000	1234
												1768	Chr05	7900001	8000000	1771		1768	Chr05	7900001	7950000	1222
												1769	Chr05	8000001	8100000	2030		1769	Chr05	8000001	8050000	1237
												1770	Chr05	8100001	8200000	1266		1770	Chr05	8100001	8150000	683
												1771	Chr05	8200001	8300000	2239		1771	Chr05	8200001	8250000	1186
												1772	Chr05	8300001	8400000	1959		1772	Chr05	8300001	8350000	999
												1773	Chr05	8400001	8500000	1781		1773	Chr05	8400001	8450000	1261
												1774	Chr05	8500001	8600000	191		1774	Chr05	8500001	8550000	0
												1775	Chr05	8600001	8700000	1837		1775	Chr05	8600001	8650000	1089
												1776	Chr05	8700001	8800000	901		1776	Chr05	8700001	8750000	739
												1777	Chr05	8800001	8900000	1234		1777	Chr05	8800001	8850000	711
												1778	Chr05	8900001	9000000	1385		1778	Chr05	8900001	8950000	590
												1779	Chr05	9000001	9100000	1218		1779	Chr05	9000001	9050000	995
												1780	Chr05	9100001	9200000	289		1780	Chr05	9100001	9150000	187
												1781	Chr05	9200001	9300000	463		1781	Chr05	9200001	9250000	259
												1782	Chr05	9300001	9400000	297		1782	Chr05	9300001	9350000	138
												1783	Chr05	9400001	9500000	1208		1783	Chr05	9400001	9450000	306
												1784	Chr05	9500001	9600000	2565		1784	Chr05	9500001	9550000	1391
												1785	Chr05	9600001	9700000	1902		1785	Chr05	9600001	9650000	1173
												1786	Chr05	9700001	9800000	1873		1786	Chr05	9700001	9750000	918
												1787	Chr05	9800001	9900000	2021		1787	Chr05	9800001	9850000	948
												1788	Chr05	9900001	10000000	2392		1788	Chr05	9900001	9950000	1336
												1789	Chr05	10000001	10100000	1495		1789	Chr05	10000001	10050000	1089
												1790	Chr05	10100001	10200000	2644		1790	Chr05	10100001	10150000	1331
												1791	Chr05	10200001	10300000	1222		1791	Chr05	10200001	10250000	951
												1792	Chr05	10300001	10400000	2172		1792	Chr05	10300001	10350000	983
												1793	Chr05	10400001	10500000	1590		1793	Chr05	10400001	10450000	770
												1794	Chr05	10500001	10600000	2082		1794	Chr05	10500001	10550000	1151
												1795	Chr05	10600001	10700000	1668		1795	Chr05	10600001	10650000	685
												1796	Chr05	10700001	10800000	2466		1796	Chr05	10700001	10750000	1235
												1797	Chr05	10800001	10900000	1769		1797	Chr05	10800001	10850000	1034
												1798	Chr05	10900001	11000000	1152		1798	Chr05	10900001	10950000	438
												1799	Chr05	11000001	11100000	514		1799	Chr05	11000001	11050000	321
												1800	Chr05	11100001	11200000	550		1800	Chr05	11100001	11150000	236
												1801	Chr05	11200001	11300000	1676		1801	Chr05	11200001	11250000	787
												1802	Chr05	11300001	11400000	827		1802	Chr05	11300001	11350000	91
												1803	Chr05	11400001	11500000	1968		1803	Chr05	11400001	11450000	981
												1804	Chr05	11500001	11600000	1539		1804	Chr05	11500001	11550000	1160
												1805	Chr05	11600001	11700000	462		1805	Chr05	11600001	11650000	157
												1806	Chr05	11700001	11800000	1932		1806	Chr05	11700001	11750000	1078
												1807	Chr05	11800001	11900000	1706		1807	Chr05	11800001	11850000	924
												1808	Chr05	11900001	12000000	712		1808	Chr05	11900001	11950000	560
												1809	Chr05	12000001	12100000	909		1809	Chr05	12000001	12050000	611
												1810	Chr05	12100001	12200000	533		1810	Chr05	12100001	12150000	95
												1811	Chr05	12200001	12300000	1637		1811	Chr05	12200001	12250000	823
												1812	Chr05	12300001	12400000	1726		1812	Chr05	12300001	12350000	895
												1813	Chr05	12400001	12500000	1525		1813	Chr05	12400001	12450000	639
												1814	Chr05	12500001	12600000	891		1814	Chr05	12500001	12550000	333
												1815	Chr05	12600001	12700000	1669		1815	Chr05	12600001	12650000	940
												1816	Chr05	12700001	12800000	1793		1816	Chr05	12700001	12750000	870
												1817	Chr05	12800001	12900000	1613		1817	Chr05	12800001	12850000	418
												1818	Chr05	12900001	13000000	1242		1818	Chr05	12900001	12950000	932
												1819	Chr05	13000001	13100000	496		1819	Chr05	13000001	13050000	199
												1820	Chr05	13100001	13200000	1275		1820	Chr05	13100001	13150000	718
												1821	Chr05	13200001	13300000	477		1821	Chr05	13200001	13250000	0
												1822	Chr05	13300001	13400000	973		1822	Chr05	13300001	13350000	620
												1823	Chr05	13400001	13500000	322		1823	Chr05	13400001	13450000	216
												1824	Chr05	13500001	13600000	251		1824	Chr05	13500001	13550000	112
												1825	Chr05	13600001	13700000	1163		1825	Chr05	13600001	13650000	597
												1826	Chr05	13700001	13800000	626		1826	Chr05	13700001	13750000	450
												1827	Chr05	13800001	13900000	1017		1827	Chr05	13800001	13850000	338
												1828	Chr05	13900001	14000000	575		1828	Chr05	13900001	13950000	262
												1829	Chr05	14000001	14100000	350		1829	Chr05	14000001	14050000	117
												1830	Chr05	14100001	14200000	360		1830	Chr05	14100001	14150000	69
												1831	Chr05	14200001	14300000	317		1831	Chr05	14200001	14250000	80
												1832	Chr05	14300001	14400000	131		1832	Chr05	14300001	14350000	89
												1833	Chr05	14400001	14500000	118		1833	Chr05	14400001	14450000	69
												1834	Chr05	14500001	14600000	758		1834	Chr05	14500001	14550000	129
												1835	Chr05	14600001	14700000	1578		1835	Chr05	14600001	14650000	1110
												1836	Chr05	14700001	14800000	1756		1836	Chr05	14700001	14750000	1111
												1837	Chr05	14800001	14900000	1979		1837	Chr05	14800001	14850000	948
												1838	Chr05	14900001	15000000	1078		1838	Chr05	14900001	14950000	307
												1839	Chr05	15000001	15100000	1878		1839	Chr05	15000001	15050000	948
												1840	Chr05	15100001	15200000	2020		1840	Chr05	15100001	15150000	921
												1841	Chr05	15200001	15300000	1122		1841	Chr05	15200001	15250000	362
												1842	Chr05	15300001	15400000	817		1842	Chr05	15300001	15350000	559
												1843	Chr05	15400001	15500000	2074		1843	Chr05	15400001	15450000	1035
												1844	Chr05	15500001	15600000	1332		1844	Chr05	15500001	15550000	643
												1845	Chr05	15600001	15700000	2059		1845	Chr05	15600001	15650000	1023
												1846	Chr05	15700001	15800000	1188		1846	Chr05	15700001	15750000	359
												1847	Chr05	15800001	15900000	757		1847	Chr05	15800001	15850000	389
												1848	Chr05	15900001	16000000	723		1848	Chr05	15900001	15950000	654
												1849	Chr05	16000001	16100000	1936		1849	Chr05	16000001	16050000	919
												1850	Chr05	16100001	16200000	1594		1850	Chr05	16100001	16150000	969
												1851	Chr05	16200001	16300000	1132		1851	Chr05	16200001	16250000	648
												1852	Chr05	16300001	16400000	1528		1852	Chr05	16300001	16350000	846
												1853	Chr05	16400001	16500000	2085		1853	Chr05	16400001	16450000	1254
												1854	Chr05	16500001	16600000	1567		1854	Chr05	16500001	16550000	663
												1855	Chr05	16600001	16700000	965		1855	Chr05	16600001	16650000	723
												1856	Chr05	16700001	16800000	501		1856	Chr05	16700001	16750000	350
												1857	Chr05	16800001	16900000	877		1857	Chr05	16800001	16850000	217
												1858	Chr05	16900001	17000000	1636		1858	Chr05	16900001	16950000	884
												1859	Chr05	17000001	17100000	1279		1859	Chr05	17000001	17050000	435
												1860	Chr05	17100001	17200000	1500		1860	Chr05	17100001	17150000	514
												1861	Chr05	17200001	17300000	1173		1861	Chr05	17200001	17250000	599
												1862	Chr05	17300001	17400000	770		1862	Chr05	17300001	17350000	360
												1863	Chr05	17400001	17500000	0		1863	Chr05	17400001	17450000	0
												1864	Chr05	17500001	17600000	80		1864	Chr05	17500001	17550000	0
												1865	Chr05	17600001	17700000	115		1865	Chr05	17600001	17650000	0
												1866	Chr05	17700001	17800000	173		1866	Chr05	17700001	17750000	80
												1867	Chr05	17800001	17900000	0		1867	Chr05	17800001	17850000	0
												1868	Chr05	17900001	18000000	164		1868	Chr05	17900001	17950000	108
												1869	Chr05	18000001	18100000	59		1869	Chr05	18000001	18050000	53
												1870	Chr05	18100001	18200000	161		1870	Chr05	18100001	18150000	109
												1871	Chr05	18200001	18300000	245		1871	Chr05	18200001	18250000	203
												1872	Chr05	18300001	18400000	280		1872	Chr05	18300001	18350000	0
												1873	Chr05	18400001	18500000	133		1873	Chr05	18400001	18450000	0
												1874	Chr05	18500001	18600000	105		1874	Chr05	18500001	18550000	0
												1875	Chr05	18600001	18700000	672		1875	Chr05	18600001	18650000	143
												1876	Chr05	18700001	18800000	970		1876	Chr05	18700001	18750000	323
												1877	Chr05	18800001	18900000	759		1877	Chr05	18800001	18850000	590
												1878	Chr05	18900001	19000000	194		1878	Chr05	18900001	18950000	166
												1879	Chr05	19000001	19100000	242		1879	Chr05	19000001	19050000	0
												1880	Chr05	19100001	19200000	288		1880	Chr05	19100001	19150000	205
												1881	Chr05	19200001	19300000	202		1881	Chr05	19200001	19250000	99
												1882	Chr05	19300001	19400000	331		1882	Chr05	19300001	19350000	80
												1883	Chr05	19400001	19500000	678		1883	Chr05	19400001	19450000	243
												1884	Chr05	19500001	19600000	708		1884	Chr05	19500001	19550000	530
												1885	Chr05	19600001	19700000	508		1885	Chr05	19600001	19650000	357
												1886	Chr05	19700001	19800000	275		1886	Chr05	19700001	19750000	82
												1887	Chr05	19800001	19900000	113		1887	Chr05	19800001	19850000	108
												1888	Chr05	19900001	20000000	733		1888	Chr05	19900001	19950000	441
												1889	Chr05	20000001	20100000	1083		1889	Chr05	20000001	20050000	313
												1890	Chr05	20100001	20200000	542		1890	Chr05	20100001	20150000	264
												1891	Chr05	20200001	20300000	967		1891	Chr05	20200001	20250000	431
												1892	Chr05	20300001	20400000	796		1892	Chr05	20300001	20350000	377
												1893	Chr05	20400001	20500000	946		1893	Chr05	20400001	20450000	556
												1894	Chr05	20500001	20600000	1029		1894	Chr05	20500001	20550000	870
												1895	Chr05	20600001	20700000	1350		1895	Chr05	20600001	20650000	848
												1896	Chr05	20700001	20800000	1199		1896	Chr05	20700001	20750000	591
												1897	Chr05	20800001	20900000	404		1897	Chr05	20800001	20850000	404
												1898	Chr05	20900001	21000000	817		1898	Chr05	20900001	20950000	390
												1899	Chr05	21000001	21100000	452		1899	Chr05	21000001	21050000	288
												1900	Chr05	21100001	21200000	401		1900	Chr05	21100001	21150000	135
												1901	Chr05	21200001	21300000	241		1901	Chr05	21200001	21250000	144
												1902	Chr05	21300001	21400000	625		1902	Chr05	21300001	21350000	308
												1903	Chr05	21400001	21500000	871		1903	Chr05	21400001	21450000	565
												1904	Chr05	21500001	21600000	1387		1904	Chr05	21500001	21550000	837
												1905	Chr05	21600001	21700000	600		1905	Chr05	21600001	21650000	293
												1906	Chr05	21700001	21800000	591		1906	Chr05	21700001	21750000	496
												1907	Chr05	21800001	21900000	172		1907	Chr05	21800001	21850000	107
												1908	Chr05	21900001	22000000	428		1908	Chr05	21900001	21950000	105
												1909	Chr05	22000001	22100000	155		1909	Chr05	22000001	22050000	80
												1910	Chr05	22100001	22200000	427		1910	Chr05	22100001	22150000	95
												1911	Chr05	22200001	22300000	747		1911	Chr05	22200001	22250000	577
												1912	Chr05	22300001	22400000	242		1912	Chr05	22300001	22350000	182
												1913	Chr05	22400001	22500000	626		1913	Chr05	22400001	22450000	133
												1914	Chr05	22500001	22600000	799		1914	Chr05	22500001	22550000	712
												1915	Chr05	22600001	22700000	357		1915	Chr05	22600001	22650000	221
												1916	Chr05	22700001	22800000	646		1916	Chr05	22700001	22750000	276
												1917	Chr05	22800001	22900000	981		1917	Chr05	22800001	22850000	575
												1918	Chr05	22900001	23000000	285		1918	Chr05	22900001	22950000	212
												1919	Chr05	23000001	23100000	491		1919	Chr05	23000001	23050000	284
												1920	Chr05	23100001	23200000	697		1920	Chr05	23100001	23150000	206
												1921	Chr05	23200001	23300000	719		1921	Chr05	23200001	23250000	244
												1922	Chr05	23300001	23400000	1104		1922	Chr05	23300001	23350000	715
												1923	Chr05	23400001	23500000	399		1923	Chr05	23400001	23450000	203
												1924	Chr05	23500001	23600000	894		1924	Chr05	23500001	23550000	331
												1925	Chr05	23600001	23700000	2158		1925	Chr05	23600001	23650000	1439
												1926	Chr05	23700001	23800000	1797		1926	Chr05	23700001	23750000	697
												1927	Chr05	23800001	23900000	1727		1927	Chr05	23800001	23850000	1088
												1928	Chr05	23900001	24000000	467		1928	Chr05	23900001	23950000	356
												1929	Chr05	24000001	24100000	424		1929	Chr05	24000001	24050000	142
												1930	Chr05	24100001	24200000	477		1930	Chr05	24100001	24150000	163
												1931	Chr05	24200001	24300000	1794		1931	Chr05	24200001	24250000	791
												1932	Chr05	24300001	24400000	1936		1932	Chr05	24300001	24350000	1138
												1933	Chr05	24400001	24500000	1594		1933	Chr05	24400001	24450000	624
												1934	Chr05	24500001	24600000	1498		1934	Chr05	24500001	24550000	960
												1935	Chr05	24600001	24700000	905		1935	Chr05	24600001	24650000	859
												1936	Chr05	24700001	24800000	761		1936	Chr05	24700001	24750000	700
												1937	Chr05	24800001	24900000	92		1937	Chr05	24800001	24850000	0
												1938	Chr05	24900001	25000000	696		1938	Chr05	24900001	24950000	368
												1939	Chr05	25000001	25100000	731		1939	Chr05	25000001	25050000	544
												1940	Chr05	25100001	25200000	707		1940	Chr05	25100001	25150000	569
												1941	Chr05	25200001	25300000	1094		1941	Chr05	25200001	25250000	523
												1942	Chr05	25300001	25400000	1201		1942	Chr05	25300001	25350000	499
												1943	Chr05	25400001	25500000	666		1943	Chr05	25400001	25450000	148
												1944	Chr05	25500001	25600000	544		1944	Chr05	25500001	25550000	188
												1945	Chr05	25600001	25700000	118		1945	Chr05	25600001	25650000	76
												1946	Chr05	25700001	25800000	1708		1946	Chr05	25700001	25750000	769
												1947	Chr05	25800001	25900000	259		1947	Chr05	25800001	25850000	105
												1948	Chr05	25900001	26000000	657		1948	Chr05	25900001	25950000	361
												1949	Chr05	26000001	26100000	1062		1949	Chr05	26000001	26050000	131
												1950	Chr05	26100001	26200000	843		1950	Chr05	26100001	26150000	274
												1951	Chr05	26200001	26300000	803		1951	Chr05	26200001	26250000	241
												1952	Chr05	26300001	26400000	887		1952	Chr05	26300001	26350000	387
												1953	Chr05	26400001	26500000	303		1953	Chr05	26400001	26450000	104
												1954	Chr05	26500001	26600000	924		1954	Chr05	26500001	26550000	486
												1955	Chr05	26600001	26700000	1031		1955	Chr05	26600001	26650000	179
												1956	Chr05	26700001	26800000	979		1956	Chr05	26700001	26750000	539
												1957	Chr05	26800001	26900000	217		1957	Chr05	26800001	26850000	0
												1958	Chr05	26900001	27000000	1234		1958	Chr05	26900001	26950000	493
												1959	Chr05	27000001	27100000	773		1959	Chr05	27000001	27050000	374
												1960	Chr05	27100001	27200000	1144		1960	Chr05	27100001	27150000	648
												1961	Chr05	27200001	27300000	1342		1961	Chr05	27200001	27250000	604
												1962	Chr05	27300001	27400000	1480		1962	Chr05	27300001	27350000	665
												1963	Chr05	27400001	27500000	1923		1963	Chr05	27400001	27450000	903
												1964	Chr05	27500001	27600000	1305		1964	Chr05	27500001	27550000	837
												1965	Chr05	27600001	27700000	1005		1965	Chr05	27600001	27650000	615
												1966	Chr05	27700001	27800000	1689		1966	Chr05	27700001	27750000	781
												1967	Chr05	27800001	27900000	1559		1967	Chr05	27800001	27850000	706
												1968	Chr05	27900001	28000000	1377		1968	Chr05	27900001	27950000	382
												1969	Chr05	28000001	28100000	1798		1969	Chr05	28000001	28050000	1057
												1970	Chr05	28100001	28200000	2262		1970	Chr05	28100001	28150000	1018
												1971	Chr05	28200001	28300000	1297		1971	Chr05	28200001	28250000	859
												1972	Chr05	28300001	28400000	1867		1972	Chr05	28300001	28350000	1198
												1973	Chr05	28400001	28500000	1375		1973	Chr05	28400001	28450000	841
												1974	Chr05	28500001	28600000	1765		1974	Chr05	28500001	28550000	1049
												1975	Chr05	28600001	28700000	1795		1975	Chr05	28600001	28650000	813
												1976	Chr05	28700001	28800000	502		1976	Chr05	28700001	28750000	275
												1977	Chr05	28800001	28900000	1353		1977	Chr05	28800001	28850000	692
												1978	Chr05	28900001	29000000	2050		1978	Chr05	28900001	28950000	1084
												1979	Chr05	29000001	29100000	2304		1979	Chr05	29000001	29050000	1229
												1980	Chr05	29100001	29200000	1448		1980	Chr05	29100001	29150000	996
												1981	Chr05	29200001	29300000	1356		1981	Chr05	29200001	29250000	0
												1982	Chr05	29300001	29400000	790		1982	Chr05	29300001	29350000	396
												1983	Chr05	29400001	29500000	477		1983	Chr05	29400001	29450000	375
												1984	Chr05	29500001	29600000	963		1984	Chr05	29500001	29550000	346
												1985	Chr05	29600001	29700000	294		1985	Chr05	29600001	29650000	177
												1986	Chr05	29700001	29800000	132		1986	Chr05	29700001	29750000	0
												1987	Chr05	29800001	29900000	648		1987	Chr05	29800001	29850000	271
												1988	Chr05	29900001	30000000	229		1988	Chr05	29900001	29950000	68
												1989	Chr05	30000001	30100000	906		1989	Chr05	30000001	30050000	400
												1990	Chr05	30100001	30200000	1243		1990	Chr05	30100001	30150000	437
												1991	Chr05	30200001	30300000	1994		1991	Chr05	30200001	30250000	1425
												1992	Chr05	30300001	30400000	240		1992	Chr05	30300001	30350000	123
												1993	Chr05	30400001	30500000	370		1993	Chr05	30400001	30450000	112
												1994	Chr05	30500001	30600000	142		1994	Chr05	30500001	30550000	61
												1995	Chr05	30600001	30700000	464		1995	Chr05	30600001	30650000	295
												1996	Chr05	30700001	30800000	457		1996	Chr05	30700001	30750000	60
[truncated: 2,108 more rows]
